# Supplementary material for: Temperature‐Responsive Near‐Infrared Emission Enabled by Reversible π‐Umpolung with an Alkenyl‐Strapped Diarylboryl Unit
Source: Angew Chem Int Ed Engl. 2026 Jan 24;65(10):e23338. doi: 10.1002/anie.202523338 (PMC12955520; doi:10.1002/anie.202523338)
Supplement: Supplementary file 2 — Supporting Information [file ANIE-65-e23338-s001.zip]

Archive with 2 entries (2 files):
- Compound1.cif
- Compound3a.cif
