# Supplementary material for: Temperature‐Responsive Near‐Infrared Emission Enabled by Reversible π‐Umpolung with an Alkenyl‐Strapped Diarylboryl Unit
Source: Angew Chem Int Ed Engl. 2026 Jan 24;65(10):e23338. doi: 10.1002/anie.202523338 (PMC12955520; doi:10.1002/anie.202523338)
Supplement: Supplementary file 2 — Supporting Information [file ANIE-65-e23338-s001.zip › Compound1.cif]

 
data_Compound1
  _publ_requested_journal          Angew.Chem.Int.Ed.
_publ_contact_author_name        'Shigehiro Yamaguchi'
_publ_contact_author_address     
;Department of Chemistry
Graduate School of Science, Nagoya University,
Integrated Research Consortium on Chemical Sciences (IRCCS),
and Institute of Transformative Bio-Molecules (WPI-ITbM), Nagoya University
Chikusa, Nagoya 464-8602 Japan
; 
_publ_contact_author_email       yamaguchi@chem.nagoya-u.ac.jp
_publ_contact_author_phone       81(52)7892291
_publ_contact_author_fax         81(52)7895947
loop_
_publ_author_name
_publ_author_address
'Kitamura, Satoru'
;Department of Chemistry
Graduate School of Science, Nagoya University,
Chikusa, Nagoya 464-8602 Japan
;
'Sakai, Mika'
;Research Center for Materials Science (RCMS),
Chikusa, Nagoya 464-8602 Japan
;
'Yamaguchi, Shigehiro'
;Department of Chemistry
Graduate School of Science, Nagoya University,
Integrated Research Consortium on Chemical Sciences (IRCCS),
and Institute of Transformative Bio-Molecules (WPI-ITbM), Nagoya University
Chikusa, Nagoya 464-8602 Japan
;  

_audit_creation_method            'SHELXL-2018/1'
_shelx_SHELXL_version_number      '2018/1'
_chemical_name_systematic         ?
_chemical_name_common             ?
_chemical_melting_point           ?
_chemical_formula_moiety          ?
_chemical_formula_sum
 'C22 H21 B S' 
_chemical_formula_weight          328.26

loop_
 _atom_type_symbol
 _atom_type_description
 _atom_type_scat_dispersion_real
 _atom_type_scat_dispersion_imag
 _atom_type_scat_source
 'C'  'C'   0.0033   0.0016
 'International Tables Vol C Tables 4.2.6.8 and 6.1.1.4'
 'H'  'H'   0.0000   0.0000
 'International Tables Vol C Tables 4.2.6.8 and 6.1.1.4'
 'B'  'B'   0.0013   0.0007
 'International Tables Vol C Tables 4.2.6.8 and 6.1.1.4'
 'S'  'S'   0.1246   0.1234
 'International Tables Vol C Tables 4.2.6.8 and 6.1.1.4'
 
_space_group_crystal_system       monoclinic
_space_group_IT_number            14
_space_group_name_H-M_alt         'P 21/c'
_space_group_name_Hall            '-P 2ybc'
 
_shelx_space_group_comment
;
The symmetry employed for this shelxl refinement is uniquely defined
by the following loop, which should always be used as a source of
symmetry information in preference to the above space-group names.
They are only intended as comments.
;
 
loop_
 _space_group_symop_operation_xyz
 'x, y, z'
 '-x, y+1/2, -z+1/2'
 '-x, -y, -z'
 'x, -y-1/2, z-1/2'
 
_cell_length_a                    12.7401(4)
_cell_length_b                    17.1136(6)
_cell_length_c                    7.9575(2)
_cell_angle_alpha                 90
_cell_angle_beta                  90.073(3)
_cell_angle_gamma                 90
_cell_volume                      1734.96(9)
_cell_formula_units_Z             4
_cell_measurement_temperature     123(2)
_cell_measurement_reflns_used     9372
_cell_measurement_theta_min       2.7710
_cell_measurement_theta_max       30.5990
 
_exptl_crystal_description        block
_exptl_crystal_colour             colorless
_exptl_crystal_density_meas       ?
_exptl_crystal_density_method     ?
_exptl_crystal_density_diffrn     1.257          
_exptl_crystal_F_000              696
_exptl_transmission_factor_min    ?
_exptl_transmission_factor_max    ?
_exptl_crystal_size_max           0.130
_exptl_crystal_size_mid           0.130
_exptl_crystal_size_min           0.050
_exptl_absorpt_coefficient_mu     0.186
_shelx_estimated_absorpt_T_min    0.976
_shelx_estimated_absorpt_T_max    0.991
_exptl_absorpt_correction_type    multi-scan
_exptl_absorpt_correction_T_min   0.77595
_exptl_absorpt_correction_T_max   1.00000
_exptl_absorpt_process_details
;
CrysAlisPro 1.171.42.49 (Rigaku Oxford Diffraction, 2022)
Empirical absorption correction using spherical harmonics,
implemented in SCALE3 ABSPACK scaling algorithm.
;
_exptl_absorpt_special_details    ?
_diffrn_ambient_temperature       123(2)
_diffrn_radiation_wavelength      0.71073
_diffrn_radiation_type            MoK\a
_diffrn_source                    ?
_diffrn_measurement_device_type   'XtaLAB AFC10 (RCD3): fixed-chi single'
_diffrn_measurement_method        ?
_diffrn_detector_area_resol_mean  ?
_diffrn_reflns_number             53451
_diffrn_reflns_av_unetI/netI      0.0242
_diffrn_reflns_av_R_equivalents   0.0441
_diffrn_reflns_limit_h_min        -17
_diffrn_reflns_limit_h_max        18
_diffrn_reflns_limit_k_min        -24
_diffrn_reflns_limit_k_max        24
_diffrn_reflns_limit_l_min        -11
_diffrn_reflns_limit_l_max        11
_diffrn_reflns_theta_min          2.823
_diffrn_reflns_theta_max          31.579
_diffrn_reflns_theta_full         25.242
_diffrn_measured_fraction_theta_max   0.871
_diffrn_measured_fraction_theta_full  0.999
_diffrn_reflns_Laue_measured_fraction_max    0.871
_diffrn_reflns_Laue_measured_fraction_full   0.999
_diffrn_reflns_point_group_measured_fraction_max   0.871
_diffrn_reflns_point_group_measured_fraction_full  0.999
_reflns_number_total              5061
_reflns_number_gt                 4364
_reflns_threshold_expression      'I > 2\s(I)'
_reflns_Friedel_coverage          0.000
_reflns_Friedel_fraction_max      .
_reflns_Friedel_fraction_full     .
 
_reflns_special_details
;
 Reflections were merged by SHELXL according to the crystal
 class for the calculation of statistics and refinement.
 
 _reflns_Friedel_fraction is defined as the number of unique
 Friedel pairs measured divided by the number that would be
 possible theoretically, ignoring centric projections and
 systematic absences.
 
 Comments on remaining CHECKCIF errors
 One level B alert (PLAT220_ALERT_2_B NonSolvent Resd 1 C Ueq(max)/Ueq(min) Range 6.2 Ratio)
 is caused by the disorder of the thiophene ring.
;
 
_computing_data_collection        ?
_computing_cell_refinement        ?
_computing_data_reduction         ?
_computing_structure_solution     'SHELXT 2018/2 (Sheldrick, 2018)'
_computing_structure_refinement 'SHELXL-2018/1 (Sheldrick, 2018)'
_computing_molecular_graphics     ?
_computing_publication_material   ?
_refine_special_details           ?
_refine_ls_structure_factor_coef  Fsqd
_refine_ls_matrix_type            full
_refine_ls_weighting_scheme       calc
_refine_ls_weighting_details
'w=1/[\s^2^(Fo^2^)+(0.0471P)^2^+0.7217P] where P=(Fo^2^+2Fc^2^)/3'
_atom_sites_solution_primary      ?
_atom_sites_solution_secondary    ?
_atom_sites_solution_hydrogens    geom
_refine_ls_hydrogen_treatment     constr
_refine_ls_extinction_method      none
_refine_ls_extinction_coef        .
_refine_ls_number_reflns          5061
_refine_ls_number_parameters      265
_refine_ls_number_restraints      0
_refine_ls_R_factor_all           0.0590
_refine_ls_R_factor_gt            0.0480
_refine_ls_wR_factor_ref          0.1138
_refine_ls_wR_factor_gt           0.1089
_refine_ls_goodness_of_fit_ref    1.070
_refine_ls_restrained_S_all       1.070
_refine_ls_shift/su_max           0.000
_refine_ls_shift/su_mean          0.000
 
loop_
 _atom_site_label
 _atom_site_type_symbol
 _atom_site_fract_x
 _atom_site_fract_y
 _atom_site_fract_z
 _atom_site_U_iso_or_equiv
 _atom_site_adp_type
 _atom_site_occupancy
 _atom_site_site_symmetry_order  
 _atom_site_calc_flag
 _atom_site_refinement_flags_posn
 _atom_site_refinement_flags_adp
 _atom_site_refinement_flags_occupancy
 _atom_site_disorder_assembly
 _atom_site_disorder_group
B1 B 0.74923(10) 0.56832(7) 0.30057(15) 0.0192(2) Uani 1 1 d . . . . .
C1 C 0.63840(9) 0.60914(6) 0.32595(13) 0.0177(2) Uani 1 1 d . . . . .
C2 C 0.58862(9) 0.65515(6) 0.20196(14) 0.0197(2) Uani 1 1 d . . . . .
C3 C 0.48711(10) 0.68308(7) 0.23070(16) 0.0237(2) Uani 1 1 d . . . . .
H3 H 0.453711 0.713733 0.146681 0.028 Uiso 1 1 calc R U . . .
C4 C 0.43423(10) 0.66728(7) 0.37785(17) 0.0270(3) Uani 1 1 d . . . . .
H4 H 0.364554 0.685669 0.393336 0.032 Uiso 1 1 calc R U . . .
C5 C 0.48338(10) 0.62435(7) 0.50323(16) 0.0255(3) Uani 1 1 d . . . . .
H5 H 0.448129 0.614587 0.606242 0.031 Uiso 1 1 calc R U . . .
C6 C 0.58367(9) 0.59580(6) 0.47818(14) 0.0204(2) Uani 1 1 d . . . . .
C7 C 0.63740(11) 0.67706(7) 0.03523(15) 0.0266(3) Uani 1 1 d . . . . .
H7 H 0.588078 0.665158 -0.055850 0.040 Uiso 1 1 calc R U . . .
H7A H 0.702201 0.647168 0.018978 0.040 Uiso 1 1 calc R U . . .
H7B H 0.653503 0.733059 0.034556 0.040 Uiso 1 1 calc R U . . .
C8 C 0.64171(10) 0.55533(7) 0.61939(14) 0.0250(2) Uani 1 1 d . . . . .
H8 H 0.603751 0.562659 0.726717 0.030 Uiso 1 1 calc R U . . .
H8A H 0.646864 0.498609 0.596380 0.030 Uiso 1 1 calc R U . . .
C9 C 0.74900(11) 0.59041(8) 0.63082(15) 0.0280(3) Uani 1 1 d . . . . .
H9 H 0.752372 0.644594 0.656258 0.034 Uiso 1 1 calc R U . . .
C10 C 0.83980(11) 0.55413(8) 0.60933(16) 0.0313(3) Uani 1 1 d . . . . .
H10 H 0.901319 0.585493 0.608238 0.038 Uiso 1 1 calc R U . . .
C11 C 0.85380(12) 0.46811(9) 0.58665(17) 0.0360(3) Uani 1 1 d . . . . .
H11 H 0.821326 0.441468 0.684015 0.043 Uiso 1 1 calc R U . . .
H11A H 0.929931 0.456629 0.590212 0.043 Uiso 1 1 calc R U . . .
C12 C 0.75867(9) 0.47544(6) 0.30069(13) 0.0193(2) Uani 1 1 d . . . . .
C13 C 0.80917(9) 0.43210(7) 0.42758(15) 0.0236(2) Uani 1 1 d . . . . .
C14 C 0.81857(10) 0.35110(8) 0.41457(16) 0.0284(3) Uani 1 1 d . . . . .
H14 H 0.853036 0.322843 0.501328 0.034 Uiso 1 1 calc R U . . .
C15 C 0.77871(10) 0.31136(7) 0.27803(17) 0.0290(3) Uani 1 1 d . . . . .
H15 H 0.785458 0.256188 0.270604 0.035 Uiso 1 1 calc R U . . .
C16 C 0.72869(10) 0.35286(7) 0.15177(16) 0.0258(3) Uani 1 1 d . . . . .
H16 H 0.701099 0.325774 0.057331 0.031 Uiso 1 1 calc R U . . .
C17 C 0.71830(9) 0.43360(7) 0.16131(14) 0.0207(2) Uani 1 1 d . . . . .
C18 C 0.66432(11) 0.47530(7) 0.01868(16) 0.0284(3) Uani 1 1 d . . . . .
H18 H 0.639300 0.436929 -0.063539 0.043 Uiso 1 1 calc R U . . .
H18A H 0.713948 0.511019 -0.035581 0.043 Uiso 1 1 calc R U . . .
H18B H 0.604598 0.505099 0.062344 0.043 Uiso 1 1 calc R U . . .
C19 C 0.8454(6) 0.6197(7) 0.2340(9) 0.0135(9) Uani 0.579(3) 1 d . . P A 1
S1 S 0.9358(2) 0.57305(19) 0.1079(3) 0.0303(4) Uani 0.579(3) 1 d . . P A 1
C20 C 1.0053(10) 0.6584(8) 0.0854(12) 0.0365(13) Uani 0.579(3) 1 d . . P A 1
H20 H 1.066829 0.663304 0.018933 0.044 Uiso 0.579(3) 1 calc R U P A 1
C21 C 0.9615(13) 0.7189(8) 0.1748(17) 0.0350(15) Uani 0.579(3) 1 d . . P A 1
H21 H 0.990365 0.769938 0.182693 0.042 Uiso 0.579(3) 1 calc R U P A 1
C22 C 0.8720(8) 0.6958(5) 0.2496(12) 0.083(5) Uani 0.579(3) 1 d . . P A 1
H22 H 0.829372 0.731407 0.310579 0.100 Uiso 0.579(3) 1 calc R U P A 1
C23 C 0.8419(11) 0.6069(10) 0.2321(17) 0.030(3) Uani 0.421(3) 1 d . . P A 2
S2 S 0.86244(16) 0.70826(14) 0.2685(3) 0.0366(4) Uani 0.421(3) 1 d . . P A 2
C24 C 0.9733(18) 0.7098(11) 0.146(3) 0.059(5) Uani 0.421(3) 1 d . . P A 2
H24 H 1.013023 0.755848 0.126430 0.071 Uiso 0.421(3) 1 calc R U P A 2
C25 C 0.9978(17) 0.6417(12) 0.083(2) 0.061(6) Uani 0.421(3) 1 d . . P A 2
H25 H 1.057444 0.632506 0.014522 0.073 Uiso 0.421(3) 1 calc R U P A 2
C26 C 0.9244(12) 0.5832(9) 0.1304(16) 0.036(3) Uani 0.421(3) 1 d . . P A 2
H26 H 0.931389 0.530586 0.094186 0.043 Uiso 0.421(3) 1 calc R U P A 2
 
loop_
 _atom_site_aniso_label
 _atom_site_aniso_U_11
 _atom_site_aniso_U_22
 _atom_site_aniso_U_33
 _atom_site_aniso_U_23
 _atom_site_aniso_U_13
 _atom_site_aniso_U_12
B1 0.0219(6) 0.0205(6) 0.0152(5) -0.0005(4) -0.0011(4) 0.0000(5)
C1 0.0206(5) 0.0156(5) 0.0167(5) -0.0010(4) 0.0006(4) -0.0016(4)
C2 0.0238(5) 0.0170(5) 0.0182(5) -0.0007(4) -0.0016(4) -0.0012(4)
C3 0.0237(6) 0.0195(5) 0.0279(6) -0.0006(4) -0.0051(4) 0.0005(4)
C4 0.0205(5) 0.0233(6) 0.0372(7) -0.0045(5) 0.0036(5) 0.0009(4)
C5 0.0269(6) 0.0230(6) 0.0267(6) -0.0025(4) 0.0089(5) -0.0029(5)
C6 0.0263(6) 0.0172(5) 0.0177(5) -0.0006(4) 0.0027(4) -0.0028(4)
C7 0.0355(7) 0.0255(6) 0.0189(5) 0.0046(4) 0.0009(5) 0.0041(5)
C8 0.0335(6) 0.0257(6) 0.0158(5) 0.0026(4) 0.0030(4) 0.0002(5)
C9 0.0393(7) 0.0272(6) 0.0175(5) -0.0019(4) -0.0047(5) -0.0026(5)
C10 0.0352(7) 0.0371(7) 0.0215(6) 0.0016(5) -0.0090(5) -0.0035(6)
C11 0.0412(8) 0.0402(8) 0.0265(6) -0.0007(5) -0.0104(6) 0.0113(6)
C12 0.0191(5) 0.0198(5) 0.0189(5) 0.0011(4) 0.0024(4) 0.0010(4)
C13 0.0216(5) 0.0282(6) 0.0211(5) 0.0024(4) 0.0012(4) 0.0048(5)
C14 0.0278(6) 0.0289(6) 0.0286(6) 0.0095(5) 0.0048(5) 0.0089(5)
C15 0.0311(6) 0.0194(5) 0.0367(7) 0.0028(5) 0.0083(5) 0.0045(5)
C16 0.0286(6) 0.0218(6) 0.0272(6) -0.0029(4) 0.0043(5) -0.0008(5)
C17 0.0213(5) 0.0212(5) 0.0197(5) 0.0005(4) 0.0025(4) 0.0000(4)
C18 0.0381(7) 0.0251(6) 0.0218(5) -0.0017(4) -0.0072(5) 0.0003(5)
C19 0.0101(16) 0.014(3) 0.0165(16) 0.0017(13) 0.0037(11) -0.0032(15)
S1 0.0188(5) 0.0467(8) 0.0256(4) -0.0013(3) 0.0045(4) 0.0058(4)
C20 0.019(2) 0.053(4) 0.037(2) 0.012(2) 0.0069(15) -0.004(3)
C21 0.032(4) 0.033(2) 0.040(2) 0.0059(18) 0.0027(19) -0.006(2)
C22 0.087(6) 0.101(8) 0.063(4) -0.003(3) 0.000(3) 0.016(4)
C23 0.042(5) 0.013(4) 0.035(3) 0.0025(19) -0.011(3) -0.005(2)
S2 0.0331(6) 0.0345(6) 0.0421(7) 0.0119(5) -0.0061(5) -0.0185(5)
C24 0.031(5) 0.072(11) 0.075(11) 0.041(8) -0.005(6) -0.023(7)
C25 0.027(4) 0.083(12) 0.072(7) 0.042(6) 0.006(3) -0.004(5)
C26 0.022(4) 0.038(5) 0.048(6) 0.020(5) 0.006(3) 0.000(3)
 
_geom_special_details
;
 All esds (except the esd in the dihedral angle between two l.s. planes)
 are estimated using the full covariance matrix.  The cell esds are taken
 into account individually in the estimation of esds in distances, angles
 and torsion angles; correlations between esds in cell parameters are only
 used when they are defined by crystal symmetry.  An approximate (isotropic)
 treatment of cell esds is used for estimating esds involving l.s. planes.
;
 
loop_
 _geom_bond_atom_site_label_1
 _geom_bond_atom_site_label_2
 _geom_bond_distance
 _geom_bond_site_symmetry_2
 _geom_bond_publ_flag
B1 C23 1.458(16) . ?
B1 C1 1.5884(17) . ?
B1 C12 1.5940(17) . ?
B1 C19 1.599(9) . ?
C1 C2 1.4122(15) . ?
C1 C6 1.4170(15) . ?
C2 C3 1.3979(17) . ?
C2 C7 1.5130(16) . ?
C3 C4 1.3784(18) . ?
C4 C5 1.3877(18) . ?
C5 C6 1.3826(17) . ?
C6 C8 1.5123(16) . ?
C8 C9 1.4956(19) . ?
C9 C10 1.324(2) . ?
C10 C11 1.494(2) . ?
C11 C13 1.5177(18) . ?
C12 C13 1.4079(16) . ?
C12 C17 1.4163(16) . ?
C13 C14 1.3953(18) . ?
C14 C15 1.378(2) . ?
C15 C16 1.3850(18) . ?
C16 C17 1.3901(16) . ?
C17 C18 1.5062(16) . ?
C19 C22 1.351(16) . ?
C19 S1 1.724(8) . ?
S1 C20 1.718(14) . ?
C20 C21 1.374(13) . ?
C21 C22 1.346(17) . ?
C23 C26 1.39(2) . ?
C23 S2 1.778(18) . ?
S2 C24 1.715(19) . ?
C24 C25 1.31(2) . ?
C25 C26 1.42(2) . ?
 
loop_
 _geom_angle_atom_site_label_1
 _geom_angle_atom_site_label_2
 _geom_angle_atom_site_label_3
 _geom_angle
 _geom_angle_site_symmetry_1
 _geom_angle_site_symmetry_3
 _geom_angle_publ_flag
C23 B1 C1 124.6(6) . . ?
C23 B1 C12 113.0(6) . . ?
C1 B1 C12 120.36(10) . . ?
C1 B1 C19 118.8(3) . . ?
C12 B1 C19 119.4(4) . . ?
C2 C1 C6 117.78(10) . . ?
C2 C1 B1 123.70(10) . . ?
C6 C1 B1 118.45(10) . . ?
C3 C2 C1 119.41(10) . . ?
C3 C2 C7 116.09(10) . . ?
C1 C2 C7 124.49(10) . . ?
C4 C3 C2 121.68(11) . . ?
C3 C4 C5 119.61(11) . . ?
C6 C5 C4 119.98(11) . . ?
C5 C6 C1 121.48(11) . . ?
C5 C6 C8 120.38(10) . . ?
C1 C6 C8 117.92(10) . . ?
C9 C8 C6 107.90(10) . . ?
C10 C9 C8 127.04(12) . . ?
C9 C10 C11 125.60(14) . . ?
C10 C11 C13 117.14(11) . . ?
C13 C12 C17 117.41(10) . . ?
C13 C12 B1 124.07(10) . . ?
C17 C12 B1 118.45(10) . . ?
C14 C13 C12 120.63(11) . . ?
C14 C13 C11 115.67(11) . . ?
C12 C13 C11 123.68(11) . . ?
C15 C14 C13 121.14(11) . . ?
C14 C15 C16 119.19(11) . . ?
C15 C16 C17 120.91(12) . . ?
C16 C17 C12 120.72(11) . . ?
C16 C17 C18 118.24(11) . . ?
C12 C17 C18 121.03(10) . . ?
C22 C19 B1 133.8(7) . . ?
C22 C19 S1 109.4(7) . . ?
B1 C19 S1 116.8(7) . . ?
C20 S1 C19 90.7(6) . . ?
C21 C20 S1 112.1(9) . . ?
C22 C21 C20 110.6(11) . . ?
C21 C22 C19 117.1(9) . . ?
C26 C23 B1 134.4(14) . . ?
C26 C23 S2 105.6(11) . . ?
B1 C23 S2 120.0(9) . . ?
C24 S2 C23 92.5(8) . . ?
C25 C24 S2 113.7(15) . . ?
C24 C25 C26 111.6(18) . . ?
C23 C26 C25 116.6(15) . . ?
 
loop_
 _geom_torsion_atom_site_label_1
 _geom_torsion_atom_site_label_2
 _geom_torsion_atom_site_label_3
 _geom_torsion_atom_site_label_4
 _geom_torsion
 _geom_torsion_site_symmetry_1
 _geom_torsion_site_symmetry_2
 _geom_torsion_site_symmetry_3
 _geom_torsion_site_symmetry_4
 _geom_torsion_publ_flag
C23 B1 C1 C2 47.1(7) . . . . ?
C12 B1 C1 C2 -115.57(12) . . . . ?
C19 B1 C1 C2 50.7(4) . . . . ?
C23 B1 C1 C6 -136.0(7) . . . . ?
C12 B1 C1 C6 61.26(14) . . . . ?
C19 B1 C1 C6 -132.5(4) . . . . ?
C6 C1 C2 C3 -2.33(16) . . . . ?
B1 C1 C2 C3 174.52(10) . . . . ?
C6 C1 C2 C7 177.97(11) . . . . ?
B1 C1 C2 C7 -5.18(17) . . . . ?
C1 C2 C3 C4 0.41(17) . . . . ?
C7 C2 C3 C4 -179.87(11) . . . . ?
C2 C3 C4 C5 1.74(18) . . . . ?
C3 C4 C5 C6 -1.86(18) . . . . ?
C4 C5 C6 C1 -0.13(18) . . . . ?
C4 C5 C6 C8 174.43(11) . . . . ?
C2 C1 C6 C5 2.22(16) . . . . ?
B1 C1 C6 C5 -174.80(11) . . . . ?
C2 C1 C6 C8 -172.47(10) . . . . ?
B1 C1 C6 C8 10.51(15) . . . . ?
C5 C6 C8 C9 -131.00(12) . . . . ?
C1 C6 C8 C9 43.75(14) . . . . ?
C6 C8 C9 C10 -118.29(14) . . . . ?
C8 C9 C10 C11 -6.8(2) . . . . ?
C9 C10 C11 C13 66.04(19) . . . . ?
C23 B1 C12 C13 83.8(6) . . . . ?
C1 B1 C12 C13 -111.57(13) . . . . ?
C19 B1 C12 C13 82.3(4) . . . . ?
C23 B1 C12 C17 -93.1(6) . . . . ?
C1 B1 C12 C17 71.49(14) . . . . ?
C19 B1 C12 C17 -94.7(4) . . . . ?
C17 C12 C13 C14 0.07(17) . . . . ?
B1 C12 C13 C14 -176.89(11) . . . . ?
C17 C12 C13 C11 -178.27(12) . . . . ?
B1 C12 C13 C11 4.77(19) . . . . ?
C10 C11 C13 C14 -176.67(13) . . . . ?
C10 C11 C13 C12 1.8(2) . . . . ?
C12 C13 C14 C15 -0.13(19) . . . . ?
C11 C13 C14 C15 178.34(12) . . . . ?
C13 C14 C15 C16 0.11(19) . . . . ?
C14 C15 C16 C17 -0.03(19) . . . . ?
C15 C16 C17 C12 -0.02(18) . . . . ?
C15 C16 C17 C18 179.21(12) . . . . ?
C13 C12 C17 C16 0.00(17) . . . . ?
B1 C12 C17 C16 177.14(11) . . . . ?
C13 C12 C17 C18 -179.21(11) . . . . ?
B1 C12 C17 C18 -2.07(16) . . . . ?
C1 B1 C19 C22 30.3(10) . . . . ?
C12 B1 C19 C22 -163.3(8) . . . . ?
C1 B1 C19 S1 -146.8(4) . . . . ?
C12 B1 C19 S1 19.6(6) . . . . ?
C22 C19 S1 C20 0.8(7) . . . . ?
B1 C19 S1 C20 178.6(6) . . . . ?
C19 S1 C20 C21 1.4(11) . . . . ?
S1 C20 C21 C22 -3.2(17) . . . . ?
C20 C21 C22 C19 4.0(17) . . . . ?
B1 C19 C22 C21 179.8(10) . . . . ?
S1 C19 C22 C21 -2.9(13) . . . . ?
C1 B1 C23 C26 -144.6(14) . . . . ?
C12 B1 C23 C26 19.3(18) . . . . ?
C1 B1 C23 S2 32.2(12) . . . . ?
C12 B1 C23 S2 -164.0(7) . . . . ?
C26 C23 S2 C24 1.0(13) . . . . ?
B1 C23 S2 C24 -176.6(12) . . . . ?
C23 S2 C24 C25 -1.2(19) . . . . ?
S2 C24 C25 C26 1(3) . . . . ?
B1 C23 C26 C25 176.4(15) . . . . ?
S2 C23 C26 C25 -0.7(17) . . . . ?
C24 C25 C26 C23 0(2) . . . . ?
 
_refine_diff_density_max    0.356
_refine_diff_density_min   -0.215
_refine_diff_density_rms    0.044

_shelx_res_file
;
TITL 240624_kitamura_autored_a.res in P2(1)/c
    240624_kitamura_autored_a.res
    created by SHELXL-2018/1 at 16:55:21 on 14-Aug-2025
REM  Yadorkari-X generated
CELL 0.71073 12.7401 17.1136 7.9575 90.0000 90.0730 90.0000
ZERR 4.0 0.0004 0.0006 0.0002 0.0000 0.0030 0.0000
LATT 1
SYMM -X, 1/2+Y, 1/2-Z
REM  SPGR P21/c monoclinic
SFAC C H B S
UNIT 88 84 4 4
SIZE 0.13 0.13 0.05
TEMP -150.0
L.S. 100
FMAP 2
PLAN -20
ACTA
CONF
LIST 4

WGHT    0.047100    0.721700
FVAR       0.67199   0.57865
B1    3    0.749231    0.568324    0.300569    11.00000    0.02190    0.02048 =
         0.01517   -0.00051   -0.00105   -0.00002
C1    1    0.638402    0.609138    0.325954    11.00000    0.02059    0.01564 =
         0.01673   -0.00101    0.00064   -0.00155
C2    1    0.588621    0.655154    0.201964    11.00000    0.02384    0.01705 =
         0.01816   -0.00073   -0.00162   -0.00115
C3    1    0.487107    0.683082    0.230704    11.00000    0.02372    0.01954 =
         0.02794   -0.00058   -0.00515    0.00049
AFIX  43
H3    2    0.453711    0.713733    0.146681    11.00000   -1.20000
AFIX   0
C4    1    0.434231    0.667280    0.377849    11.00000    0.02046    0.02327 =
         0.03721   -0.00451    0.00360    0.00091
AFIX  43
H4    2    0.364554    0.685669    0.393336    11.00000   -1.20000
AFIX   0
C5    1    0.483378    0.624352    0.503228    11.00000    0.02692    0.02299 =
         0.02666   -0.00245    0.00886   -0.00289
AFIX  43
H5    2    0.448129    0.614587    0.606242    11.00000   -1.20000
AFIX   0
C6    1    0.583667    0.595796    0.478175    11.00000    0.02629    0.01722 =
         0.01768   -0.00062    0.00275   -0.00284
C7    1    0.637396    0.677065    0.035227    11.00000    0.03545    0.02547 =
         0.01894    0.00459    0.00090    0.00411
AFIX 137
H7    2    0.588078    0.665158   -0.055850    11.00000   -1.50000
H7A   2    0.702201    0.647168    0.018978    11.00000   -1.50000
H7B   2    0.653503    0.733059    0.034556    11.00000   -1.50000
AFIX   0
C8    1    0.641710    0.555330    0.619389    11.00000    0.03355    0.02574 =
         0.01578    0.00258    0.00299    0.00016
AFIX  23
H8    2    0.603751    0.562659    0.726717    11.00000   -1.20000
H8A   2    0.646864    0.498609    0.596380    11.00000   -1.20000
AFIX   0
C9    1    0.748998    0.590414    0.630823    11.00000    0.03934    0.02722 =
         0.01755   -0.00191   -0.00469   -0.00263
AFIX  43
H9    2    0.752372    0.644594    0.656258    11.00000   -1.20000
AFIX   0
C10   1    0.839800    0.554128    0.609329    11.00000    0.03524    0.03708 =
         0.02155    0.00156   -0.00901   -0.00351
AFIX  43
H10   2    0.901319    0.585493    0.608238    11.00000   -1.20000
AFIX   0
C11   1    0.853799    0.468110    0.586653    11.00000    0.04115    0.04023 =
         0.02648   -0.00072   -0.01039    0.01130
AFIX  23
H11   2    0.821326    0.441468    0.684015    11.00000   -1.20000
H11A  2    0.929931    0.456629    0.590212    11.00000   -1.20000
AFIX   0
C12   1    0.758669    0.475444    0.300692    11.00000    0.01909    0.01983 =
         0.01889    0.00107    0.00238    0.00097
C13   1    0.809172    0.432100    0.427579    11.00000    0.02159    0.02816 =
         0.02115    0.00236    0.00117    0.00477
C14   1    0.818567    0.351096    0.414567    11.00000    0.02775    0.02889 =
         0.02863    0.00947    0.00482    0.00888
AFIX  43
H14   2    0.853036    0.322843    0.501328    11.00000   -1.20000
AFIX   0
C15   1    0.778709    0.311364    0.278028    11.00000    0.03106    0.01942 =
         0.03665    0.00278    0.00830    0.00446
AFIX  43
H15   2    0.785458    0.256188    0.270604    11.00000   -1.20000
AFIX   0
C16   1    0.728691    0.352861    0.151767    11.00000    0.02856    0.02177 =
         0.02716   -0.00293    0.00432   -0.00077
AFIX  43
H16   2    0.701099    0.325774    0.057331    11.00000   -1.20000
AFIX   0
C17   1    0.718304    0.433598    0.161311    11.00000    0.02133    0.02116 =
         0.01968    0.00052    0.00253    0.00001
C18   1    0.664323    0.475304    0.018676    11.00000    0.03810    0.02511 =
         0.02185   -0.00172   -0.00724    0.00027
AFIX 137
H18   2    0.639300    0.436929   -0.063539    11.00000   -1.50000
H18A  2    0.713948    0.511019   -0.035581    11.00000   -1.50000
H18B  2    0.604598    0.505099    0.062344    11.00000   -1.50000
PART 1
AFIX   0
C19   1    0.845398    0.619688    0.234014    21.00000    0.01006    0.01388 =
         0.01651    0.00168    0.00373   -0.00315
S1    4    0.935755    0.573048    0.107853    21.00000    0.01877    0.04665 =
         0.02559   -0.00132    0.00446    0.00577
C20   1    1.005282    0.658446    0.085393    21.00000    0.01937    0.05328 =
         0.03674    0.01160    0.00690   -0.00429
AFIX  43
H20   2    1.066829    0.663304    0.018933    21.00000   -1.20000
AFIX   0
C21   1    0.961478    0.718892    0.174771    21.00000    0.03224    0.03301 =
         0.03964    0.00594    0.00266   -0.00613
AFIX  43
H21   2    0.990365    0.769938    0.182693    21.00000   -1.20000
AFIX   0
C22   1    0.871966    0.695784    0.249567    21.00000    0.08695    0.10073 =
         0.06257   -0.00307   -0.00003    0.01555
AFIX  43
H22   2    0.829372    0.731407    0.310579    21.00000   -1.20000
PART 2
AFIX   0
C23   1    0.841859    0.606920    0.232148   -21.00000    0.04159    0.01257 =
         0.03477    0.00247   -0.01084   -0.00544
S2    4    0.862440    0.708264    0.268454   -21.00000    0.03311    0.03455 =
         0.04209    0.01186   -0.00609   -0.01855
C24   1    0.973255    0.709822    0.146360   -21.00000    0.03091    0.07168 =
         0.07476    0.04121   -0.00529   -0.02271
AFIX  43
H24   2    1.013023    0.755848    0.126430   -21.00000   -1.20000
AFIX   0
C25   1    0.997839    0.641744    0.083330   -21.00000    0.02709    0.08282 =
         0.07207    0.04248    0.00586   -0.00449
AFIX  43
H25   2    1.057444    0.632506    0.014522   -21.00000   -1.20000
AFIX   0
C26   1    0.924375    0.583215    0.130441   -21.00000    0.02223    0.03843 =
         0.04753    0.02014    0.00553    0.00018
AFIX  43
H26   2    0.931389    0.530586    0.094186   -21.00000   -1.20000
PART 0

AFIX   0
HKLF 4 1 1 0 0 0 1 0 0 0 1


REM  240624_kitamura_autored_a.res in P2(1)/c
REM R1 =  0.0480 for    4364 Fo > 4sig(Fo)  and  0.0590 for all    5061 data
REM    265 parameters refined using      0 restraints

END

WGHT      0.0472      0.7218

REM Highest difference peak  0.356,  deepest hole -0.215,  1-sigma level  0.044
Q1    1   0.6933  0.5944  0.3145  11.00000  0.05    0.36
Q2    1   0.7521  0.5202  0.2968  11.00000  0.05    0.33
Q3    1   0.6046  0.5982  0.3951  11.00000  0.05    0.32
Q4    1   0.8405  0.5137  0.5741  11.00000  0.05    0.29
Q5    1   0.7389  0.4514  0.2318  11.00000  0.05    0.29
Q6    1   0.6164  0.6340  0.2634  11.00000  0.05    0.29
Q7    1   0.4599  0.6696  0.3022  11.00000  0.05    0.28
Q8    1   0.6182  0.6646  0.1279  11.00000  0.05    0.26
Q9    1   0.7900  0.4551  0.3524  11.00000  0.05    0.26
Q10   1   0.7629  0.3398  0.2201  11.00000  0.05    0.26
Q11   1   0.5451  0.6754  0.2267  11.00000  0.05    0.25
Q12   1   0.5369  0.6198  0.4884  11.00000  0.05    0.25
Q13   1   0.6098  0.5716  0.5432  11.00000  0.05    0.25
Q14   1   0.6979  0.5692  0.6151  11.00000  0.05    0.25
Q15   1   0.8215  0.3351  0.3283  11.00000  0.05    0.24
Q16   1   0.4591  0.6474  0.4337  11.00000  0.05    0.24
Q17   1   0.7254  0.3939  0.1730  11.00000  0.05    0.24
Q18   1   0.6871  0.4517  0.0976  11.00000  0.05    0.22
Q19   1   0.5237  0.5966  0.4795  11.00000  0.05    0.22
Q20   1   0.8304  0.4521  0.4951  11.00000  0.05    0.20
;
_shelx_res_checksum   53693

_shelx_hkl_file
;
   0   0   2  295.89   10.70
   0   0  -2  291.92   10.92
   0   0  -2  291.10   10.69
   0   0   2  287.29   10.91
   0   0   3    2.96    1.76
   0   0   3    0.16    0.99
   0   0  -3    0.62    0.92
   0   0  -3   -0.37    1.76
   0   0   3   -0.65    1.60
   0   0   3   -1.28    1.18
   0   0   4  143.29    5.92
   0   0  -4  135.91    5.33
   0   0   4  141.98    6.01
   0   0   4  137.04    5.50
   0   0  -4  134.04    5.92
   0   0   4  129.41    5.38
   0   0   5    1.43    1.30
   0   0  -5   -0.85    1.16
   0   0   5    0.30    1.51
   0   0  -5    1.55    2.30
   0   0   5   -0.61    2.13
   0   0   5    1.36    2.15
   0   0   6   59.37    4.07
   0   0  -6   69.75    3.04
   0   0   6   63.66    4.24
   0   0  -6   57.54    4.04
   0   0   6   67.36    3.24
   0   0   6   62.35    3.41
   0   0  -7    0.86    3.00
   0   0  -7    1.50    1.36
   0   0   7   -1.33    1.98
   0   0   7   -0.24    3.16
   0   0   7    1.77    1.69
   0   0   7    1.66    2.77
   0   0   8  117.32    6.50
   0   0   8  119.06    5.12
   0   0   8  108.04    6.19
   0   0   8  118.05    5.46
   0   0  -8  115.73    4.84
   0   0  -8  120.06    6.48
   0   0  -9   -0.29    1.28
   0   0   9   -2.66    3.71
   0   0   9    0.72    1.78
   0   0   9    1.01    3.61
   0   0  -9    1.08    3.71
   0   0   9    2.17    2.41
   0   0  10  114.70    6.38
   0   0  10   69.09    3.15
   0   0  10  100.20    5.92
   0   0  10  108.91    4.65
   0   0  10   70.16    3.18
   0   0 -10   97.84    5.99
   0   0  11    3.68    4.49
   0   0 -11    1.52    4.75
   0   1   1 1195.60    3.57
   0  -1   1 1158.41    3.70
   0   1   1 1262.91    3.80
   0  -1   1 1145.22    3.77
   0  -1   2 1645.66   60.56
   0   1  -2 1650.29   60.55
   0  -1  -2 1693.15   60.47
   0   1   2 1709.97   60.48
   0  -1  -2 1632.36   60.24
   0   1   2 1673.09   60.25
   0   1   2 1713.14   60.50
   0   1  -2 1653.13   60.38
   0  -1   2 1683.48   60.39
   0   1   2 1689.99   60.36
   0  -1  -2 1739.02   60.35
   0  -1   2 1673.11   60.36
   0   1  -2 1700.29   60.35
   0   1   3  243.80    9.52
   0  -1   3  241.63    9.60
   0  -1  -3  250.65    9.01
   0   1   3  253.52    9.04
   0  -1   3  236.39    9.32
   0  -1   3  252.27    9.27
   0   1   3  242.62    9.24
   0   1  -3  248.47    9.22
   0  -1  -3  254.07    9.51
   0   1  -3  237.20    9.58
   0   1   3  247.11    9.57
   0  -1  -3  243.17    9.22
   0  -1   4  124.33    5.34
   0   1   4  109.25    5.03
   0  -1  -4  112.45    4.52
   0   1  -4  113.74    4.54
   0  -1   4  110.97    4.73
   0  -1   4  113.89    4.61
   0   1   4  107.17    4.59
   0   1   4  108.81    5.13
   0  -1   4  112.55    5.27
   0  -1  -4  111.55    5.00
   0   1  -4  119.94    5.28
   0  -1  -5   11.84    2.37
   0  -1  -5   17.06    1.46
   0   1   5   19.07    2.48
   0  -1   5   14.79    2.52
   0   1   5   15.43    1.79
   0  -1   5   15.29    1.87
   0   1  -5   16.58    1.50
   0   1  -5   17.91    2.54
   0  -1   5   17.26    2.55
   0   1   5   17.30    2.35
   0  -1   5   12.33    1.63
   0   1   5   15.87    1.60
   0  -1  -6   11.10    2.62
   0  -1  -6    9.05    1.47
   0   1  -6   10.23    1.46
   0  -1   6    8.89    1.88
   0   1   6   11.81    1.88
   0  -1   6    9.64    2.76
   0   1   6   10.65    2.76
   0  -1   6    9.36    1.70
   0   1   6    7.47    1.67
   0  -1   6   13.64    2.78
   0   1  -6    4.88    2.83
   0   1   6    7.43    2.51
   0   1   7   34.34    3.48
   0   1  -7   32.79    3.85
   0  -1  -7   33.28    3.67
   0   1  -7   38.43    2.24
   0  -1  -7   39.88    2.29
   0   1   7   32.34    2.81
   0  -1   7   36.81    2.84
   0  -1   7   31.41    3.82
   0   1   7   31.93    3.76
   0  -1   7   39.84    2.56
   0   1   7   34.40    2.56
   0  -1   7   38.67    3.69
   0   1   8  119.59    6.77
   0  -1   8  158.16    7.07
   0  -1  -8  123.77    6.92
   0   1  -8  135.43    7.15
   0  -1   8  142.90    5.74
   0   1   8  141.27    5.86
   0  -1   8  131.54    6.09
   0   1   8  131.69    6.10
   0   1   8  139.49    7.05
   0  -1   8  141.02    7.28
   0   1  -8  135.11    5.49
   0  -1  -8  133.05    5.54
   0  -1   9   14.63    4.00
   0   1   9   11.91    3.35
   0  -1   9   20.23    4.01
   0  -1   9   12.04    1.87
   0  -1  -9   13.75    3.81
   0   1  -9   11.03    4.17
   0  -1  -9    9.53    1.56
   0   1  -9   10.09    1.40
   0   1   9   11.75    2.62
   0  -1   9   14.00    2.70
   0   1   9    8.68    2.04
   0   1   9   15.05    4.17
   0  -1 -10   27.44    4.40
   0   1 -10   17.96    4.81
   0   1  10   16.18    1.78
   0   1  10   16.36    1.61
   0  -1  10    8.22    0.91
   0  -1  10    8.73    0.86
   0  -1  10   18.34    2.86
   0   1  10   25.37    4.51
   0  -1  10   22.07    4.68
   0   1  10   21.94    2.80
   0  -1  10   20.38    4.38
   0   1  10   25.71    4.15
   0   1  11   15.28    4.46
   0  -1  11   14.66    4.54
   0  -1 -11   13.85    4.88
   0   1 -11   11.86    5.23
   0   2  -1 1584.08   62.97
   0  -2   1 1734.46   62.98
   0   2   1 1854.45   62.89
   0   2  -1 1746.67   63.00
   0  -2   1 1815.63   63.00
   0  -2  -1 1544.34   62.94
   0   2   1 1767.42   62.97
   0  -2  -1 1682.24   62.95
   0   2   1 1810.42   62.91
   0   2   1 1724.42   62.96
   0  -2   1 1821.69   62.93
   0   2  -1 1848.83   62.93
   0  -2   2 1778.84   62.95
   0  -2   2 1750.69   62.98
   0   2  -2 1815.79   62.98
   0   2   2 1795.08   62.97
   0  -2  -2 1791.70   62.96
   0   2  -2 1777.93   62.81
   0  -2  -2 1808.85   62.88
   0   2   2 1734.78   62.94
   0   2  -2 1701.53   62.95
   0   2   2 1820.78   62.88
   0  -2  -2 1777.74   62.94
   0   2  -2 1729.89   62.82
   0  -2   3  514.82   19.06
   0   2  -3  526.60   18.83
   0  -2   3  500.64   19.39
   0   2  -3  519.42   19.43
   0  -2  -3  543.66   19.22
   0   2   3  546.35   19.22
   0   2  -3  504.03   18.81
   0  -2  -3  510.59   18.90
   0   2   3  529.58   19.07
   0   2   3  523.96   18.93
   0  -2   3  525.64   19.14
   0   2  -3  512.71   19.10
   0   2  -3  520.81   19.05
   0   2   3  534.43   19.27
   0  -2  -3  537.40   19.06
   0   2   4  915.73   34.13
   0  -2   4  942.62   33.91
   0   2  -4  933.48   33.77
   0  -2   4  908.09   34.22
   0   2   4  917.51   34.05
   0   2  -4  934.28   34.27
   0  -2  -4  942.66   34.05
   0   2   4  941.94   33.83
   0  -2  -4  962.91   33.79
   0  -2   4  907.56   33.80
   0   2   4  931.27   33.60
   0   2   4  921.87   33.57
   0   2   5  326.04   12.61
   0   2   5  340.96   13.15
   0  -2   5  325.12   13.25
   0   2   5  325.07   12.21
   0   2   5  337.56   13.00
   0  -2   5  345.65   13.26
   0  -2  -5  343.06   13.00
   0   2  -5  342.34   13.28
   0  -2   5  343.98   12.62
   0   2  -5  339.52   12.55
   0   2   5  333.60   12.21
   0  -2   5  341.89   12.75
   0  -2  -5  347.87   12.56
   0   2   6    7.37    1.66
   0   2  -6    5.55    1.48
   0  -2   6    7.54    2.89
   0  -2  -6    8.31    2.55
   0  -2  -6    7.83    1.49
   0   2   6    6.51    2.62
   0  -2   6    7.32    2.52
   0   2   6   11.58    2.54
   0   2  -6    6.98    2.87
   0  -2   6    5.85    1.78
   0   2   6    5.32    1.69
   0  -2   6    4.52    1.65
   0  -2   7   -1.13    3.10
   0   2   7   -0.76    2.63
   0   2  -7   -0.47    3.20
   0  -2  -7    3.87    3.01
   0  -2  -7   -0.09    1.47
   0   2  -7   -0.17    1.39
   0  -2   7    0.50    3.18
   0   2   7   -1.79    2.84
   0  -2   7    0.60    1.67
   0   2   7    3.11    1.86
   0   2   7   -1.64    2.11
   0  -2   7    1.50    2.05
   0   2   8    1.66    2.36
   0   2   8    0.21    3.04
   0  -2   8    2.24    3.29
   0   2  -8   -0.27    3.65
   0  -2  -8    3.71    3.09
   0   2   8    0.60    2.01
   0  -2   8   -1.64    1.76
   0   2   8   -1.53    3.37
   0  -2   8   -1.11    3.52
   0   2  -8   -0.48    1.33
   0  -2  -8   -0.66    1.55
   0  -2   8    0.59    2.27
   0  -2   9    2.97    3.75
   0   2   9    1.17    2.96
   0  -2   9    1.39    2.40
   0   2  -9    4.11    4.30
   0  -2  -9    5.54    3.65
   0   2  -9    0.59    1.21
   0   2   9    6.51    3.73
   0  -2   9   -0.31    3.59
   0   2   9    2.88    2.08
   0  -2   9   -0.08    1.67
   0   2   9    0.64    2.54
   0   2  10   75.48    4.50
   0  -2  10   84.70    4.54
   0   2 -10   92.96    6.52
   0  -2 -10   91.39    5.81
   0  -2  10   83.18    6.33
   0   2  10   83.05    5.98
   0   2  10   69.14    3.72
   0  -2  10   82.04    6.07
   0   2  10   88.80    5.61
   0   2  10   78.89    3.61
   0  -2  11   39.71    5.11
   0   2  11   37.56    4.73
   0  -2 -11   33.81    5.21
   0   3   0   -1.03    0.89
   0  -3   0   -0.30    0.73
   0   3   0    0.05    0.66
   0  -3   1  144.01    5.67
   0   3   1  147.28    5.66
   0   3  -1  150.52    5.62
   0  -3   1  146.24    5.58
   0  -3  -1  151.46    5.67
   0   3  -1  144.78    5.70
   0   3  -1  154.59    5.69
   0  -3  -1  134.44    5.61
   0   3   1  143.76    5.64
   0  -3   1  132.48    5.67
   0  -3  -1  149.90    5.46
   0   3   1  153.83    5.46
   0   3  -1  142.35    5.70
   0  -3   1  147.91    5.68
   0   3   2  898.35   31.91
   0  -3  -2  864.25   31.91
   0   3   2  862.57   31.91
   0   3  -2  890.38   31.85
   0   3   2  859.45   31.95
   0   3  -2  889.85   32.02
   0  -3   2  893.61   32.00
   0  -3   2  886.66   31.97
   0   3  -2  880.89   32.00
   0   3  -2  865.28   31.86
   0  -3  -2  914.56   31.97
   0  -3   3  490.22   18.37
   0   3  -3  492.18   18.18
   0  -3   3  503.63   18.44
   0   3  -3  486.00   18.40
   0   3  -3  500.18   18.74
   0  -3   3  497.52   18.69
   0   3   3  507.57   18.42
   0  -3  -3  505.22   18.40
   0  -3  -3  473.99   18.24
   0   3  -3  514.42   18.16
   0   3   3  496.36   18.26
   0   3  -3  500.38   18.38
   0  -3  -3  517.27   18.37
   0   3   3  515.94   18.40
   0  -3   4  592.54   22.76
   0   3  -4  615.62   22.75
   0   3   4  627.39   22.95
   0   3  -4  613.52   22.66
   0   3  -4  605.02   22.39
   0   3  -4  605.19   23.17
   0  -3   4  636.95   23.17
   0   3   4  599.78   22.85
   0  -3  -4  621.06   22.83
   0  -3   4  637.62   22.70
   0   3   4  624.76   22.72
   0   3  -4  613.55   22.35
   0   3   4  637.77   22.54
   0  -3  -4  647.50   22.70
   0   3   5    1.15    1.03
   0   3   5   -0.76    2.13
   0  -3  -5   -0.27    1.29
   0  -3   5   -1.97    2.50
   0   3   5    0.92    2.01
   0   3  -5   -0.18    2.50
   0  -3  -5    0.13    1.89
   0   3  -5    0.60    1.30
   0   3   5   -1.60    1.37
   0  -3   5    1.67    1.57
   0  -3   5    1.92    1.50
   0   3   5    0.41    0.93
   0   3   6  428.27   16.60
   0  -3   6  423.66   16.81
   0  -3   6  428.94   16.78
   0   3   6  423.23   16.43
   0   3  -6  423.15   16.77
   0  -3  -6  431.03   16.39
   0  -3   6  418.09   15.97
   0   3  -6  440.13   15.94
   0   3   6  424.32   16.04
   0  -3   6  426.96   16.16
   0   3   6  425.87   15.55
   0   3   6  427.80   15.56
   0  -3  -6  429.94   15.98
   0   3   7  138.00    6.47
   0  -3   7  124.83    6.64
   0  -3   7  138.28    5.40
   0   3  -7  123.11    5.22
   0   3   7  122.80    6.04
   0  -3   7  109.61    6.43
   0  -3   7  121.14    5.64
   0   3   7  124.03    5.61
   0  -3  -7  126.46    6.11
   0   3  -7  121.71    6.57
   0  -3  -7  125.62    5.36
   0   3   7  122.20    5.49
   0   3   8  374.43   14.94
   0  -3   8  362.00   15.17
   0   3   8  372.54   14.20
   0  -3   8  351.64   14.16
   0   3   8  352.23   14.54
   0  -3   8  352.11   14.94
   0   3  -8  363.39   15.16
   0  -3  -8  369.83   14.57
   0   3   8  392.85   14.05
   0  -3   8  363.23   13.78
   0   3  -8  354.57   13.66
   0  -3  -8  372.25   13.82
   0  -3   9    4.47    1.70
   0  -3   9    6.08    2.34
   0   3   9    6.05    2.57
   0  -3   9   -0.94    3.91
   0   3  -9    9.14    4.09
   0  -3  -9    5.22    3.32
   0   3   9    2.46    2.22
   0  -3   9   -3.36    3.59
   0   3   9    9.24    3.27
   0   3   9    1.39    3.60
   0   3  -9    5.05    1.33
   0  -3  10   57.05    5.44
   0   3  10   64.54    4.91
   0   3  10   57.54    3.41
   0   3  10   65.19    4.09
   0   3  10   67.00    5.65
   0  -3  10   63.14    5.78
   0   3 -10   68.84    6.43
   0  -3 -10   54.56    5.02
   0   3  10   61.10    3.21
   0  -3  10   62.89    4.08
   0  -3 -11    6.94    4.20
   0   3  11    6.05    4.05
   0   4   0 3947.07  139.09
   0  -4   0 3783.84  139.18
   0   4   0 3866.51  139.20
   0   4  -1 2202.01   80.23
   0  -4   1 2259.82   80.15
   0  -4  -1 2144.56   80.19
   0   4  -1 2278.45   80.16
   0   4   1 2144.09   80.18
   0   4  -1 2234.15   80.21
   0  -4   1 2241.54   80.20
   0   4  -1 2246.73   80.16
   0  -4   1 2258.72   80.15
   0  -4   1 2081.12   80.21
   0  -4  -1 2229.10   80.00
   0   4   1 2314.15   80.02
   0   4   2   86.20    3.59
   0   4   2   87.57    3.74
   0   4  -2   87.52    3.66
   0  -4  -2   87.19    3.78
   0  -4   2   89.42    3.85
   0   4  -2   88.91    3.88
   0   4  -2   85.22    4.01
   0  -4   2   88.63    3.99
   0   4   2   93.28    3.50
   0   4   2   94.22    3.76
   0   4  -2   82.74    3.66
   0  -4  -2   87.03    3.78
   0   4  -2   90.24    3.89
   0  -4   2   82.99    3.84
   0   4  -3    2.36    1.49
   0  -4   3    3.40    1.47
   0  -4   3   -0.41    1.40
   0   4  -3    1.03    1.06
   0   4  -3    1.46    2.05
   0  -4  -3    1.08    1.18
   0   4   3    1.12    1.18
   0   4   3    1.47    1.14
   0  -4  -3    0.89    1.35
   0   4  -3   -0.35    1.47
   0   4   3   -0.28    1.03
   0   4  -3   -0.76    1.12
   0  -4   4   46.65    2.62
   0   4  -4   45.05    2.65
   0  -4   4   47.18    2.74
   0   4   4   46.36    2.90
   0   4  -4   45.73    2.56
   0   4  -4   45.69    2.19
   0  -4   4   42.43    3.07
   0   4   4   49.32    2.66
   0   4  -4   44.82    3.30
   0  -4  -4   49.98    2.69
   0   4  -4   48.38    2.13
   0   4   4   44.80    2.47
   0   4   4   42.72    2.36
   0  -4  -4   47.47    2.57
   0   4  -5    9.18    1.79
   0  -4   5   12.38    1.91
   0  -4   5   10.50    1.75
   0   4   5   11.21    2.36
   0   4   5    8.95    1.49
   0   4  -5    9.96    1.69
   0   4   5   12.72    1.41
   0   4  -5    9.77    1.01
   0  -4   5   12.76    2.82
   0   4  -5   13.62    2.73
   0   4   5    7.84    2.10
   0  -4  -5    8.86    2.03
   0  -4  -5   11.36    1.63
   0   4  -5    8.86    0.90
   0   4   5    9.09    1.32
   0   4   6   16.43    1.50
   0   4   6   16.60    2.83
   0  -4   6   24.24    2.43
   0  -4   6   19.28    2.03
   0  -4   6   25.94    3.32
   0   4   6   21.60    2.66
   0   4  -6   21.85    3.43
   0  -4  -6   23.01    2.71
   0  -4  -6   23.54    2.07
   0   4   6   21.35    2.05
   0   4  -6   25.30    2.01
   0   4   6   20.35    1.58
   0   4   7    1.22    0.87
   0   4   7    1.22    0.82
   0  -4   7    0.24    3.05
   0   4   7   -0.53    2.63
   0   4  -7    1.02    3.51
   0  -4  -7   -0.34    2.44
   0  -4   7   -2.19    2.24
   0   4   7   -0.26    2.00
   0   4  -7   -0.91    1.64
   0  -4   7   -0.78    3.08
   0  -4  -7    0.23    1.82
   0   4   7    6.37    2.93
   0  -4   7    0.32    1.77
   0   4   8   19.45    3.40
   0   4   8   18.47    2.52
   0  -4   8   19.08    2.10
   0   4   8   17.37    2.41
   0  -4   8   12.84    3.85
   0   4  -8   14.56    4.07
   0   4   8   23.12    3.31
   0  -4  -8   12.88    2.89
   0  -4   8   17.16    2.52
   0   4  -8   14.19    1.78
   0  -4   8   22.14    3.80
   0  -4  -8   18.14    2.10
   0  -4   9   66.42    3.22
   0   4   9   62.52    3.50
   0   4   9   64.93    3.99
   0  -4   9   61.44    5.30
   0   4   9   65.58    4.45
   0   4  -9   63.21    5.73
   0  -4  -9   65.07    4.69
   0   4   9   64.02    5.13
   0   4   9   73.57    3.76
   0  -4   9   59.19    3.91
   0   4  -9   55.14    2.91
   0  -4   9   62.18    5.43
   0  -4  10   -2.47    4.46
   0   4  10    0.23    3.41
   0   4  10    3.73    2.26
   0   4  10    3.57    2.81
   0  -4 -10    5.32    3.68
   0   4 -10    2.04    4.80
   0   4  10    1.28    2.06
   0   4  10   -0.60    4.36
   0  -4  10    5.90    4.50
   0  -4  10    2.62    2.58
   0   4  11    0.72    3.85
   0   5   0    0.78    0.97
   0  -5   0    0.19    1.19
   0   5   0    0.71    1.41
   0  -5  -1 1252.31   44.44
   0  -5   1 1241.58   44.68
   0   5  -1 1203.45   44.69
   0  -5   1 1212.48   44.66
   0   5  -1 1224.22   44.72
   0  -5  -1 1190.32   44.65
   0   5   1 1204.21   44.67
   0   5  -1 1277.94   44.65
   0  -5   1 1255.72   44.63
   0  -5   1 1239.63   44.57
   0   5  -1 1253.77   44.60
   0   5   1 1249.87   44.47
   0  -5   1 1212.60   44.67
   0   5  -1 1198.41   44.71
   0   5  -2  453.38   17.34
   0   5  -2  477.08   17.22
   0  -5  -2  445.48   17.25
   0   5   2  461.24   17.30
   0   5   2  476.41   17.03
   0  -5   2  470.91   17.32
   0  -5   2  467.54   17.39
   0   5  -2  474.87   17.41
   0   5  -2  467.44   17.37
   0  -5   2  477.62   17.33
   0  -5  -2  468.83   17.31
   0   5   2  462.54   17.28
   0   5  -2  459.75   17.23
   0   5   3  570.18   20.44
   0   5  -3  535.91   20.92
   0  -5   3  560.49   20.96
   0   5  -3  547.05   20.76
   0  -5   3  548.91   20.74
   0  -5  -3  586.05   20.73
   0   5  -3  539.28   20.55
   0   5   3  564.57   20.57
   0  -5  -3  577.92   20.64
   0   5  -3  561.52   20.54
   0   5   3  566.04   20.63
   0   5  -3  557.35   20.76
   0  -5   3  546.95   20.68
   0   5   3  568.78   20.68
   0  -5   4    7.73    1.75
   0   5  -4    5.50    1.75
   0   5   4    7.95    1.81
   0  -5   4    8.11    1.62
   0  -5   4    6.68    2.39
   0   5  -4    9.78    2.55
   0   5   4    7.35    1.37
   0   5  -4    7.22    1.80
   0  -5  -4   10.35    1.67
   0   5   4    8.07    1.40
   0   5   4    8.40    1.38
   0   5  -4    6.63    1.23
   0   5  -4    6.34    1.26
   0  -5   5  167.28    6.72
   0   5  -5  160.38    6.70
   0  -5   5  162.11    6.86
   0   5  -5  157.39    6.80
   0   5  -5  170.48    6.35
   0  -5   5  173.09    7.40
   0   5  -5  166.90    7.49
   0   5   5  143.50    6.79
   0  -5  -5  164.23    6.82
   0   5   5  171.91    6.78
   0   5   5  168.17    7.03
   0   5   5  166.77    6.55
   0   5  -5  161.86    6.28
   0   5   5  159.26    6.52
   0  -5  -5  170.40    6.73
   0  -5   6  782.33   27.27
   0   5  -6  762.49   27.23
   0   5   6  755.18   27.70
   0   5  -6  710.97   26.67
   0  -5   6  789.67   27.46
   0  -5   6  767.77   28.06
   0   5   6  790.06   27.52
   0   5  -6  779.10   28.15
   0  -5  -6  770.88   27.46
   0   5   6  761.02   27.37
   0   5  -6  692.89   26.66
   0   5   6  759.30   27.07
   0  -5  -6  782.22   27.31
   0   5   6  763.78   27.04
   0   5   7  127.93    5.15
   0  -5   7  128.89    5.88
   0   5   7  138.14    6.45
   0   5   7  123.65    5.71
   0   5   7  127.62    5.16
   0   5   7  132.38    6.19
   0  -5   7  144.53    6.93
   0   5  -7  127.85    7.00
   0  -5  -7  129.27    6.05
   0  -5   7  127.34    5.57
   0   5  -7  127.69    5.57
   0  -5  -7  132.52    5.68
   0  -5   8   -0.28    3.40
   0   5   8    7.21    2.77
   0   5  -8    1.18    4.01
   0  -5  -8    4.63    2.94
   0  -5   8    0.64    2.32
   0   5   8    0.44    2.34
   0   5  -8   -0.82    1.65
   0  -5   8    3.00    1.87
   0  -5   8    0.59    3.36
   0   5   8   -0.24    3.02
   0   5   9   48.20    4.47
   0  -5   9   43.40    3.39
   0   5   9   36.71    3.00
   0  -5   9   40.16    2.54
   0   5  -9   38.19    4.92
   0  -5  -9   44.78    3.89
   0   5  -9   36.56    2.31
   0  -5   9   38.62    4.70
   0   5   9   36.16    3.73
   0   5   9   46.23    3.21
   0  -5   9   33.29    4.66
   0   5   9   44.43    3.54
   0   5  10    6.87    3.50
   0  -5  10    4.14    4.35
   0  -5  10    3.30    2.60
   0   5 -10    8.74    4.83
   0   5  10   10.51    2.91
   0   5  10    9.51    2.60
   0   5  10    2.98    2.22
   0   5  10   11.06    4.27
   0  -5  10    6.36    4.45
   0   6   0   18.06    1.39
   0  -6   0   17.72    1.66
   0   6   0   19.97    1.76
   0   6  -1    2.03    1.63
   0  -6   1    0.57    1.58
   0  -6   1    2.35    1.55
   0   6  -1   -0.63    1.72
   0  -6  -1   -1.15    1.61
   0  -6   1   -0.09    1.25
   0  -6   1    1.22    1.26
   0   6  -1    1.81    1.53
   0   6   1    0.48    1.53
   0   6  -1    0.46    1.40
   0  -6  -1   -1.33    1.10
   0  -6   1   -0.19    1.59
   0   6   1    0.43    1.33
   0   6  -1   -2.29    1.75
   0  -6   2    1.13    1.73
   0   6  -2   -0.33    1.65
   0  -6   2    1.85    1.73
   0   6   2    0.53    1.61
   0   6  -2    1.44    1.76
   0   6  -2    0.92    1.56
   0  -6  -2    0.59    1.66
   0   6   2    3.14    1.58
   0   6   2    0.99    0.90
   0   6   2    1.09    1.64
   0   6  -2   -0.27    1.54
   0  -6  -2    2.03    1.06
   0   6  -2    1.07    1.90
   0   6   2   -0.49    1.41
   0  -6   2    0.62    1.75
   0   6  -3   13.82    2.40
   0   6  -3   13.36    1.57
   0   6   3    9.22    1.66
   0   6   3    9.09    1.16
   0  -6   3   12.08    2.01
   0   6  -3   11.23    1.92
   0  -6  -3   10.87    1.84
   0   6  -3   11.40    1.60
   0   6   3   10.78    1.45
   0  -6  -3    9.93    1.56
   0   6  -3   10.40    1.98
   0  -6   3   16.99    1.93
   0  -6   3    6.12    1.96
   0   6   3   12.66    1.62
   0   6  -4  567.09   20.41
   0  -6   4  553.80   20.32
   0  -6   4  556.36   20.70
   0   6  -4  547.45   20.65
   0   6   4  537.86   20.03
   0  -6   4  551.31   20.37
   0   6  -4  543.01   20.40
   0   6  -4  536.03   20.11
   0   6  -4  527.53   20.75
   0  -6   4  484.25   20.64
   0   6   4  529.20   20.17
   0   6  -4  556.03   20.09
   0   6   4  571.55   20.24
   0  -6  -4  559.44   20.34
   0   6   4  548.31   20.30
   0  -6   5   -0.60    1.68
   0  -6   5    0.68    1.86
   0  -6   5   -0.82    2.38
   0   6  -5    3.87    2.02
   0   6   5    2.62    1.44
   0   6   5    0.69    1.99
   0   6   5    2.35    1.60
   0  -6   5   -0.21    2.62
   0   6  -5    5.64    2.84
   0   6   5    2.27    1.55
   0  -6  -5    1.12    1.78
   0   6  -5    3.47    1.22
   0   6   5   -1.14    1.55
   0   6  -5    2.91    1.32
   0   6   5    2.50    1.48
   0   6  -5    4.18    1.84
   0   6  -6   21.79    2.48
   0   6   6   21.32    1.93
   0  -6   6   25.21    2.63
   0   6  -6   24.19    1.59
   0   6   6   17.33    2.24
   0   6   6   23.73    2.79
   0  -6   6   20.39    3.41
   0   6  -6   22.96    3.49
   0   6   6   23.27    2.52
   0   6  -6   23.22    2.30
   0  -6   6   25.68    2.37
   0   6   6   19.06    2.03
   0  -6  -6   24.79    2.33
   0   6  -6   21.05    1.54
   0  -6   7   33.51    4.23
   0  -6   7   46.95    2.98
   0  -6   7   45.65    3.30
   0   6   7   53.90    3.86
   0   6   7   41.35    2.97
   0   6  -7   42.62    2.98
   0   6   7   44.47    3.41
   0   6  -7   48.73    4.71
   0   6   7   45.35    2.61
   0   6   7   40.26    2.49
   0  -6   8   24.42    4.28
   0   6   8   21.20    3.12
   0   6  -8   13.76    4.13
   0   6   8   15.97    2.42
   0  -6   8   15.82    2.18
   0  -6   8   23.02    2.85
   0   6   8   18.27    3.51
   0   6   8   22.97    2.68
   0   6  -8   18.52    2.12
   0   6   8   21.31    1.62
   0   6   8   21.19    1.71
   0  -6   9    0.56    1.86
   0   6   9    1.86    2.31
   0   6   9   -1.08    2.60
   0   6  -9   -1.00    4.48
   0  -6   9    1.51    2.53
   0   6  -9    1.29    1.58
   0   6   9    3.42    2.60
   0  -6   9    3.41    4.18
   0   6   9    1.59    2.88
   0   6   9    1.81    3.66
   0  -6   9    5.98    4.18
   0   6 -10   -8.96    5.11
   0   6  10    2.52    2.74
   0   6  10    2.98    2.73
   0   6  10    3.12    4.21
   0   6  10   -2.17    3.03
   0  -6  10    1.13    2.69
   0   6  10    2.74    2.42
   0  -6  10    5.26    4.68
   0   6  10    1.06    3.50
   0   7   0   -0.46    1.21
   0   7   0    0.81    1.54
   0  -7   0   -0.17    1.46
   0   7  -1   64.90    3.12
   0  -7   1   62.72    3.02
   0   7  -1   64.79    3.48
   0  -7  -1   60.80    3.27
   0   7   1   59.82    3.26
   0  -7   1   59.80    3.23
   0   7  -1   60.50    3.18
   0  -7   1   59.78    3.28
   0  -7  -1   64.38    2.87
   0   7   1   64.30    2.97
   0  -7   1   61.77    3.22
   0   7  -1   62.25    3.26
   0  -7   1   61.23    3.29
   0   7  -1   51.44    3.36
   0   7   2   27.77    1.65
   0   7   2   25.85    2.35
   0   7  -2   23.66    2.42
   0  -7   2   23.24    2.25
   0  -7   2   26.50    2.30
   0   7  -2   24.04    2.45
   0   7  -2   23.91    2.20
   0   7   2   30.88    2.33
   0   7  -2   26.22    2.57
   0  -7   2   17.46    2.29
   0   7  -2   25.74    2.46
   0  -7  -2   26.15    1.66
   0  -7  -2   22.22    2.11
   0   7   2   25.30    2.27
   0   7  -2   27.76    2.17
   0  -7   2   27.71    2.23
   0   7   2   26.45    2.10
   0   7  -3    1.05    1.49
   0   7  -3   -2.18    2.19
   0   7   3    0.64    1.76
   0  -7   3   -0.98    1.71
   0   7  -3   -0.67    1.98
   0   7   3    0.12    1.66
   0  -7   3    0.57    1.98
   0  -7   3   -0.75    1.80
   0   7  -3    1.88    1.86
   0  -7  -3   -0.34    1.61
   0   7   3    1.80    1.40
   0   7   3   -2.75    1.62
   0   7  -3    0.31    1.52
   0   7   3   -0.35    1.72
   0   7   3    0.46    0.98
   0  -7   4   74.71    3.76
   0  -7   4   74.05    3.71
   0   7  -4   76.49    4.21
   0  -7   4   70.42    3.98
   0   7   4   70.26    3.18
   0   7  -4   69.80    3.82
   0   7  -4   67.25    3.44
   0   7   4   77.88    3.49
   0   7  -4   69.98    3.39
   0   7  -4   72.25    3.81
   0   7   4   72.82    3.51
   0   7   4   62.55    3.54
   0   7  -5  153.46    6.58
   0   7   5  154.20    6.07
   0   7  -5  157.09    6.50
   0   7   5  146.00    6.40
   0  -7   5  151.87    6.99
   0  -7   5  146.41    6.52
   0   7  -5  145.04    6.15
   0   7  -5  151.47    7.20
   0  -7   5  151.64    7.09
   0   7   5  148.11    6.24
   0   7   5  149.56    6.44
   0  -7   5  146.26    6.38
   0   7  -5  153.94    6.08
   0   7   5  145.31    6.21
   0   7   5  153.85    6.32
   0   7   6  152.97    6.95
   0  -7   6  137.70    7.40
   0   7   6  157.57    6.48
   0   7  -6  159.85    6.73
   0  -7   6  150.95    6.79
   0   7  -6  154.99    6.24
   0   7  -6  150.00    7.68
   0  -7   6  163.73    7.60
   0   7   6  161.29    6.73
   0   7   6  163.53    6.56
   0   7   6  160.43    6.79
   0   7  -6  147.09    6.18
   0   7   6  158.69    6.51
   0  -7   6  158.66    6.71
   0   7  -6  167.10    6.91
   0   7   7   59.72    3.20
   0  -7   7   49.93    4.63
   0   7   7   61.76    3.81
   0   7  -7   60.19    4.88
   0   7   7   58.83    3.61
   0   7   7   53.24    3.09
   0   7  -7   53.25    2.41
   0   7  -7   50.01    2.45
   0   7  -7   65.57    3.55
   0  -7   7   59.86    3.44
   0   7   7   68.72    3.65
   0   7   7   52.13    4.05
   0   7   7   58.18    3.29
   0  -7   7   63.86    3.74
   0  -7   8   -0.30    3.83
   0   7   8    0.88    2.52
   0   7  -8   -1.58    4.11
   0  -7   8    1.21    2.55
   0   7   8    0.18    1.63
   0   7   8    5.61    2.31
   0   7   8    2.70    3.26
   0   7   8    3.52    1.67
   0   7   8    5.51    2.34
   0   7  -8    2.07    2.03
   0  -7   8    1.35    2.01
   0   7   8    5.32    2.33
   0  -7   9    5.43    4.12
   0   7   9   12.65    2.65
   0   7   9   15.85    3.70
   0  -7   9   11.24    2.73
   0  -7   9    8.30    2.03
   0   7   9    7.90    2.46
   0   7   9   10.88    2.84
   0   7  -9   12.59    1.92
   0   7   9   11.67    2.67
   0   7  -9    9.27    4.91
   0   7   9   10.83    3.01
   0   7  10    2.61    3.29
   0   7  10   -0.17    2.75
   0   7  10   -0.83    4.28
   0   7  10    2.46    2.64
   0   7  10    1.12    2.95
   0   7  11   27.93    5.37
   0   8   0 2609.10   95.30
   0   8   0 2687.82   95.55
   0  -8   0 2672.50   95.51
   0   8  -1  610.70   22.09
   0   8  -1  623.08   22.43
   0   8  -1  630.75   22.31
   0   8   1  570.86   22.29
   0  -8   1  609.76   22.27
   0  -8  -1  466.99   22.16
   0  -8   1  623.50   22.34
   0   8  -1  607.28   22.36
   0  -8   1  597.48   22.29
   0  -8  -1  613.99   21.97
   0   8   1  609.55   22.05
   0  -8   1  614.13   22.27
   0   8  -1  625.59   22.33
   0   8   2  201.95    7.83
   0  -8   2  193.66    8.24
   0   8   2  198.41    8.28
   0  -8   2  202.03    8.22
   0   8   2  204.48    8.21
   0  -8   2  208.08    8.25
   0   8  -2  199.61    8.29
   0   8  -2  218.77    8.47
   0   8  -2  200.27    8.31
   0  -8  -2  197.26    8.24
   0   8  -2  203.83    8.19
   0   8   2  198.81    8.19
   0  -8   2  204.46    8.14
   0   8  -2  200.21    8.20
   0   8   2  199.44    8.19
   0   8  -2  202.39    8.21
   0  -8  -2  212.45    7.80
   0   8   3   83.59    3.57
   0   8   3   87.91    4.21
   0   8  -3   94.97    4.12
   0   8  -3   78.51    4.29
   0  -8  -3   77.94    3.99
   0   8  -3   82.38    3.99
   0   8   3   90.48    3.78
   0   8   3   79.26    4.09
   0   8  -3   86.03    4.25
   0  -8   3   86.74    4.22
   0   8   3   89.84    4.15
   0  -8   3   75.03    4.22
   0   8  -3   72.30    4.32
   0  -8   3   84.43    4.21
   0   8   3   86.29    4.22
   0   8  -4  285.30   11.36
   0  -8   4  293.61   11.35
   0   8  -4  287.68   11.18
   0   8   4  286.81   10.55
   0   8   4  278.25   10.99
   0  -8   4  281.09   11.06
   0   8   4  278.62   11.05
   0  -8   4  265.29   11.02
   0   8  -4  263.91   10.85
   0   8   4  289.63   10.76
   0   8  -4  283.28   10.84
   0   8  -4  285.38   11.16
   0   8   4  275.16   10.95
   0   8   4  263.45   10.98
   0   8   5    1.92    1.69
   0  -8   5   -0.72    2.03
   0  -8   5   -1.25    2.15
   0  -8   5   -2.15    2.71
   0   8  -5    0.86    2.65
   0   8   5   -1.79    1.75
   0   8  -5    3.01    2.25
   0   8   5    0.54    1.37
   0  -8   5    2.25    2.86
   0   8   5    0.36    1.70
   0   8  -5   -0.96    2.84
   0   8   5    0.47    1.89
   0   8  -5    0.64    2.13
   0   8   5   -0.14    1.75
   0   8  -5    0.42    1.64
   0   8  -5    1.72    1.79
   0   8   5    3.74    1.76
   0   8  -6  233.54    9.52
   0  -8   6  221.73   10.04
   0   8   6  247.75    9.49
   0  -8   6  225.55    9.40
   0   8   6  221.39    8.99
   0   8  -6  236.22    9.43
   0   8  -6  236.05    9.02
   0   8  -6  227.79   10.25
   0  -8   6  223.49   10.14
   0   8   6  225.52    9.21
   0   8   6  239.26    9.48
   0   8   6  219.40    9.15
   0   8  -6  213.15    8.90
   0   8   6  236.42    9.27
   0  -8   6  237.55    9.33
   0   8   6  240.15    9.45
   0  -8   7   23.73    3.71
   0   8   7   19.11    2.16
   0   8  -7   16.90    1.69
   0   8  -7   18.29    1.77
   0  -8   7   20.54    3.92
   0   8   7   21.27    2.72
   0   8  -7   25.20    4.26
   0   8  -7   19.94    2.92
   0  -8   7   22.00    2.86
   0  -8   7   18.48    2.48
   0   8   7   26.62    2.75
   0   8   7   18.10    2.58
   0   8  -7   21.77    2.68
   0   8   7   19.23    2.32
   0   8   7   21.38    2.98
   0   8   7   20.52    2.37
   0   8   8   29.01    3.62
   0   8   8   34.48    2.84
   0  -8   8   25.17    4.33
   0   8  -8   31.54    4.94
   0   8   8   34.21    3.16
   0  -8   8   33.39    3.20
   0   8   8   26.36    2.36
   0   8   8   34.84    3.21
   0  -8   8   28.79    2.72
   0   8  -8   30.78    2.80
   0   8   8   39.26    3.17
   0   8   8   35.97    3.23
   0   8   8   31.40    2.61
   0   8   9    8.27    1.71
   0  -8   9    5.60    4.27
   0   8   9    7.37    2.85
   0   8   9   11.98    1.64
   0  -8   9   10.24    3.00
   0   8   9   12.18    2.70
   0  -8   9    6.26    2.13
   0   8   9    8.29    3.44
   0   8   9    9.17    2.63
   0   8  -9   10.98    4.85
   0   8   9    9.95    3.00
   0   8   9    7.30    2.69
   0   8  -9    7.33    1.97
   0   8  10    4.55    3.27
   0   8  10    2.41    3.94
   0   8  10    0.37    2.83
   0   8  11    4.88    4.56
   0  -9   0   -0.32    1.73
   0   9   0   -3.72    1.88
   0   9   0   -0.22    1.40
   0   9  -1   41.32    2.65
   0   9  -1   46.03    3.01
   0  -9   1   39.94    2.85
   0   9  -1   41.62    3.18
   0   9  -1   45.59    2.96
   0  -9  -1   37.84    2.88
   0  -9   1   42.14    2.92
   0  -9   1   47.54    2.93
   0   9   1   46.13    2.65
   0  -9  -1   46.19    2.45
   0   9  -1   44.25    3.08
   0  -9   2  218.68    8.93
   0   9   2  224.41    8.49
   0   9  -2  214.22    8.94
   0   9  -2  213.32    9.07
   0   9  -2  224.66    8.89
   0   9   2  220.82    8.84
   0   9  -2  234.77    8.88
   0   9   2  225.03    8.93
   0  -9  -2  215.90    8.84
   0   9  -2  205.00    8.80
   0  -9   2  219.30    8.71
   0  -9   2  223.12    8.87
   0   9   2  211.46    8.93
   0   9   2  219.39    8.83
   0  -9   2  213.64    8.87
   0  -9  -2  221.15    8.40
   0   9  -2  206.75    8.89
   0   9  -3   12.79    2.41
   0   9   3   13.47    2.21
   0   9  -3   15.81    2.14
   0   9   3   12.34    1.40
   0  -9   3   11.53    2.61
   0   9  -3   12.61    2.70
   0  -9  -3   21.57    2.19
   0  -9   3   14.39    2.17
   0   9  -3   12.49    2.40
   0   9   3   13.75    2.29
   0   9  -3   12.92    2.45
   0  -9   3    9.39    2.18
   0  -9   3    9.51    2.29
   0   9   3   13.96    2.03
   0   9   3   14.72    2.19
   0   9  -3   18.25    2.16
   0   9   4  146.36    6.33
   0  -9   4  144.04    6.37
   0   9   4  131.64    6.34
   0  -9   4  141.83    6.33
   0   9   4  147.75    5.77
   0  -9   4  138.87    6.54
   0   9  -4  154.56    6.78
   0   9  -4  144.57    6.50
   0   9  -4  140.95    6.19
   0   9   4  146.07    5.97
   0   9  -4  137.45    6.16
   0   9  -4  150.10    6.56
   0   9   4  141.88    6.30
   0   9   4  139.09    6.29
   0  -9   5  260.39   10.70
   0   9   5  256.86    9.93
   0   9  -5  242.43   10.35
   0   9  -5  263.30   10.84
   0   9   5  247.90    9.68
   0  -9   5  251.55   10.25
   0   9   5  261.87   10.25
   0   9  -5  250.83   10.03
   0   9   5  251.88   10.11
   0   9   5  248.06    9.93
   0   9   5  251.50   10.23
   0   9  -5  257.03   10.36
   0  -9   5  251.16   10.18
   0   9   5  255.02   10.29
   0   9   5  253.62   10.14
   0   9  -5  251.96    9.96
   0   9  -6  161.47    7.30
   0   9   6  162.47    7.14
   0  -9   6  160.45    7.22
   0   9   6  174.95    7.12
   0  -9   6  167.98    7.87
   0   9   6  157.13    6.65
   0   9  -6  160.77    7.27
   0   9  -6  158.36    6.82
   0   9  -6  164.02    8.26
   0  -9   6  180.28    8.05
   0   9   6  157.89    6.87
   0   9   6  173.48    7.21
   0  -9   6  163.45    7.11
   0   9   6  169.26    7.18
   0   9  -6  156.99    6.69
   0   9   6  160.57    6.95
   0   9   6  165.54    7.04
   0  -9   7   12.50    2.82
   0   9   7   11.07    2.18
   0   9  -7   13.55    1.81
   0   9   7   15.87    2.62
   0  -9   7   13.55    3.65
   0   9   7   22.15    2.50
   0   9   7   18.64    2.80
   0   9  -7   11.51    1.96
   0   9   7   14.27    2.08
   0  -9   7   17.48    3.94
   0   9   7   16.58    2.44
   0   9  -7    6.25    3.79
   0   9   7   18.33    2.67
   0  -9   7   14.49    2.42
   0   9  -7   19.45    2.90
   0   9   7   14.67    2.43
   0   9  -7   18.92    3.00
   0   9   8    0.21    2.93
   0   9  -8    0.89    0.68
   0   9   8    2.02    2.22
   0   9   8   -0.19    2.48
   0   9  -8    0.48    2.29
   0  -9   8   -1.27    4.20
   0   9  -8    2.38    4.22
   0   9   8    9.68    2.66
   0   9   8    0.20    2.46
   0  -9   8    0.32    3.83
   0   9  -8    0.21    0.54
   0   9   8   -4.60    2.19
   0  -9   8    1.32    2.76
   0  -9   8    3.26    2.30
   0   9   8    1.93    2.59
   0   9   8    0.94    2.30
   0   9   9   12.54    2.64
   0   9   9   12.77    2.74
   0   9  -9   12.47    2.33
   0   9   9   10.28    2.97
   0  -9   9   10.75    2.26
   0   9   9   14.29    3.02
   0   9   9   11.51    2.08
   0   9  -9    4.76    4.65
   0   9   9   16.47    2.98
   0   9   9   11.78    3.68
   0  -9   9   25.20    4.84
   0   9   9   12.04    2.17
   0  -9   9   14.22    2.98
   0   9  10   29.72    4.43
   0   9  10   28.63    3.53
   0 -10   0   45.89    2.76
   0  10   0   44.41    2.92
   0  10   0   41.43    2.43
   0 -10   1    0.76    1.95
   0  10   1    0.18    1.07
   0  10  -1   -1.72    1.92
   0  10  -1    1.18    1.79
   0 -10  -1    2.05    1.89
   0 -10  -1    0.10    1.47
   0 -10   1   -3.33    2.08
   0  10  -1   -0.18    2.23
   0  10  -1   -0.17    1.99
   0  10  -1   -1.83    2.18
   0 -10   1   -1.27    1.81
   0  10   1   -2.01    1.75
   0  10   2  198.08    7.62
   0 -10   2  180.41    8.00
   0 -10   2  181.15    8.02
   0  10   2  193.07    8.14
   0  10   2  183.97    7.98
   0 -10   2  181.84    8.00
   0  10  -2  199.59    8.15
   0  10  -2  185.45    8.20
   0  10  -2  187.51    8.02
   0  10   2  190.09    7.96
   0  10   2  204.49    8.07
   0 -10  -2  183.52    7.99
   0  10  -2  196.74    8.02
   0 -10   2  200.00    7.82
   0  10  -2  188.09    7.90
   0 -10  -2  195.44    7.51
   0  10  -2  197.34    8.22
   0  10   3   32.83    2.26
   0  10  -3   33.21    3.03
   0 -10   3   35.23    2.90
   0  10   3   35.59    3.03
   0  10  -3   33.74    3.07
   0 -10   3   36.96    2.83
   0  10  -3   38.25    2.81
   0  10   3   38.14    2.91
   0 -10   3   39.14    3.14
   0  10  -3   31.09    3.36
   0 -10  -3   34.26    2.12
   0  10  -3   35.74    3.19
   0  10   3   42.39    3.04
   0 -10   3   36.76    2.90
   0  10   3   35.68    2.77
   0  10  -3   33.00    2.74
   0  10  -4  662.76   24.54
   0 -10   4  642.26   24.45
   0  10  -4  632.63   24.41
   0 -10   4  650.78   24.28
   0  10   4  640.69   24.39
   0  10   4  620.52   24.28
   0 -10   4  650.73   24.33
   0  10   4  634.64   23.76
   0  10   4  666.99   24.36
   0  10  -4  665.17   24.21
   0  10   4  660.22   23.94
   0  10  -4  642.16   24.14
   0  10   4  641.60   24.29
   0  10  -4  627.93   24.42
   0  10   4  673.50   24.35
   0  10   5   12.10    1.95
   0  10  -5    5.47    2.96
   0  10   5   12.96    2.46
   0 -10   5   16.45    2.60
   0 -10   5   10.98    2.62
   0  10  -5   13.66    2.67
   0  10   5   14.87    1.75
   0  10   5   12.78    2.30
   0 -10   5   16.93    3.13
   0  10   5    6.55    2.09
   0  10  -5   13.18    2.33
   0  10   5    9.10    2.13
   0  10  -5    8.50    2.73
   0  10  -5   11.90    2.09
   0  10   5    9.96    2.38
   0  10   5   17.93    2.71
   0  10   6   11.46    2.56
   0 -10   6   12.76    2.63
   0  10  -6   13.68    2.96
   0 -10   6   11.44    2.59
   0  10   6   10.02    2.55
   0 -10   6   15.85    3.47
   0  10   6   14.31    2.27
   0  10   6   17.66    1.98
   0 -10   6   12.06    3.40
   0  10  -6   19.05    3.81
   0  10   6   11.65    2.18
   0  10   6   14.74    2.68
   0  10   6   18.15    2.42
   0  10  -6   10.70    2.26
   0  10  -6   10.92    2.41
   0  10   6   12.14    2.42
   0  10  -6   14.93    2.88
   0  10  -7    6.09    2.79
   0 -10   7    4.46    2.75
   0  10   7    0.33    2.33
   0  10   7    7.91    2.48
   0  10   7    1.01    2.16
   0 -10   7    7.05    3.77
   0  10   7    9.85    2.69
   0  10  -7    3.65    1.86
   0  10   7    4.14    1.97
   0 -10   7   -2.41    3.78
   0  10  -7    2.61    3.91
   0  10   7   -1.01    2.26
   0  10   7    7.69    2.41
   0 -10   7    8.97    2.40
   0  10  -7    3.03    2.77
   0  10   7   -0.17    2.22
   0  10  -7    1.67    1.83
   0  10   8   33.02    3.53
   0  10  -8   23.61    1.96
   0  10   8   27.33    2.64
   0  10  -8   24.51    3.22
   0  10   8   28.05    3.44
   0 -10   8   22.92    4.44
   0  10  -8   30.35    5.06
   0  10   8   31.57    2.91
   0 -10   8   17.93    3.14
   0  10   8   17.89    2.51
   0  10  -8   25.63    1.88
   0  10   8   29.15    3.01
   0 -10   8   26.71    4.42
   0 -10   8   23.62    2.81
   0  10   8   28.18    3.37
   0  10   8   23.20    2.86
   0  10   9    3.45    2.60
   0  10  -9    2.88    2.29
   0  10   9    6.15    2.87
   0  10   9    2.49    2.98
   0  10   9    4.95    3.06
   0 -10   9    6.40    4.56
   0  10   9   -4.02    2.52
   0  10   9    9.87    2.76
   0  10   9   -0.23    3.22
   0 -10   9   -1.05    4.46
   0  10   9    9.84    2.29
   0 -10   9    2.33    2.91
   0  10  10   38.44    4.56
   0  10  10   41.35    3.99
   0  11   0    2.43    2.09
   0  11   0    1.40    1.48
   0 -11   0   -0.52    1.87
   0 -11  -1   19.64    2.03
   0  11  -1   22.95    2.67
   0  11  -1   19.90    2.63
   0  11  -1   22.91    2.65
   0 -11   1   27.67    2.51
   0  11   1   19.86    1.61
   0  11   1   22.63    2.33
   0 -11   1   23.78    2.51
   0  11  -1   17.89    2.47
   0  11  -1   18.10    2.23
   0 -11   2  267.56   10.93
   0  11   2  274.76   10.50
   0  11  -2  272.55   11.09
   0  11  -2  270.37   11.09
   0  11   2  275.38   10.91
   0  11  -2  273.92   10.97
   0  11   2  277.41   11.01
   0  11  -2  274.04   10.93
   0  11  -2  271.88   11.12
   0 -11  -2  266.54   10.41
   0 -11   2  263.67   10.94
   0  11   2  273.14   11.09
   0 -11   2  271.01   10.89
   0  11   2  278.55   10.99
   0  11  -2  258.51   10.73
   0  11   3   45.95    2.64
   0  11   3   38.84    3.16
   0  11  -3   42.07    3.27
   0 -11   3   42.09    3.34
   0  11  -3   38.63    3.76
   0  11  -3   39.88    3.31
   0 -11  -3   42.68    2.47
   0  11   3   46.70    3.29
   0 -11   3   37.88    3.12
   0  11   3   47.82    3.36
   0 -11   3   41.39    3.21
   0 -11   3   45.17    3.28
   0  11   3   40.10    3.36
   0  11  -3   49.09    3.61
   0  11  -3   36.46    3.26
   0  11  -3   38.67    3.12
   0  11  -4  483.02   18.53
   0  11   4  474.74   18.34
   0 -11   4  452.36   18.31
   0 -11   4  475.38   18.30
   0  11   4  473.60   18.47
   0 -11   4  465.87   18.39
   0  11  -4  484.25   18.49
   0  11  -4  457.17   18.46
   0 -11   4  473.49   18.60
   0  11   4  474.42   17.75
   0  11  -4  473.05   18.75
   0  11   4  466.59   17.91
   0  11  -4  488.80   18.21
   0  11   4  483.72   18.38
   0  11   4  514.88   18.44
   0  11  -4  492.09   18.26
   0  11   4  480.73   18.32
   0  11  -5   60.07    4.06
   0  11  -5   62.02    4.30
   0  11  -5   63.22    3.76
   0  11   5   58.23    3.02
   0  11   5   59.25    3.95
   0  11  -5   54.23    3.60
   0  11   5   59.29    3.93
   0  11   5   62.82    3.40
   0  11   5   52.43    3.84
   0 -11   5   64.65    4.04
   0  11   5   54.72    3.25
   0  11   5   63.48    3.98
   0 -11   5   57.68    4.35
   0  11  -5   53.72    4.01
   0  11   5   52.04    4.06
   0 -11   5   57.87    3.91
   0 -11   6    9.72    2.60
   0 -11   6    8.20    3.46
   0  11   6    5.21    2.62
   0  11   6    9.03    2.16
   0  11  -6    8.35    2.89
   0  11   6    9.51    1.85
   0  11   6    6.79    2.08
   0  11  -6    7.39    2.40
   0  11   6   10.42    2.18
   0  11  -6    6.24    3.98
   0  11   6   14.71    2.67
   0 -11   6   12.55    2.63
   0  11   6   11.65    2.94
   0  11   6   19.38    2.52
   0  11  -6    8.16    2.33
   0  11  -6   15.64    3.05
   0  11  -7   37.40    3.86
   0 -11   7   36.83    3.53
   0  11   7   40.90    3.33
   0 -11   7   44.15    4.74
   0  11   7   36.14    3.30
   0  11   7   42.80    3.21
   0  11   7   46.07    3.72
   0  11   7   46.22    2.85
   0 -11   7   40.84    4.72
   0  11  -7   51.68    5.33
   0  11   7   42.37    3.06
   0  11  -7   37.82    3.81
   0  11  -7   39.39    2.92
   0  11  -7   39.61    3.03
   0  11   7   45.06    3.39
   0 -11   7   46.43    3.38
   0  11   7   37.92    3.32
   0 -11   8   43.94    4.98
   0  11   8   35.61    3.33
   0  11  -8   39.37    2.51
   0  11   8   38.95    3.17
   0  11   8   47.14    3.86
   0  11  -8   35.66    3.52
   0  11   8   50.42    3.61
   0  11  -8   34.70    2.65
   0  11   8   40.21    2.93
   0 -11   8   32.44    4.87
   0  11  -8   39.56    5.35
   0  11   8   32.59    2.96
   0 -11   8   36.97    3.68
   0  11  -8   45.12    4.11
   0  11   8   43.19    3.40
   0  11   8   39.62    3.64
   0 -11   8   40.43    3.37
   0  11   9   32.00    2.99
   0  11   9   36.06    3.24
   0  11   9   32.26    3.64
   0  11   9   27.59    2.86
   0  11   9   25.68    3.70
   0  11   9   26.52    3.61
   0  11  -9   23.36    3.06
   0 -11   9   22.21    3.55
   0  11   9   28.07    2.85
   0  11   9   26.31    3.74
   0  11  10    0.94    3.90
   0  12   0   39.81    2.41
   0  12   0   42.14    3.14
   0 -12   0   33.70    2.73
   0  12  -1   63.56    4.00
   0  12  -1   68.62    4.15
   0  12  -1   69.44    3.94
   0 -12   1   58.10    3.93
   0  12  -1   66.28    4.13
   0  12  -1   70.82    4.27
   0  12   1   63.67    3.69
   0 -12   1   64.50    3.84
   0 -12  -1   71.59    3.47
   0  12   1   63.45    3.07
   0  12  -1   72.98    3.63
   0  12   2   69.83    3.79
   0 -12   2   76.36    4.28
   0  12   2   75.61    4.49
   0 -12   2   66.94    4.24
   0 -12   2   72.13    4.28
   0  12   2   70.39    4.26
   0  12  -2   74.23    4.37
   0  12  -2   70.33    4.60
   0  12  -2   81.46    4.31
   0  12   2   74.21    4.22
   0  12   2   63.23    4.21
   0  12  -2   63.34    4.17
   0 -12  -2   72.38    3.54
   0  12  -2   76.70    4.57
   0  12  -2   79.19    4.03
   0 -12  -3  127.93    5.24
   0 -12   3  115.61    6.10
   0  12   3  130.62    5.39
   0 -12   3  116.91    5.83
   0  12   3  118.43    5.99
   0  12  -3  123.64    6.12
   0  12  -3  122.21    6.37
   0  12   3  115.49    5.89
   0  12  -3  122.69    5.93
   0  12  -3  120.22    5.88
   0  12  -3  135.59    6.30
   0  12   3  119.50    6.06
   0 -12   3  118.05    5.82
   0 -12   3  124.10    5.81
   0  12  -3  116.15    5.87
   0  12   3  119.48    6.07
   0  12  -4  194.12    8.93
   0 -12   4  209.52    8.92
   0  12  -4  191.04    8.86
   0  12   4  197.27    8.93
   0 -12   4  198.97    8.68
   0  12   4  211.03    8.88
   0 -12   4  205.46    8.81
   0 -12   4  213.44    9.19
   0  12   4  205.39    8.14
   0  12  -4  203.27    9.37
   0  12   4  205.73    8.27
   0  12  -4  202.50    8.69
   0  12   4  207.57    8.87
   0  12   4  202.98    8.84
   0  12  -4  204.11    8.66
   0  12   4  207.88    8.83
   0  12  -4  206.79    9.06
   0  12  -5    5.07    3.59
   0  12   5    1.19    1.72
   0  12   5    1.38    2.85
   0 -12   5    1.35    2.54
   0 -12   5    2.36    2.96
   0  12   5    1.72    2.66
   0 -12   5    0.20    2.63
   0  12   5   -1.73    1.80
   0  12  -5   -0.73    2.48
   0  12   5    1.45    2.78
   0  12  -5    2.06    2.98
   0  12   5    2.87    2.11
   0  12   5    3.65    2.59
   0  12  -5   -1.03    2.30
   0  12  -5   -0.23    2.86
   0  12   5    1.25    2.73
   0 -12   6    6.26    2.87
   0 -12   6    0.81    3.23
   0  12   6    3.15    2.85
   0  12   6    2.67    2.05
   0  12  -6    2.83    2.96
   0  12   6    2.51    1.83
   0  12  -6    3.67    2.50
   0  12   6    3.08    2.16
   0  12   6    0.79    2.14
   0  12   6    5.72    2.83
   0 -12   6    0.19    2.60
   0  12   6   -2.15    2.78
   0  12  -6    0.32    2.33
   0  12   6    6.45    2.66
   0  12  -6    7.32    2.98
   0  12  -7    4.57    3.24
   0 -12   7    4.90    2.95
   0  12   7    2.60    2.66
   0 -12   7    5.45    4.04
   0  12   7    2.57    2.67
   0  12   7    2.06    2.22
   0  12   7    8.34    2.88
   0  12   7    4.43    2.05
   0 -12   7    7.05    4.10
   0  12  -7    8.49    4.53
   0  12   7    7.87    2.27
   0  12  -7    7.18    3.12
   0  12   7    2.93    2.56
   0 -12   7    4.83    2.73
   0  12  -7    2.51    2.23
   0  12   7    4.42    2.53
   0  12  -7    8.31    2.47
   0 -12   8    2.78    3.00
   0  12  -8    5.23    1.91
   0  12   8    1.54    2.59
   0 -12   8    6.69    4.44
   0  12   8    2.41    2.64
   0  12   8    3.44    2.62
   0  12   8    4.99    2.28
   0 -12   8    2.42    4.29
   0  12  -8    2.28    4.85
   0  12   8   -2.93    2.44
   0  12   8   -1.90    3.29
   0  12  -8    5.54    3.32
   0  12   8    2.47    2.72
   0  12  -8    8.69    3.10
   0  12  -8    1.92    2.14
   0  12   8    6.93    2.61
   0  12   9   47.42    4.30
   0  12   9   45.04    4.32
   0  12  -9   43.20    3.80
   0  12   9   50.75    3.73
   0  12   9   48.10    4.16
   0 -12   9   42.26    4.20
   0  12   9   47.40    4.26
   0  13   0    1.87    2.47
   0  13   0    0.20    1.69
   0 -13   0   -0.15    2.00
   0 -13   1  114.09    5.74
   0  13   1  117.36    5.53
   0  13  -1  122.84    5.86
   0  13  -1  127.48    5.90
   0  13  -1  124.39    5.94
   0  13  -1  129.14    6.05
   0  13   1  109.67    4.91
   0  13  -1  120.46    5.43
   0 -13  -1  125.85    5.36
   0  13  -1  123.34    5.97
   0 -13   1  121.33    5.83
   0  13  -1  119.88    6.04
   0  13  -2   35.50    3.83
   0  13   2   51.53    3.25
   0 -13   2   49.39    3.73
   0  13  -2   55.21    3.66
   0  13   2   53.58    3.75
   0  13   2   48.24    2.47
   0 -13   2   45.56    3.67
   0  13  -2   51.34    4.04
   0  13   2   56.54    3.93
   0  13   2   48.80    3.64
   0  13  -2   49.90    3.88
   0  13   2   48.15    3.80
   0  13  -2   51.01    3.42
   0 -13  -2   49.75    2.97
   0  13  -2   50.90    3.83
   0  13   2   46.68    3.74
   0 -13  -3  155.49    6.38
   0 -13   3  142.87    7.21
   0  13   3  146.32    6.54
   0 -13   3  159.38    7.15
   0  13   3  148.40    7.21
   0  13   3  142.45    7.33
   0 -13   3  158.84    7.09
   0  13  -3  157.73    7.43
   0  13  -3  147.10    7.42
   0  13   3  160.43    7.15
   0  13  -3  157.87    7.12
   0  13   3  150.10    7.22
   0  13  -3  156.26    7.06
   0  13  -3  155.46    7.13
   0  13   3  166.68    7.26
   0  13  -3  151.99    7.35
   0  13  -4  311.68   13.15
   0 -13   4  321.29   13.06
   0 -13   4  314.25   13.04
   0  13   4  327.78   13.32
   0  13  -4  324.93   13.30
   0  13   4  329.41   12.41
   0 -13   4  305.09   13.29
   0  13  -4  333.19   13.00
   0  13   4  316.69   13.09
   0  13  -4  330.46   13.70
   0  13  -4  323.46   12.99
   0  13   4  318.95   13.13
   0  13   4  326.31   12.53
   0  13  -4  321.45   13.31
   0 -13   4  311.88   13.02
   0  13   4  318.61   13.14
   0  13   4  334.76   13.10
   0  13  -5    4.69    3.25
   0 -13   5    8.66    2.89
   0  13   5    1.25    2.98
   0  13   5    1.63    2.95
   0 -13   5    6.95    3.08
   0 -13   5    0.65    2.84
   0  13   5    6.65    1.85
   0  13  -5    5.45    3.26
   0  13  -5   -0.25    3.19
   0  13   5   -0.12    1.90
   0 -13   5    1.38    3.46
   0  13  -5    4.92    3.67
   0  13   5    3.91    2.28
   0  13   5    3.30    2.91
   0  13  -5    4.12    2.57
   0  13  -5    2.59    2.75
   0  13   5    6.07    2.90
   0  13   5    5.33    2.69
   0  13  -6   77.89    5.13
   0  13   6   86.15    5.16
   0 -13   6   80.85    4.84
   0  13  -6   89.96    4.84
   0  13  -6   81.42    4.68
   0  13   6   75.08    4.82
   0  13   6   84.11    4.05
   0  13   6   89.66    4.95
   0  13   6   85.26    4.38
   0  13   6   85.83    5.12
   0 -13   6   85.86    5.58
   0  13   6   78.97    4.16
   0  13   6   97.07    5.38
   0 -13   6   76.13    4.86
   0  13  -6   82.46    5.20
   0  13   7   10.40    2.85
   0  13   7   20.64    3.42
   0  13   7   15.49    3.33
   0 -13   7   19.24    3.46
   0 -13   7   18.65    4.12
   0  13   7   14.50    2.43
   0  13  -7   16.88    3.44
   0  13   7   14.54    2.20
   0 -13   7   22.05    4.50
   0  13   7   18.45    2.42
   0  13  -7   23.15    5.09
   0  13  -7   16.75    3.58
   0 -13   7   20.79    3.18
   0  13   7   17.61    3.45
   0  13  -7   13.49    2.52
   0  13   7   16.99    2.64
   0  13  -7   12.24    2.68
   0 -13   8    1.35    4.28
   0  13   8    0.26    2.71
   0 -13   8    1.12    3.26
   0  13   8    2.27    3.48
   0  13  -8    0.82    2.13
   0  13   8   -0.83    2.81
   0  13   8    1.49    2.18
   0 -13   8    1.06    4.35
   0  13   8   -1.05    2.26
   0  13   8    1.32    2.80
   0  13  -8    2.30    3.69
   0  13   8   -0.41    2.80
   0  13   8    0.17    2.51
   0  13  -8    5.50    3.25
   0  13  -8   -1.19    2.26
   0  13   9    3.22    3.03
   0 -13   9    5.03    3.59
   0  13   9   -1.80    3.05
   0  13   9   -6.19    3.81
   0  13   9    0.25    3.84
   0  14   0   29.55    3.18
   0  14   0   38.61    2.56
   0  14   0   41.95    3.38
   0 -14   0   32.51    2.94
   0  14  -1    0.21    2.63
   0  14   1    4.26    2.47
   0  14  -1    4.52    2.61
   0  14  -1    2.56    2.61
   0  14   1    4.14    1.54
   0 -14   1    3.33    2.49
   0  14  -1    3.55    2.56
   0  14  -1    3.64    2.86
   0  14  -1    3.32    2.88
   0  14  -1    1.09    2.13
   0 -14  -1    2.63    2.02
   0 -14   1    2.94    2.44
   0 -14   2   11.14    2.96
   0  14  -2    9.31    3.31
   0  14   2    9.07    2.38
   0  14  -2   10.74    2.75
   0  14   2   13.97    3.03
   0  14  -2   13.71    2.72
   0  14   2    5.56    2.75
   0  14  -2   10.73    2.56
   0  14   2   16.06    3.32
   0  14  -2    8.52    3.30
   0  14  -2   13.84    3.02
   0  14   2    6.89    2.87
   0  14  -2   13.84    3.12
   0  14   2   11.67    3.10
   0 -14  -2   11.20    2.08
   0  14   2   12.38    1.49
   0 -14   2   10.55    2.80
   0 -14   3  125.13    6.54
   0  14   3  126.99    5.89
   0  14   3  129.51    6.76
   0 -14   3  126.07    6.40
   0  14   3  128.56    6.58
   0  14  -3  123.13    6.71
   0  14  -3  129.18    6.91
   0  14   3  141.18    6.77
   0  14   3  137.05    6.65
   0  14  -3  139.00    6.66
   0 -14  -3  137.21    5.74
   0  14  -3  134.18    6.43
   0  14  -3  133.44    6.47
   0  14   3  133.96    6.70
   0  14  -3  124.09    6.72
   0  14  -4  232.74   10.46
   0  14  -4  247.50   10.78
   0  14   4  251.16   10.77
   0 -14   4  246.51   10.48
   0 -14   4  245.62   10.48
   0  14   4  235.85   10.54
   0  14   4  234.56    9.73
   0 -14   4  245.65   10.73
   0  14  -4  231.31   10.86
   0  14   4  244.42   10.61
   0  14  -4  244.49   10.36
   0  14   4  245.05    9.89
   0  14   4  266.78   10.59
   0  14  -4  239.82   10.69
   0  14  -4  258.25   10.41
   0  14   4  260.36   10.62
   0  14  -5   14.32    3.53
   0  14   5   12.98    1.99
   0  14   5   10.26    3.28
   0 -14   5   10.66    3.22
   0 -14   5    9.55    3.24
   0  14  -5    8.99    3.49
   0 -14   5   15.15    2.83
   0  14   5    8.61    3.37
   0 -14   5   10.61    3.59
   0  14   5   12.26    2.13
   0  14  -5   20.85    4.36
   0  14   5   11.38    2.60
   0  14  -5   12.01    2.82
   0  14   5    9.01    3.21
   0  14  -5   11.02    2.92
   0  14   5   14.78    3.27
   0  14   5   12.50    2.89
   0  14  -6    5.91    3.56
   0  14   6    7.26    2.13
   0  14   6    8.00    3.15
   0 -14   6   11.10    3.21
   0 -14   6    8.87    3.81
   0  14   6    1.42    1.98
   0  14   6    6.24    3.00
   0  14  -6    8.14    2.72
   0  14   6    6.65    2.39
   0  14   6    9.35    3.22
   0  14   6    8.31    3.51
   0  14   6    7.54    3.09
   0  14  -6    7.01    2.94
   0  14  -6    8.44    3.30
   0  14   7   -1.16    3.08
   0  14   7    0.52    3.39
   0  14   7   -2.83    2.32
   0  14   7    4.69    2.07
   0  14   7    0.47    2.46
   0  14  -7   -3.31    2.93
   0  14   7    3.06    2.24
   0  14  -7    1.56    3.56
   0  14  -7    3.63    2.74
   0  14  -7    5.69    3.62
   0 -14   7   -0.31    3.88
   0 -14   7   -0.47    3.07
   0  14   7    8.25    3.40
   0  14   7    6.20    3.57
   0  14   8    6.25    3.07
   0 -14   8    9.78    3.54
   0  14   8   -3.70    2.69
   0 -14   8    7.84    4.43
   0  14   8    6.13    3.83
   0  14  -8    7.22    2.53
   0  14   8    4.24    3.01
   0  14  -8    8.18    2.91
   0  14  -8    9.22    3.87
   0  14  -8    2.66    2.32
   0  14   8    5.62    3.11
   0  14   8    2.82    3.11
   0  14  -8    7.40    3.51
   0  14   8   -0.48    2.19
   0  14   9   -1.36    3.08
   0  14   9   -0.55    3.56
   0  15   0   -0.93    2.67
   0 -15   0   -0.50    2.26
   0  15   0   -1.09    2.96
   0  15   0    5.91    2.86
   0  15   0   -1.72    1.94
   0  15   1   13.46    2.67
   0  15  -1   10.82    3.20
   0  15  -1   12.63    3.06
   0  15  -1   13.54    2.83
   0  15  -1   15.14    3.22
   0  15  -1   11.27    3.16
   0 -15   1   12.01    2.84
   0  15  -1   12.16    3.16
   0 -15  -1   12.43    2.36
   0 -15   1   13.39    2.80
   0  15  -1   10.70    2.44
   0  15   1    9.18    1.74
   0  15   2   21.71    2.68
   0 -15   2   23.61    3.17
   0  15  -2   17.71    3.43
   0  15  -2   19.80    3.13
   0  15   2   21.10    3.33
   0  15   2   22.76    3.18
   0  15  -2   21.49    3.12
   0  15  -2   19.06    2.87
   0  15  -2   18.67    3.23
   0  15   2   26.50    3.40
   0 -15   2   16.88    2.99
   0  15   2   16.44    1.71
   0  15  -2   13.59    3.55
   0  15   2   20.90    3.44
   0 -15  -2   22.63    2.45
   0  15  -2   24.41    3.46
   0  15   2   20.51    3.31
   0  15  -3   95.67    5.88
   0  15   3   86.27    5.24
   0  15   3  106.21    5.60
   0  15  -3   88.98    5.38
   0 -15   3   93.25    5.19
   0  15   3   90.72    5.37
   0  15   3   90.91    5.61
   0  15  -3   81.25    5.58
   0  15   3   83.38    5.45
   0  15  -3   93.84    5.38
   0  15  -3   85.35    5.04
   0  15   3   85.91    3.74
   0  15  -3   91.96    5.71
   0 -15  -3   97.02    4.46
   0 -15   3   84.09    5.32
   0  15   3   83.89    4.59
   0 -15   4    3.28    3.06
   0  15   4    1.42    3.45
   0  15  -4    1.69    3.51
   0  15  -4    3.45    3.33
   0  15   4   -0.51    3.17
   0  15  -4   -0.91    2.85
   0 -15   4    3.26    3.41
   0  15   4    8.18    2.31
   0  15  -4   10.34    4.31
   0  15   4    5.04    2.48
   0  15  -4    2.48    3.09
   0  15   4    4.70    3.26
   0  15  -4    5.95    2.88
   0  15   4    1.30    3.23
   0  15   4    6.60    3.06
   0  15   5   73.73    5.44
   0  15   5   69.80    3.43
   0 -15   5   69.82    4.70
   0  15  -5   71.29    5.30
   0  15  -5   77.97    4.81
   0  15   5   71.38    3.89
   0 -15   5   71.63    5.52
   0  15   5   72.84    4.12
   0  15  -5   76.41    5.75
   0  15   5   76.89    5.02
   0  15  -5   73.43    5.12
   0  15   5   76.13    5.07
   0  15  -5   69.95    4.76
   0  15   5   71.47    5.12
   0  15   5   67.08    5.03
   0  15   6   45.53    4.54
   0  15   6   31.96    2.61
   0  15   6   36.00    4.24
   0 -15   6   30.93    4.21
   0 -15   6   33.90    3.97
   0  15  -6   30.57    4.17
   0  15   6   26.48    2.44
   0 -15   6   27.12    4.27
   0  15   6   33.59    2.94
   0  15  -6   29.62    5.12
   0  15   6   37.77    3.99
   0  15   6   33.61    4.11
   0  15  -6   36.61    3.53
   0  15   6   32.65    3.92
   0  15  -6   30.04    3.73
   0  15  -6   31.25    3.99
   0  15   7   62.75    4.69
   0 -15   7   57.27    5.35
   0  15   7   52.76    4.85
   0 -15   7   47.06    4.44
   0  15   7   49.70    3.24
   0  15   7   57.53    4.80
   0  15  -7   56.05    4.90
   0  15   7   45.89    3.06
   0  15   7   54.76    3.43
   0  15   7   51.39    4.92
   0  15  -7   58.82    5.01
   0  15  -7   52.95    4.13
   0  15  -7   58.85    4.32
   0  15  -7   49.85    4.20
   0  15   7   49.02    4.05
   0 -15   8    4.83    3.78
   0  15   8    6.01    3.91
   0  15   8    9.78    3.98
   0  15  -8   -0.37    2.68
   0  15  -8    5.45    3.88
   0  15  -8    8.69    4.03
   0  15  -8    5.46    2.97
   0  15   8   -2.62    3.14
   0  15   8    3.13    3.31
   0  15   8    4.50    3.37
   0  15   9    1.74    3.62
   0  15   9    2.28    3.22
   0  16   0   -1.06    2.90
   0  16   0    1.54    3.13
   0  16   0    3.11    2.17
   0  16   0    0.59    3.29
   0  16   0    2.11    2.99
   0 -16   0    4.07    2.54
   0  16   0    6.99    3.05
   0  16   1   21.92    3.11
   0  16  -1   24.16    3.66
   0  16  -1   15.09    3.25
   0  16  -1   17.13    3.24
   0  16  -1   22.86    2.66
   0  16   1   19.93    2.05
   0  16  -1   21.26    3.75
   0  16  -1   18.46    3.47
   0 -16   1   25.44    3.36
   0 -16  -1   21.42    2.58
   0  16  -1   20.84    3.34
   0 -16   2    8.27    3.03
   0 -16  -2    9.00    2.22
   0  16   2    6.92    2.70
   0  16  -2    6.49    3.56
   0  16  -2   10.85    2.78
   0  16  -2   12.15    3.40
   0  16   2    6.56    3.25
   0  16   2    5.59    3.27
   0  16  -2    9.50    3.75
   0  16   2    8.45    3.21
   0  16  -2    4.83    3.12
   0  16   2    7.15    3.17
   0  16  -2    6.24    3.26
   0  16   2    5.56    1.55
   0 -16   2    9.30    3.05
   0  16  -2   11.92    3.35
   0  16   2    7.07    3.27
   0  16   3    4.12    2.40
   0 -16   3   -0.77    3.21
   0  16  -3    2.87    3.64
   0 -16  -3   -1.80    2.15
   0  16  -3    0.62    2.74
   0  16   3    1.61    3.22
   0  16  -3    2.74    2.98
   0  16   3    1.29    2.85
   0  16  -3   -4.07    3.10
   0 -16   3    5.07    2.99
   0  16   3    1.94    1.33
   0  16   3    4.43    3.28
   0  16  -3   -2.31    3.28
   0  16   3   -2.38    3.40
   0  16  -3    4.18    3.64
   0  16   3    3.59    3.36
   0  16  -3   -2.83    3.02
   0  16   4    6.66    3.54
   0  16  -4    8.70    4.01
   0  16   4   16.26    3.59
   0  16  -4   16.59    3.51
   0 -16   4   16.38    3.79
   0  16   4   14.26    2.51
   0  16  -4    8.88    4.19
   0  16   4    7.18    2.46
   0  16   4   11.37    1.49
   0  16  -4   12.25    3.52
   0 -16   4    9.34    3.02
   0  16  -4   15.56    3.83
   0  16   4   12.04    3.68
   0  16   4   15.83    3.31
   0  16   4   15.30    3.78
   0  16  -4   12.67    3.37
   0  16  -4   17.34    3.61
   0  16  -5    0.60    3.64
   0  16   5    1.34    1.58
   0  16  -5    3.89    3.94
   0  16   5    1.24    3.77
   0  16  -5    0.71    3.02
   0  16   5   -0.82    3.63
   0  16   5    7.98    2.31
   0 -16   5    1.23    3.78
   0  16  -5    2.43    4.34
   0  16   5    3.93    2.60
   0  16   5    1.99    3.29
   0 -16   5   -1.00    3.28
   0  16   5    3.06    3.48
   0  16  -5   -0.25    3.37
   0  16  -5   -0.24    3.05
   0  16   5    1.32    3.26
   0  16   6   26.53    4.59
   0  16  -6   25.12    4.35
   0  16   6   19.84    4.08
   0 -16   6   23.75    3.94
   0  16   6   22.34    2.18
   0 -16   6   15.63    4.22
   0  16   6   25.45    2.53
   0  16  -6   23.82    4.98
   0  16   6   22.98    2.83
   0  16   6   23.55    3.89
   0  16  -6   15.88    4.13
   0  16   6   22.45    3.97
   0  16  -6   23.33    3.54
   0  16   6   19.46    4.06
   0  16  -6   25.26    3.69
   0  16  -6   27.03    3.67
   0  16   7   88.49    4.12
   0 -16   7   85.04    5.70
   0  16   7   82.03    5.87
   0  16   7   86.47    5.94
   0  16  -7   72.55    5.29
   0  16   7   74.36    4.07
   0  16   7   90.76    5.42
   0  16  -7  108.36    5.68
   0  16   7   77.63    4.35
   0  16  -7   89.97    5.20
   0  16  -7   95.37    6.34
   0  16  -7  101.19    6.26
   0  16   7  101.68    6.42
   0  16   7  100.25    5.94
   0  16   8   11.35    4.13
   0  16   8   12.09    4.36
   0  16   8    3.55    2.90
   0 -16   8    8.72    3.91
   0  16  -8    8.14    4.25
   0  16   8   19.35    4.41
   0  16  -8   12.97    4.56
   0  16   8    9.22    4.37
   0  17   0    1.58    3.07
   0  17   0   -0.55    3.16
   0  17   0    2.85    2.20
   0  17   0    1.57    3.44
   0  17   0   -2.53    2.99
   0 -17   0   -3.92    2.54
   0  17   0    3.18    3.13
   0  17   1    9.58    3.06
   0  17  -1    6.46    3.48
   0  17  -1    4.46    3.41
   0  17  -1   12.82    3.53
   0  17   1    6.09    1.83
   0  17  -1    7.05    2.66
   0  17  -1    8.18    3.54
   0  17  -1   11.05    3.42
   0 -17  -1    4.01    2.40
   0 -17   1    7.44    3.02
   0  17  -1    5.22    3.13
   0 -17   2   23.99    3.60
   0 -17  -2   26.92    2.64
   0  17   2   12.59    3.05
   0  17  -2   18.57    3.90
   0  17  -2   30.36    3.37
   0  17   2   16.99    1.83
   0  17  -2   25.66    3.72
   0  17   2   26.01    3.79
   0  17   2   32.34    4.05
   0  17  -2   25.62    4.01
   0  17   2   24.88    3.70
   0  17  -2   23.64    3.52
   0  17   2   28.46    3.94
   0  17  -2   21.15    4.02
   0 -17   2   18.41    3.36
   0  17  -2   25.44    3.75
   0  17   2   22.62    3.86
   0 -17   3   11.76    3.55
   0  17   3   13.32    2.71
   0  17  -3   12.62    4.12
   0  17  -3   10.17    3.07
   0 -17  -3   11.61    2.46
   0  17   3   11.37    3.60
   0  17  -3   13.61    3.69
   0  17  -3    9.17    3.47
   0  17   3   14.02    3.40
   0  17   3    7.33    1.38
   0 -17   3    8.14    3.21
   0  17  -3    7.69    3.92
   0  17   3   10.33    3.71
   0  17  -3    7.94    4.02
   0  17   3   10.80    3.97
   0  17   3    6.78    3.71
   0  17  -3    9.07    3.43
   0  17   4   18.71    4.19
   0  17  -4   27.43    4.38
   0  17   4   13.85    3.98
   0  17  -4   23.99    3.79
   0 -17   4   16.44    3.93
   0  17   4   21.78    2.81
   0  17  -4   27.68    4.71
   0  17   4   13.26    2.81
   0  17  -4   26.25    3.73
   0  17   4   12.80    1.16
   0  17   4   14.46    1.16
   0 -17   4   15.70    3.33
   0  17   4   14.33    3.98
   0  17  -4   22.41    4.12
   0  17  -4   24.08    3.57
   0  17   4   17.89    3.77
   0  17   4   21.32    4.00
   0  17  -4   18.23    3.60
   0  17  -5    3.53    4.00
   0  17   5    5.06    1.14
   0  17   5    1.98    4.07
   0  17   5   -0.30    3.49
   0  17  -5    0.95    3.69
   0 -17   5    3.17    4.00
   0  17   5    9.26    2.48
   0  17  -5    0.36    4.63
   0  17   5    0.15    2.61
   0  17  -5   10.09    3.67
   0  17   5    5.81    3.73
   0 -17   5   -0.26    3.41
   0  17  -5    4.01    3.37
   0  17   5    4.14    3.83
   0  17   5    0.56    3.61
   0  17  -5    4.54    3.43
   0  17   6    5.57    4.00
   0  17   6    3.02    4.07
   0  17   6    7.06    1.55
   0 -17   6    4.19    3.81
   0  17  -6    1.28    4.03
   0 -17   6    0.34    4.06
   0  17   6   10.06    2.36
   0  17   6   -0.28    3.68
   0  17  -6    5.72    3.53
   0  17  -6    5.40    4.40
   0  17   6   -1.15    3.93
   0  17  -6    0.24    3.39
   0  17  -6    3.11    3.37
   0  17   6    4.36    3.66
   0  17   6    3.29    2.50
   0  17  -7   46.60    5.27
   0  17   7   44.46    4.57
   0  17  -7   44.54    4.57
   0  17  -7   39.43    4.37
   0  17   7   43.93    4.77
   0 -17   7   34.02    4.31
   0  17  -7   43.71    4.31
   0  17   7   47.08    4.90
   0  17  -7   43.44    5.09
   0  17   7   44.46    4.99
   0  17   7   48.99    5.58
   0  17   8    9.23    4.77
   0  17   8    6.42    3.14
   0  17   8   21.70    4.77
   0  17  -8    4.11    4.72
   0  18   0    6.59    3.59
   0  18   0    0.29    3.35
   0  18   0    1.39    2.28
   0  18   0   -1.33    3.56
   0  18   0    3.59    3.43
   0 -18   0    1.17    2.68
   0  18   0    1.97    3.36
   0  18  -1    2.37    3.16
   0  18  -1    2.32    3.54
   0  18   1    2.28    1.93
   0  18  -1    5.81    2.60
   0  18  -1    2.01    3.57
   0  18  -1    1.27    3.42
   0  18   1   -2.39    3.10
   0  18  -1    1.31    3.59
   0 -18   1    8.41    3.20
   0 -18  -1    2.81    2.46
   0  18  -1    5.26    3.25
   0 -18  -2    6.73    2.56
   0 -18   2    9.72    3.39
   0  18   2   -0.33    3.90
   0  18  -2    7.05    3.99
   0  18  -2    5.44    3.64
   0  18   2    4.99    3.52
   0  18   2    9.87    3.12
   0  18  -2    6.31    3.99
   0  18  -2    9.80    3.79
   0  18   2    7.72    3.38
   0  18  -2    5.05    2.80
   0  18   2    3.70    1.46
   0  18   2    8.64    3.80
   0  18  -2    4.12    3.50
   0  18   2    9.32    3.48
   0  18  -2    7.35    3.26
   0 -18   3   20.75    3.91
   0  18   3   21.99    3.18
   0  18  -3   20.71    4.36
   0  18   3    8.81    0.92
   0 -18  -3   18.48    2.64
   0  18  -3   26.62    3.53
   0  18   3   23.58    3.89
   0  18  -3   25.90    3.93
   0 -18   3   17.37    3.77
   0  18   3   15.11    3.98
   0  18  -3   19.05    3.65
   0  18   3   23.84    4.03
   0  18  -3   19.84    4.27
   0  18   3   22.57    4.08
   0  18  -3   21.88    4.44
   0  18   3   21.58    4.26
   0  18  -3   23.07    3.84
   0 -18   4   35.38    4.45
   0  18   4   27.46    3.15
   0  18  -4   22.91    4.96
   0  18   4   26.99    3.20
   0  18  -4   26.85    4.04
   0  18   4   21.27    4.13
   0 -18   4   25.59    3.88
   0  18   4   30.30    4.62
   0  18  -4   26.35    4.10
   0  18   4   19.64    4.40
   0  18  -4   18.40    4.56
   0  18  -4   28.68    4.70
   0  18   4   26.36    4.29
   0  18   4   28.93    4.42
   0  18  -4   25.74    4.00
   0  18  -5    4.74    4.31
   0  18   5    8.36    4.29
   0  18   5   11.25    3.87
   0  18  -5    6.66    4.47
   0 -18   5    8.84    4.21
   0  18   5   10.79    2.59
   0  18  -5   10.78    4.90
   0  18   5    6.13    4.00
   0  18  -5    5.33    3.79
   0  18  -5    8.59    3.69
   0  18   5    7.09    4.10
   0 -18   5    4.07    3.60
   0  18   5    4.39    4.06
   0  18  -5    8.81    3.94
   0  18   5    3.32    2.78
   0  18   6    9.48    4.14
   0  18   6    5.66    4.70
   0 -18   6    7.89    3.90
   0  18  -6   10.74    4.63
   0  18   6    8.93    2.50
   0  18   6    6.06    2.60
   0  18   6   10.76    4.31
   0  18  -6    8.27    3.96
   0  18  -6   10.31    3.89
   0  18   6    7.63    4.06
   0  18  -6    8.38    4.92
   0  18  -6    8.65    3.95
   0  18   6    9.45    4.47
   0  18   7   45.86    6.02
   0  18   7   44.83    5.19
   0  18  -7   34.14    4.52
   0  18   7   32.03    4.84
   0  18  -7   42.23    4.47
   0  18  -7   36.36    4.62
   0  18   7   37.57    5.15
   0  18  -7   40.14    5.41
   0  18  -7   38.84    5.37
   0  18  -8   -4.63    4.76
   0  19   0   -2.54    3.41
   0  19   0   -0.62    3.76
   0  19   0    0.89    2.30
   0  19   0    2.48    4.05
   0  19   0   -1.01    3.56
   0 -19   0    1.84    2.80
   0  19   0    1.48    3.44
   0 -19  -1   38.50    3.37
   0 -19   1   45.81    4.05
   0  19  -1   46.86    5.20
   0  19  -1   43.55    4.76
   0  19  -1   41.81    4.41
   0  19  -1   45.46    3.43
   0  19   1   34.54    2.71
   0  19  -1   49.38    4.94
   0  19   1   48.42    4.30
   0  19  -1   49.26    4.70
   0  19  -1   38.80    4.26
   0 -19   2    1.03    3.48
   0 -19  -2    0.87    2.50
   0  19  -2    4.62    4.26
   0  19   2    2.83    4.07
   0  19  -2   -0.30    3.79
   0  19  -2    3.37    3.63
   0  19   2    5.98    3.83
   0  19   2    2.41    1.43
   0  19  -2   -0.57    2.91
   0  19   2    1.33    3.92
   0  19  -2    0.34    4.01
   0  19   2    3.97    3.17
   0  19  -2    2.18    3.48
   0  19   2    6.22    3.82
   0  19  -2   -1.15    3.46
   0  19   2    2.77    3.51
   0 -19   3    5.70    3.78
   0  19   3    4.28    4.37
   0  19  -3    7.46    4.44
   0  19   3    7.30    4.36
   0  19  -3    4.46    3.95
   0  19   3    3.02    3.01
   0  19  -3    9.81    4.32
   0  19  -3    6.63    4.03
   0  19   3    1.92    3.91
   0  19   3    5.84    3.85
   0  19  -3    2.28    3.73
   0 -19  -3    3.75    2.51
   0  19  -3    5.06    3.33
   0  19   3    7.62    3.99
   0  19  -3   10.83    3.91
   0 -19   4   58.02    5.16
   0  19   4   56.33    4.08
   0  19  -4   54.48    5.87
   0  19   4   53.92    4.22
   0  19  -4   59.15    4.95
   0  19   4   54.70    5.17
   0  19   4   72.75    5.51
   0  19  -4   55.00    5.31
   0  19  -4   59.83    5.97
   0  19   4   51.30    5.78
   0  19   4   58.54    5.22
   0  19  -4   55.98    5.36
   0 -19   4   50.91    4.88
   0  19   4   55.06    5.72
   0  19  -4   60.04    5.13
   0 -19   5   34.17    4.72
   0  19  -5   37.69    4.97
   0  19   5   45.73    5.22
   0  19  -5   42.12    4.72
   0  19   5   30.40    3.42
   0  19  -5   52.35    5.54
   0  19   5   38.97    5.12
   0  19   5   34.48    4.90
   0  19  -5   46.31    4.74
   0  19   5   40.02    5.39
   0  19  -5   41.26    4.50
   0  19   5   40.43    4.80
   0 -19   5   34.56    4.78
   0  19   5   42.53    3.43
   0  19   6    9.39    4.49
   0  19  -6    8.47    4.16
   0  19   6    3.10    4.28
   0  19  -6    4.21    4.68
   0  19  -6    8.82    4.18
   0  19  -6    1.06    4.88
   0  19   6    5.15    4.40
   0  19  -6    9.00    4.19
   0  19  -7   17.67    4.44
   0  19  -7   22.82    4.39
   0  19  -7   27.60    5.41
   0  20   0   28.73    4.21
   0  20   0   25.80    4.42
   0  20   0   25.81    4.24
   0  20   0   15.34    2.63
   0  20   0   19.80    4.43
   0 -20   0   23.54    3.36
   0  20   0   24.08    4.29
   0 -20   1   80.85    5.10
   0  20  -1   79.07    6.31
   0  20  -1   79.79    6.12
   0  20  -1   93.47    5.98
   0  20   1   86.95    5.53
   0  20  -1   72.53    5.68
   0  20  -1   74.86    4.45
   0  20   1   61.22    3.63
   0  20  -1   83.77    5.46
   0  20  -1   73.56    5.52
   0 -20  -1   75.54    4.58
   0  20   2    8.84    3.41
   0  20  -2    7.22    4.54
   0  20  -2   10.17    3.06
   0  20   2    5.97    4.34
   0  20  -2   13.48    4.67
   0  20   2   14.93    4.08
   0  20  -2   17.13    4.29
   0 -20  -2   13.64    2.93
   0 -20   2   11.95    3.92
   0  20   2    8.05    4.31
   0  20  -2   18.20    4.50
   0  20  -2   10.89    4.12
   0  20   2   13.95    4.03
   0  20  -2   12.50    4.29
   0  20   2   16.60    4.21
   0  20   3   51.66    4.32
   0  20  -3   58.44    5.75
   0 -20  -3   48.38    3.88
   0  20   3   55.03    5.31
   0  20  -3   61.50    5.02
   0  20   3   73.60    5.66
   0  20  -3   64.14    5.58
   0  20   3   72.12    5.97
   0  20  -3   54.21    5.86
   0  20  -3   60.49    5.36
   0  20   3   69.01    5.70
   0 -20   3   52.79    5.18
   0  20  -3   49.65    5.38
   0  20   3   62.08    5.77
   0 -20   4   20.37    4.65
   0  20   4   23.28    3.40
   0  20  -4   27.77    5.38
   0  20   4   18.85    3.43
   0  20  -4   25.92    4.52
   0  20  -4   21.72    4.77
   0  20   4   16.91    4.66
   0  20  -4   16.46    5.19
   0  20   4   29.65    5.21
   0  20  -4   21.12    4.45
   0  20   4   27.95    5.08
   0  20  -4   21.33    4.67
   0  20   4   20.42    4.47
   0  20   5    4.53    4.34
   0  20  -5    4.44    4.46
   0  20  -5    9.60    4.08
   0  20   5    9.61    4.63
   0  20  -5   10.21    5.17
   0  20  -5    0.59    4.23
   0  20   5    5.35    2.80
   0  20  -5    2.98    4.75
   0  20  -6    1.47    5.08
   0  20  -6    7.47    4.34
   0  20  -6    6.46    4.30
   0  21   0    4.13    4.29
   0 -21   0    0.67    3.19
   0  21   0    1.18    4.71
   0  21   0    4.18    4.03
   0  21   0   -1.77    4.31
   0  21   0   -1.97    3.79
   0  21   1   12.77    4.08
   0  21  -1   25.03    4.80
   0 -21  -1   15.98    3.22
   0 -21   1   20.92    3.98
   0  21  -1   23.24    4.89
   0  21  -1   17.90    4.47
   0  21  -1   15.42    4.54
   0  21  -1   19.92    4.53
   0  21  -1   16.10    4.03
   0  21   2    5.55    3.62
   0  21  -2   -2.29    4.33
   0  21  -2    6.82    4.45
   0 -21   2    6.00    3.84
   0 -21  -2    0.76    2.78
   0  21  -2    0.39    4.64
   0  21   2    5.89    4.77
   0  21   2    2.59    4.19
   0  21  -2    6.00    4.56
   0  21   2   -1.82    4.30
   0  21  -2    7.97    4.14
   0  21  -2   -2.54    4.01
   0  21   3    7.23    3.56
   0  21  -3    4.58    4.67
   0 -21   3    7.82    4.36
   0  21  -3   14.45    4.42
   0  21  -3   14.32    4.90
   0  21   3   15.86    4.54
   0  21  -3   12.03    4.73
   0  21  -3   15.68    4.83
   0  21  -3    7.39    4.47
   0 -21  -3   12.75    2.85
   0  21   4   28.52    3.84
   0  21  -4   27.95    5.17
   0  21  -4   35.68    5.06
   0  21   4   28.92    3.68
   0  21  -4   41.55    5.74
   0  21  -5   23.63    4.72
   0  22   0  109.69    7.55
   0 -22   0  121.79    6.46
   0  22   0  112.53    7.12
   0 -22   1   64.52    5.39
   0 -22  -1   66.40    4.67
   0  22  -1   69.92    6.12
   0  22   1   80.13    5.49
   0 -22   2   35.18    4.62
   0 -22  -2   38.72    3.76
   0  22   2   44.31    4.89
   0  22  -2   37.36    5.70
   0 -22  -3   45.29    3.70
   0  22   3   44.61    4.44
   0 -23   0   -0.95    3.80
   0  23   0   -1.51    4.64
   0 -23   1    3.14    3.91
   0 -23  -1    5.67    3.52
   0  23  -1    0.33    5.13
   0  23   1    2.49    4.36
   0 -23  -2   11.84    3.56
   0  23   2   11.69    4.39
   0 -24   0   98.19    6.14
   0  24   0   88.23    6.94
   0 -24  -1   12.41    4.00
  -1   0  11   -1.61    4.09
   1   0 -11   -0.29    4.59
  -1   0  10   64.42    3.69
  -1   0  10   70.01    4.35
  -1   0  10   63.02    5.20
  -1   0  10   69.18    5.73
   1   0 -10   60.07    3.21
   1   0 -10   71.53    5.51
   1   0  -9    1.08    1.67
  -1   0   9    1.64    2.94
  -1   0   9    1.90    2.24
  -1   0   9    0.48    3.05
  -1   0   9    0.29    3.94
   1   0  -9   -1.04    3.70
  -1   0   8  100.18    6.19
  -1   0   8  120.61    5.62
   1   0  -8  113.88    4.96
   1   0  -8  125.39    6.28
  -1   0   8  105.24    5.28
  -1   0   8  105.65    5.94
  -1   0   7   -0.23    2.83
   1   0  -7   -1.65    2.89
   1   0  -7   -0.11    1.74
  -1   0   7    0.78    2.69
  -1   0   7    1.86    2.24
  -1   0   7   -1.88    2.17
  -1   0   6    1.52    2.35
  -1   0   6    1.11    1.98
   1   0  -6   -1.41    2.44
   1   0  -6   -0.63    1.60
  -1   0   6    0.86    1.88
  -1   0   6    4.20    2.47
   1   0  -5   -1.75    2.15
  -1   0   5    0.84    2.25
  -1   0   5   -0.60    1.69
  -1   0   5   -0.43    1.98
   1   0  -5   -0.67    1.43
  -1   0   5    1.09    1.67
  -1   0   4 1662.76   60.19
  -1   0   4 1680.18   60.58
  -1   0   4 1678.48   60.71
   1   0  -4 1639.87   60.73
   1   0  -4 1681.15   60.52
   1   0  -4 1690.18   60.17
  -1   0   4 1669.65   60.83
  -1   0   4 1670.17   60.62
   1   0  -3   -0.60    1.56
   1   0  -3   -1.07    1.81
  -1   0   3   -0.10    1.64
  -1   0   3   -0.53    0.81
   1   0  -3    0.32    0.78
  -1   0   3    0.58    1.54
  -1   0   3    0.72    1.59
  -1   0   3    0.38    1.46
   1   0  -3   -0.07    1.24
  -1   0   2 5047.97  179.60
   1   0  -2 4906.91  179.60
   1   0  -2 5043.97  179.53
  -1   0   2 4936.60  179.53
   1   0  -2 4947.90  179.53
  -1   0   2 4955.22  179.55
   1   0  -2 5113.08  179.39
  -1   0   2 4983.00  179.40
   1   0  -1    0.39    0.60
  -1   0   1   -1.20    0.52
   1   0  -1    0.09    0.46
  -1   0   1    0.98    0.64
  -1   0  -2  798.92   29.55
   1   0   2  771.10   29.55
   1   0   2  825.68   29.20
  -1   0  -3   -0.49    0.62
   1   0   3   -0.53    0.63
   1   0   3   -0.63    1.82
  -1   0  -3   -0.52    1.78
   1   0   3   -1.21    0.83
   1   0   4  278.87   11.14
  -1   0  -4  277.33   10.39
   1   0   4  283.21   11.18
   1   0   4  293.16   10.45
  -1   0  -4  274.33   11.12
   1   0   4  285.47   10.57
  -1   0  -5    1.49    2.36
   1   0   5   -0.06    1.00
  -1   0  -5   -0.14    0.83
   1   0   5    1.39    2.08
   1   0   5   -0.83    2.20
   1   0   5    1.64    1.28
   1   0   6 2937.27  108.06
   1   0   6 3034.40  107.89
   1   0   6 2991.00  108.77
   1   0   6 3013.68  108.72
  -1   0  -6 3018.11  108.74
  -1   0  -6 3001.25  107.81
   1   0   7   -1.55    2.95
  -1   0  -7   -0.16    1.01
   1   0   7   -0.33    1.78
   1   0   7    2.88    3.15
   1   0   7   -1.12    1.35
  -1   0  -7    0.23    2.99
  -1   0  -8   78.34    5.27
   1   0   8   77.82    3.28
   1   0   8   73.47    3.94
   1   0   8   67.21    5.05
   1   0   8   81.19    5.48
  -1   0  -9   -3.34    3.89
   1   0   9   -0.30    3.72
   1   0   9    2.20    2.12
   1   0   9    4.28    3.87
   1   0  10  114.01    7.23
   1   0  10  125.79    5.40
   1   0  10  100.02    6.76
  -1   0 -10  125.58    7.27
   1   0  11    3.59    4.38
  -1   0 -11   10.42    5.24
  -1  -1  11    2.80    4.35
  -1   1  11    3.86    3.91
   1  -1 -11   -0.28    4.64
   1   1 -11    7.46    4.99
  -1   1  10    7.14    3.01
   1  -1 -10   11.58    4.00
   1   1 -10   13.33    4.52
   1  -1 -10    6.53    1.68
   1   1 -10    2.63    1.56
  -1  -1  10    6.66    2.94
  -1   1  10    4.04    4.07
  -1  -1  10   12.00    4.56
  -1  -1  10    5.59    4.27
  -1   1  10    3.42    3.59
  -1  -1  10    4.11    2.22
  -1   1  10    7.06    2.47
  -1  -1   9   93.48    4.73
  -1   1   9   96.89    4.88
   1   1  -9   94.13    4.33
  -1  -1   9   96.16    5.86
  -1   1   9  105.36    5.76
  -1  -1   9  102.44    5.25
  -1   1   9   96.46    5.14
   1   1  -9  102.34    6.19
   1  -1  -9  100.60    5.85
   1  -1  -9   91.47    4.37
  -1   1   9  101.24    6.12
  -1  -1   9   83.62    6.04
   1  -1  -8   29.09    3.66
   1   1  -8   28.96    2.31
   1  -1  -8   30.08    2.36
  -1  -1   8   28.24    4.01
  -1   1   8   31.41    3.80
   1   1  -8   24.85    3.97
  -1   1   8   33.31    3.47
  -1  -1   8   28.42    3.62
  -1  -1   8   27.56    2.76
  -1   1   8   24.59    2.77
  -1   1   8   26.93    2.98
  -1  -1   8   28.49    3.06
  -1   1   7   55.97    4.01
  -1  -1   7   44.76    4.14
   1  -1  -7   52.04    3.85
   1  -1  -7   48.02    2.88
   1   1  -7   50.68    2.83
  -1  -1   7   47.57    3.96
  -1   1   7   44.13    3.50
  -1   1   7   43.15    3.36
  -1  -1   7   50.93    3.41
  -1  -1   7   42.43    3.04
  -1   1   7   41.86    3.14
   1   1  -7   45.60    4.02
  -1   1   6  159.75    6.70
  -1  -1   6  163.58    6.68
   1   1  -6  166.05    6.55
   1  -1  -6  155.25    6.53
   1   1  -6  153.94    7.22
   1  -1  -6  157.75    7.04
  -1   1   6  166.11    7.07
  -1  -1   6  164.22    7.17
  -1  -1   6  154.29    6.79
  -1   1   6  156.93    6.80
  -1   1   6  154.96    7.28
  -1  -1   6  163.00    7.33
  -1   1   5  317.43   12.41
  -1  -1   5  309.11   12.44
  -1   1   5  313.72   12.02
  -1  -1   5  315.13   12.04
  -1   1   5  317.81   12.22
  -1  -1   5  314.25   12.33
   1   1  -5  307.94   12.36
   1  -1  -5  309.42   12.25
   1  -1  -5  319.94   11.43
   1   1  -5  316.84   11.95
   1  -1  -5  323.86   11.93
  -1   1   5  304.67   11.48
  -1  -1   5  305.56   12.07
  -1   1   5  318.75   12.10
  -1   1   4  433.74   15.83
  -1   1   4  430.10   16.18
  -1  -1   4  451.15   16.22
  -1  -1   4  426.24   15.72
  -1  -1   4  423.45   16.48
  -1   1   4  424.88   16.42
   1   1  -4  443.68   16.50
  -1   1   4  438.21   16.27
   1   1  -4  432.48   16.42
  -1  -1   4  444.55   16.41
   1  -1  -4  434.31   16.27
   1  -1  -4  451.40   15.78
   1   1  -4  421.17   15.74
  -1  -1   4  419.71   16.22
   1   1  -4  447.06   16.15
   1  -1  -4  441.09   16.12
  -1  -1   3  270.74   10.56
  -1   1   3  268.62   10.48
   1   1  -3  262.00   10.57
   1   1  -3  271.10   10.32
  -1   1   3  271.29   10.35
  -1  -1   3  260.18   10.37
   1   1  -3  265.68   10.51
  -1   1   3  283.25   10.38
  -1  -1   3  268.08   10.46
   1  -1  -3  284.87   10.37
   1  -1  -3  287.49   10.32
   1  -1  -3  277.69   10.07
  -1   1   3  272.51   10.10
   1   1  -3  279.29   10.05
  -1  -1   3  278.45   10.04
   1  -1  -3  268.05   10.47
  -1  -1   3  259.68   10.42
  -1  -1   2  619.73   22.94
   1   1  -2  613.09   22.91
  -1   1   2  644.93   22.81
   1   1  -2  604.19   22.96
   1  -1  -2  654.93   22.81
  -1  -1   2  632.91   22.94
   1   1  -2  627.07   22.75
  -1   1   2  636.47   22.77
  -1  -1   2  630.91   22.93
   1   1  -2  616.25   22.89
   1  -1  -2  641.89   22.92
  -1   1   2  617.98   22.90
  -1   1   2  620.96   22.90
   1  -1  -2  646.50   22.89
  -1  -1   2  613.31   22.73
   1  -1  -2  626.41   22.75
   1  -1  -1 1189.65    6.01
  -1   1   1 1198.27    5.99
   1   1  -1  878.22    6.11
  -1   1   1 1112.67    6.26
  -1  -1   1 1077.79    6.23
   1  -1   1 5501.17  199.86
  -1   1  -1 5556.66  199.86
  -1  -1  -1 5529.68  199.88
   1   1   1 5613.72  199.88
  -1  -1  -1 5651.30  199.83
   1   1   1 5573.63  199.84
  -1  -1  -2 2647.28   95.11
  -1  -1  -2 2692.59   95.13
  -1  -1  -2 2586.20   95.41
   1   1   2 2576.42   95.41
   1   1   2 2624.92   95.15
   1   1   2 2673.66   95.12
  -1   1  -2 2657.27   95.13
   1  -1   2 2653.73   95.14
   1  -1   3  943.65   34.76
   1  -1   3  934.80   35.20
   1   1   3  949.25   35.12
  -1  -1  -3  967.73   35.13
  -1   1  -3  966.34   35.20
   1   1   3  984.57   34.61
   1  -1   3  910.76   34.66
  -1  -1  -3  976.65   34.68
   1   1   3  979.50   34.64
  -1   1  -3  956.67   34.64
   1   1   3  982.08   34.71
   1  -1   4   11.03    2.12
   1   1   4   10.42    2.27
  -1   1  -4   11.57    2.43
  -1  -1  -4    8.28    0.95
   1  -1   4    8.40    2.09
   1   1   4    9.58    2.06
  -1  -1  -4   11.35    2.24
  -1   1  -4    8.57    0.92
   1   1   4    7.23    0.98
   1  -1   4    9.27    1.26
   1  -1   4   11.03    1.06
  -1   1  -5   15.66    2.63
   1  -1   5   12.46    2.65
   1   1   5   16.46    2.58
  -1  -1  -5   12.69    2.42
   1   1   5   17.36    1.34
   1  -1   5   14.17    1.24
  -1  -1  -5   16.11    1.19
  -1   1  -5   12.58    1.09
   1   1   5   12.63    1.45
   1  -1   5   13.13    1.57
   1   1   5   14.42    2.49
   1  -1   5   10.93    2.54
   1   1   6  161.14    7.48
   1  -1   6  173.27    7.64
   1  -1   6  161.54    6.34
  -1   1  -6  160.94    6.25
  -1  -1  -6  166.85    7.41
  -1   1  -6  162.02    7.50
   1   1   6  165.15    7.42
   1  -1   6  164.66    7.56
   1   1   6  169.96    6.65
   1  -1   6  161.40    6.64
  -1  -1  -6  169.30    6.34
   1   1   6  165.22    6.43
   1   1   7  679.80   24.55
   1  -1   7  688.90   25.64
   1   1   7  644.38   25.48
  -1  -1  -7  679.45   25.55
  -1   1  -7  680.60   25.70
   1  -1   7  694.75   24.78
   1   1   7  678.73   24.79
   1  -1   7  657.26   24.42
   1  -1   7  695.40   25.73
   1   1   7  687.51   25.69
  -1  -1  -7  682.03   24.43
  -1   1  -7  646.79   24.34
   1  -1   8    3.62    3.51
   1   1   8    6.14    3.56
   1  -1   8    5.28    1.15
  -1  -1  -8    4.36    3.38
  -1   1  -8    7.44    3.74
  -1   1  -8    5.64    0.92
   1  -1   8    5.91    1.99
   1  -1   8    6.59    3.35
   1   1   8   11.64    3.42
   1   1   8    4.86    2.14
   1   1   8    9.08    1.47
  -1  -1  -9    5.84    3.77
  -1   1  -9    6.70    4.04
   1  -1   9    3.98    2.06
   1   1   9    7.00    3.61
   1  -1   9    6.07    3.78
   1   1   9    0.30    3.82
   1  -1   9    7.39    4.07
   1   1   9    1.63    2.19
   1  -1  10   16.76    4.40
   1   1  10   21.36    4.27
   1  -1  10   19.45    4.65
  -1  -1 -10   18.30    4.66
  -1   1 -10   16.63    5.08
   1   1  10   22.02    5.01
   1  -1  10   15.78    2.41
   1   1  10   19.91    2.50
   1  -1  11    0.62    4.47
   1   1  11    0.29    4.24
  -1  -1 -11    0.30    4.63
  -1   2  11    1.97    3.96
  -1  -2  11    1.45    4.56
   1   2 -11    4.90    5.09
   1  -2 -11    0.52    4.25
  -1   2  10    6.10    3.00
   1   2 -10    5.87    4.39
   1  -2 -10    8.62    3.71
  -1   2  10   11.87    2.65
  -1  -2  10    7.48    2.25
  -1   2  10    6.31    3.69
  -1  -2  10    9.40    4.39
  -1  -2  10    7.98    3.10
  -1   2  10   14.59    4.29
  -1  -2  10   14.23    4.69
   1  -2 -10    8.80    1.72
   1   2 -10    4.32    1.57
  -1   2   9   24.44    3.12
   1  -2  -9   22.92    3.68
   1   2  -9   24.51    4.53
  -1   2   9   23.91    2.85
  -1  -2   9   18.43    2.61
  -1   2   9   31.41    4.09
  -1  -2   9   26.47    4.30
   1  -2  -9   24.55    2.21
   1   2  -9   21.57    2.07
  -1  -2   9   17.91    3.22
  -1   2   9   24.12    3.68
  -1  -2   9   21.46    3.89
   1   2  -8   21.84    4.15
   1  -2  -8   21.98    3.34
   1  -2  -8   25.47    2.31
   1   2  -8   22.58    2.22
  -1  -2   8   27.53    2.97
  -1   2   8   23.12    2.93
  -1  -2   8   30.21    3.79
  -1   2   8   23.23    3.33
  -1  -2   8   22.60    3.90
  -1   2   8   23.14    3.80
  -1   2   8   28.36    2.85
  -1  -2   8   31.07    2.76
  -1   2   7  829.17   32.46
  -1  -2   7  871.03   33.00
  -1   2   7  887.59   32.76
   1  -2  -7  901.62   32.81
   1   2  -7  877.39   33.09
  -1  -2   7  885.43   32.44
   1   2  -7  905.81   32.33
  -1   2   7  871.96   32.60
  -1  -2   7  865.33   32.60
  -1   2   7  853.62   32.98
  -1  -2   7  877.71   33.18
   1  -2  -7  922.32   32.35
  -1  -2   6   17.43    2.94
  -1  -2   6   17.89    2.32
  -1   2   6   17.98    2.35
  -1   2   6   14.63    2.71
  -1   2   6   12.65    1.06
  -1  -2   6   15.24    2.81
  -1   2   6   20.22    2.47
   1   2  -6   16.62    3.00
   1  -2  -6   16.30    2.54
  -1  -2   6   16.20    2.19
  -1   2   6   15.82    2.13
   1   2  -6   16.14    1.90
   1  -2  -6   12.87    1.93
  -1   2   6   13.31    0.94
  -1   2   5   86.83    4.35
  -1  -2   5   89.24    4.69
   1   2  -5   87.95    4.74
   1  -2  -5   95.11    4.43
   1  -2  -5   94.62    3.60
   1   2  -5   86.98    4.12
   1  -2  -5   90.05    4.10
  -1  -2   5   95.35    4.34
  -1   2   5   91.40    4.68
  -1  -2   5   91.09    4.81
  -1  -2   5   88.55    4.22
  -1   2   5   85.27    4.14
  -1   2   5   92.39    3.69
  -1   2   4  408.07   15.30
   1   2  -4  414.56   15.19
  -1  -2   4  419.09   15.68
  -1   2   4  422.59   15.62
   1   2  -4  414.19   15.89
  -1  -2   4  415.18   15.87
   1  -2  -4  425.04   15.62
   1  -2  -4  428.78   15.27
  -1  -2   4  419.44   15.62
  -1  -2   4  413.70   15.95
  -1   2   4  419.84   15.78
   1   2  -4  415.93   15.94
  -1   2   4  418.10   15.59
   1   2  -4  406.19   15.53
  -1  -2   4  415.57   15.16
   1  -2  -4  420.69   15.53
  -1  -2   3 1209.74   43.93
   1   2  -3 1205.04   43.89
  -1   2   3 1215.49   43.94
   1   2  -3 1185.88   43.64
  -1   2   3 1222.99   43.79
  -1  -2   3 1216.16   44.02
   1   2  -3 1213.04   44.05
   1  -2  -3 1214.59   43.78
   1  -2  -3 1213.33   43.83
  -1   2   3 1208.22   43.88
  -1  -2   3 1182.03   43.89
   1   2  -3 1192.40   43.85
   1  -2  -3 1217.80   43.67
  -1   2   3 1260.03   43.71
  -1  -2   3 1199.64   43.60
   1   2  -2  222.23    8.43
  -1   2   2  227.44    8.20
  -1  -2   2  219.97    8.51
   1   2  -2  211.82    8.53
   1  -2  -2  232.14    8.22
  -1   2   2  225.37    8.42
   1  -2  -2  227.19    8.39
   1  -2  -2  216.31    8.29
  -1   2   2  224.78    8.31
  -1  -2   2  211.99    8.47
   1   2  -2  220.89    8.46
   1   2  -2  225.92    8.28
  -1  -2   2  211.90    8.23
  -1  -2   2  206.30    8.45
  -1   2   2  228.03    8.33
  -1   2   1   10.58    1.22
  -1  -2   1   11.29    1.09
   1   2  -1   11.02    1.04
   1  -2  -1   12.46    1.11
   1   2  -1   10.24    1.28
  -1   2   1   12.67    0.76
   1  -2  -1   13.89    0.81
  -1   2   0   15.90    0.81
   1  -2   0    0.05    0.39
   1  -2   1    3.61    0.79
  -1   2  -1    3.05    0.82
   1   2   1    4.65    0.94
   1   2   1    4.13    0.72
  -1  -2  -1    3.56    0.74
   1  -2   1    3.17    0.76
  -1   2  -1    3.42    0.72
  -1  -2  -1    2.93    0.96
   1   2   1    3.17    0.87
  -1  -2  -1    2.37    0.90
   1   2   1    4.23    0.85
  -1   2  -1    4.56    0.69
  -1   2  -1    3.62    0.72
   1   2   2  949.58   34.15
  -1  -2  -2  968.80   34.35
   1   2   2  916.40   34.36
   1   2   2  932.89   34.15
   1  -2   2  962.72   34.11
  -1   2  -2  890.20   34.13
   1   2   2  967.21   34.17
   1  -2   2  953.10   34.11
   1   2   2  935.61   34.18
  -1   2  -2  963.36   34.18
   1  -2   2  975.39   34.16
  -1   2  -2  946.51   34.13
   1  -2   3  219.54    8.21
   1  -2   3  222.12    8.80
  -1  -2  -3  223.78    8.66
  -1   2  -3  226.14    8.88
   1   2   3  224.89    8.70
   1  -2   3  221.22    8.09
   1   2   3  223.85    8.22
   1   2   3  234.62    8.29
  -1   2  -3  215.65    8.13
   1   2   3  226.11    8.26
  -1   2  -3  213.71    8.30
   1  -2   3  225.16    8.33
  -1   2  -3  221.28    8.22
  -1  -2  -3  221.32    8.27
  -1   2  -4   55.22    2.39
   1  -2   4   55.06    2.66
   1   2   4   56.77    2.35
   1  -2   4   55.48    3.50
  -1   2  -4   54.96    3.48
   1   2   4   53.46    3.27
  -1  -2  -4   53.56    3.22
   1  -2   4   52.64    2.41
   1   2   4   58.78    2.54
   1   2   4   53.25    2.29
  -1  -2  -4   55.68    2.46
   1   2   5    8.02    0.72
   1   2   5    5.19    2.10
   1  -2   5    6.11    2.28
   1  -2   5    7.06    2.51
   1   2   5    5.07    2.28
  -1   2  -5    3.84    2.35
  -1  -2  -5    5.86    2.10
  -1  -2  -5    8.87    1.16
   1  -2   5    5.80    1.12
   1  -2   5    6.81    1.46
   1   2   5    7.69    0.69
  -1   2  -5   10.69    1.06
   1   2   5    3.69    1.10
   1  -2   6  452.73   18.38
   1   2   6  492.78   18.36
   1   2   6  467.75   17.50
   1  -2   6  464.89   18.40
   1   2   6  474.31   18.22
  -1  -2  -6  467.85   18.18
  -1   2  -6  487.15   18.48
   1  -2   6  477.12   17.38
  -1   2  -6  464.92   17.30
  -1  -2  -6  497.76   17.44
   1  -2   6  464.22   17.63
   1   2   6  469.72   17.64
   1   2   7   20.86    3.15
   1  -2   7   23.44    3.52
  -1   2  -7   24.79    3.78
  -1  -2  -7   17.20    3.17
   1   2   7   16.95    1.85
  -1   2  -7   17.86    1.32
   1  -2   7   18.14    3.46
   1   2   7   20.22    3.46
   1  -2   7   18.94    1.54
   1  -2   7   16.46    2.10
   1   2   7   18.82    2.07
   1  -2   8   14.57    2.36
   1  -2   8   16.96    1.27
   1   2   8   17.37    1.65
   1   2   8   19.59    3.67
  -1   2  -8   26.16    4.16
  -1  -2  -8   14.49    3.33
  -1   2  -8   14.06    1.08
   1   2   8   16.47    3.60
   1  -2   8   14.17    3.76
   1   2   8   17.91    2.39
   1  -2   8   15.98    3.69
   1   2   8   16.79    1.85
   1  -2   9   10.56    2.24
   1   2   9   12.66    1.42
   1   2   9   13.12    4.29
   1  -2   9    3.44    3.93
   1   2   9   11.67    1.56
   1   2   9    7.03    3.43
   1  -2   9    8.52    3.80
  -1   2  -9   11.84    4.24
  -1  -2  -9    7.33    3.57
   1   2   9    7.81    2.34
   1  -2  10   72.00    3.85
   1   2  10   68.67    3.88
   1   2  10   71.07    5.78
   1  -2  10   78.46    6.17
   1   2  10   72.37    5.45
   1  -2  10   66.81    5.81
  -1  -2 -10   81.23    5.67
  -1   2 -10   72.71    6.22
   1   2  11    8.14    4.55
  -1  -2 -11    3.44    4.72
  -1   3  11   52.61    4.81
  -1   3  10   81.09    5.12
  -1  -3  10   67.23    5.63
   1  -3 -10   90.60    5.33
   1   3 -10   74.67    6.12
  -1   3  10   74.42    4.25
  -1  -3  10   74.58    3.79
  -1  -3  10   77.04    6.08
  -1   3  10   68.91    5.68
  -1  -3  10   67.19    4.56
  -1   3  10   73.36    4.63
   1   3 -10   60.18    3.29
  -1  -3   9    5.59    3.73
  -1   3   9   16.53    3.79
  -1  -3   9    9.56    2.35
  -1  -3   9    9.80    2.97
  -1  -3   9    8.35    3.64
  -1   3   9   14.50    3.24
   1   3  -9   16.26    4.29
   1  -3  -9   13.68    3.43
   1  -3  -9   13.21    2.06
   1   3  -9   15.59    1.97
  -1   3   9    8.67    2.63
  -1   3   9   16.17    2.97
   1   3  -8   30.76    2.59
  -1   3   8   41.36    3.99
  -1  -3   8   41.75    4.13
  -1  -3   8   37.85    3.07
  -1  -3   8   34.70    4.09
  -1   3   8   31.92    3.41
   1   3  -8   36.68    4.44
   1  -3  -8   35.17    3.47
  -1   3   8   36.83    3.13
   1  -3  -8   38.20    2.76
  -1  -3   8   38.72    3.39
  -1   3   8   40.79    3.30
  -1   3   7  217.88    8.87
  -1   3   7  214.10    9.11
  -1  -3   7  212.12    9.54
   1  -3  -7  224.93    9.08
   1   3  -7  205.34    9.62
  -1  -3   7  225.58    8.82
   1   3  -7  217.98    8.65
  -1   3   7  212.99    8.93
  -1  -3   7  206.59    8.94
  -1   3   7  220.18    9.38
  -1  -3   7  211.15    9.66
   1  -3  -7  214.54    8.65
  -1  -3   6   -0.44    2.39
  -1  -3   6    0.15    2.07
  -1   3   6   -1.27    2.58
  -1   3   6    0.53    1.89
   1   3  -6    2.00    1.73
  -1   3   6    3.07    1.08
  -1  -3   6   -1.38    2.58
  -1   3   6   -2.56    2.09
   1   3  -6    0.21    2.94
   1  -3  -6    2.16    2.24
  -1  -3   6    2.70    2.00
   1  -3  -6    0.12    1.52
  -1   3   6    0.25    0.96
   1   3  -5  295.08   12.01
   1   3  -5  308.16   11.03
  -1   3   5  297.74   11.24
  -1  -3   5  305.22   11.70
  -1   3   5  294.09   11.57
   1   3  -5  290.38   11.51
   1   3  -5  310.20   12.08
  -1  -3   5  301.71   12.00
  -1   3   5  305.15   11.60
   1  -3  -5  315.85   11.64
   1   3  -5  290.77   10.97
   1  -3  -5  306.09   11.16
  -1   3   5  293.36   11.81
  -1  -3   5  288.41   12.02
   1  -3  -5  303.69   11.51
  -1  -3   5  310.06   11.62
   1   3  -4    2.69    1.55
  -1  -3   4   -0.11    1.61
  -1   3   4    1.50    1.69
   1   3  -4    2.59    1.06
   1  -3  -4    2.34    1.12
  -1  -3   4    1.55    2.08
   1   3  -4    0.74    2.25
  -1   3   4    3.19    1.55
   1   3  -4    1.47    0.80
   1  -3  -4    3.69    1.56
   1   3  -4    1.58    1.51
  -1  -3   4    2.21    1.76
  -1   3   4   -0.14    1.08
  -1   3   4    2.09    1.47
   1  -3  -4    1.99    1.45
  -1  -3   3   33.01    2.26
   1   3  -3   30.61    2.25
  -1  -3   3   34.97    2.51
  -1   3   3   29.80    1.80
   1   3  -3   36.19    2.64
   1  -3  -3   33.36    1.90
   1  -3  -3   34.61    1.92
  -1   3   3   34.62    1.87
  -1  -3   3   32.66    2.36
   1   3  -3   29.42    2.23
  -1   3   3   35.79    2.11
   1   3  -3   35.44    1.88
  -1   3   3   34.72    2.13
   1  -3  -3   35.47    2.12
  -1  -3   3   32.05    1.73
  -1  -3   2  141.52    5.73
   1   3  -2  142.78    5.78
   1   3  -2  121.27    5.78
  -1   3   2  147.09    5.34
   1  -3  -2  145.27    5.32
  -1   3   2  141.88    5.57
   1  -3  -2  140.57    5.57
  -1  -3   2  132.97    5.74
   1   3  -2  148.38    5.73
  -1  -3   2  138.81    5.51
  -1   3   2  149.68    5.47
   1   3  -2  140.61    5.55
  -1   3   2  149.09    5.71
   1  -3  -2  133.20    5.63
   1   3  -1  318.49    8.46
   1  -3  -1  279.64    8.42
  -1   3   1  290.08    8.47
   1   3  -1  258.58    8.51
  -1   3   0  374.00   13.65
   1  -3   0  374.06   13.64
   1  -3   1 5266.71  184.66
  -1   3  -1 5111.28  184.68
  -1  -3  -1 5198.44  184.65
   1  -3   1 5146.23  184.63
  -1   3  -1 5121.18  184.64
   1   3   1 5274.34  184.67
  -1   3  -1 5040.98  184.64
  -1  -3  -1 5094.59  184.68
   1   3   1 5090.12  184.71
   1  -3   1 5000.60  184.68
  -1   3  -1 5120.82  184.62
   1   3   1 5162.13  184.70
   1   3   1 5224.31  184.62
  -1  -3  -1 5166.32  184.63
  -1   3  -2 1703.44   61.42
   1   3   2 1692.36   61.40
   1   3   2 1698.04   61.44
   1   3   2 1676.26   61.51
   1   3   2 1696.50   61.40
   1  -3   2 1720.31   61.36
  -1   3  -2 1705.50   61.39
   1   3   2 1732.22   61.44
   1  -3   2 1729.28   61.37
   1  -3   2 1566.11   61.59
  -1   3  -2 1731.24   61.38
   1   3   2 1681.45   61.44
   1   3   2 1743.76   61.41
   1  -3   2 1725.79   61.40
  -1   3  -3   80.67    3.22
   1  -3   3   77.91    3.29
  -1   3  -3   75.80    3.29
  -1   3  -3   59.61    3.87
   1   3   3   78.54    3.67
   1   3   3   75.80    3.21
   1  -3   3   75.60    3.05
  -1  -3  -3   77.25    3.59
   1  -3   3   74.25    3.17
  -1   3  -3   76.49    3.11
   1   3   3   78.78    3.26
   1   3   3   78.57    3.26
  -1   3  -4  331.24   12.70
   1  -3   4  337.59   12.74
  -1   3  -4  342.84   12.41
   1   3   4  343.84   12.61
   1  -3   4  344.27   13.35
   1  -3   4  336.83   12.60
   1   3   4  336.59   12.70
  -1   3  -4  349.27   12.61
  -1  -3  -4  358.63   12.69
  -1   3  -4  336.17   12.43
   1   3   4  334.73   12.56
  -1   3  -4  335.72   13.32
  -1  -3  -4  345.15   13.05
   1   3   4  350.23   13.09
   1   3   5    4.56    2.14
   1   3   5    1.72    0.91
  -1   3  -5    2.99    1.05
   1   3   5    3.51    1.24
   1   3   5    3.31    1.02
  -1   3  -5    3.07    2.59
   1  -3   5    5.85    2.45
   1   3   5    0.89    2.04
  -1  -3  -5    3.43    2.06
  -1  -3  -5    1.77    1.13
   1  -3   5    2.13    1.11
   1  -3   5    2.17    1.45
  -1  -3  -6   -0.16    1.26
  -1   3  -6    1.56    2.98
   1  -3   6    3.70    2.96
   1   3   6   -1.23    2.41
  -1  -3  -6   -0.17    2.40
   1  -3   6    0.21    1.64
   1  -3   6   -0.13    1.22
   1   3   6    2.60    0.70
   1   3   6   -0.73    1.39
  -1   3  -6    1.36    1.10
   1   3   6   -0.03    0.64
   1  -3   6    0.45    2.51
   1   3   6   -2.11    2.57
   1   3   7    7.18    3.10
   1  -3   7    6.19    3.19
   1  -3   7    4.48    1.92
   1  -3   7    5.15    3.15
  -1   3  -7    6.87    3.43
   1   3   7    4.21    2.82
  -1  -3  -7    5.08    2.88
   1   3   7    2.53    1.54
  -1   3  -7    1.67    1.10
   1  -3   7    3.64    1.28
   1   3   7    2.64    1.79
   1  -3   8  146.01    7.52
   1   3   8  152.79    7.08
  -1   3  -8  148.21    7.74
  -1  -3  -8  165.00    7.17
   1   3   8  159.87    5.90
   1  -3   8  140.17    5.52
   1  -3   8  147.66    7.52
   1   3   8  149.57    7.46
   1   3   8  171.97    6.05
   1   3   8  155.77    6.29
   1  -3   8  156.12    6.29
  -1   3  -8  123.38    5.43
   1  -3   9   -1.46    3.83
   1   3   9    1.22    3.43
  -1   3  -9    1.57    4.12
  -1  -3  -9   -0.96    3.21
   1   3   9   -0.54    1.67
   1   3   9    1.99    1.56
   1  -3   9    1.59    3.95
   1   3   9   -0.57    3.68
   1  -3   9    1.34    2.09
   1   3   9    2.98    2.25
  -1   3 -10    5.42    4.83
  -1  -3 -10    2.07    3.88
   1  -3  10    3.12    4.35
   1   3  10    2.50    4.27
   1  -3  10    4.21    2.16
   1   3  10    3.65    3.88
   1  -3  10   10.58    4.48
   1   3  10    1.44    2.40
   1   3  11   11.95    4.25
  -1  -3 -11    3.27    4.56
  -1   4  10   60.54    4.23
   1  -4 -10   61.23    4.44
   1   4 -10   73.14    5.97
  -1   4  10   61.08    3.90
  -1  -4  10   54.81    5.65
  -1   4  10   52.13    5.25
  -1  -4  10   62.36    5.47
  -1   4  10   67.03    4.53
  -1  -4  10   55.35    3.37
  -1  -4  10   60.58    4.14
   1   4 -10   47.82    2.85
  -1  -4   9    3.94    3.02
  -1  -4   9    1.03    2.19
  -1   4   9    5.52    3.16
  -1  -4   9    1.40    3.74
   1   4  -9    2.75    4.45
   1  -4  -9    1.00    2.90
   1  -4  -9    4.79    2.05
   1   4  -9    2.17    1.74
  -1   4   9    2.11    3.84
  -1  -4   9    2.86    3.96
  -1   4   9    3.46    2.62
  -1   4   9    5.76    2.93
  -1  -4   8    5.77    2.60
  -1  -4   8    9.51    3.68
  -1   4   8    9.40    3.26
   1   4  -8    6.31    2.01
  -1  -4   8    0.83    2.23
  -1   4   8    8.26    2.80
  -1  -4   8    4.91    3.58
   1   4  -8    7.51    3.79
   1  -4  -8    5.78    2.74
  -1   4   8    6.80    2.42
  -1   4   8    4.68    2.62
   1  -4  -8    7.01    2.05
  -1   4   7  279.52   10.52
  -1   4   7  282.38   11.36
  -1  -4   7  289.24   11.95
   1   4  -7  280.03   12.02
   1  -4  -7  281.65   11.34
   1   4  -7  279.21   11.11
  -1  -4   7  276.37   11.36
  -1  -4   7  286.86   12.10
  -1   4   7  281.58   11.69
  -1   4   7  288.91   10.56
  -1   4   7  285.37   11.27
   1  -4  -7  294.02   11.12
  -1  -4   7  278.50   11.16
  -1  -4   6  161.97    6.90
   1   4  -6  142.04    6.86
  -1   4   6  153.81    6.22
   1  -4  -6  161.01    6.30
  -1  -4   6  150.37    6.13
   1   4  -6  129.74    5.18
  -1   4   6  147.13    5.66
   1   4  -6  135.49    5.21
   1   4  -6  151.90    6.05
  -1   4   6  147.00    6.22
  -1   4   6  156.50    6.55
  -1  -4   6  145.26    6.83
  -1  -4   6  151.83    6.34
   1  -4  -6  159.51    6.14
  -1  -4   5  147.86    6.20
   1   4  -5  143.74    6.16
  -1   4   5  145.86    6.36
   1   4  -5  153.37    5.69
  -1  -4   5  144.43    6.29
  -1   4   5  149.87    6.13
   1   4  -5  140.36    6.72
  -1  -4   5  134.73    6.63
   1  -4  -5  150.66    6.11
   1  -4  -5  148.69    5.78
   1   4  -5  144.64    5.57
  -1   4   5  142.45    6.19
  -1   4   5  142.19    5.83
   1  -4  -5  146.70    6.12
  -1  -4   4  182.26    7.13
   1   4  -4  176.96    6.78
   1   4  -4  179.89    7.07
   1   4  -4  169.46    7.11
  -1  -4   4  176.42    7.19
  -1  -4   4  171.26    7.43
   1   4  -4  172.05    7.40
  -1   4   4  171.11    6.84
   1  -4  -4  172.47    6.84
   1  -4  -4  172.15    6.80
   1   4  -4  170.57    6.65
  -1   4   4  180.48    7.08
  -1   4   4  181.63    7.07
  -1   4   4  167.41    6.85
   1  -4  -4  177.71    7.01
  -1  -4   3  531.27   19.61
   1   4  -3  518.20   19.63
  -1  -4   3  524.84   19.66
   1   4  -3  517.61   19.62
  -1   4   3  541.08   19.47
   1   4  -3  514.39   19.41
  -1  -4   3  506.65   19.75
   1   4  -3  528.46   19.84
  -1   4   3  530.20   19.31
   1   4  -3  511.51   19.33
   1  -4  -3  531.41   19.28
   1  -4  -3  549.77   19.47
  -1   4   3  537.99   19.45
  -1   4   3  545.35   19.59
   1  -4  -3  538.68   19.58
  -1   4   2    0.63    0.85
  -1   4   2    0.10    0.65
  -1  -4   2    0.81    1.57
   1   4  -2    0.19    1.70
   1   4  -2    0.07    1.23
  -1   4   2   -0.51    0.87
  -1   4   2   -0.69    1.38
   1  -4  -2    0.96    1.35
   1   4  -2   -0.19    1.42
  -1  -4   2    2.10    1.57
   1  -4  -2    0.16    1.43
  -1   4   2    1.23    1.54
  -1   4   1   49.47    2.76
   1  -4  -1   50.77    2.71
  -1   4   1   55.63    2.20
   1  -4  -1   57.29    2.17
  -1  -4   1   50.68    2.76
   1   4  -1   49.71    2.79
  -1  -4   1   52.14    2.66
   1   4  -1   53.07    2.64
   1   4  -1   55.66    2.70
  -1   4   0 1040.72   36.97
   1  -4   0 1054.68   36.97
  -1   4   0 1026.20   37.12
   1  -4   0 1029.90   37.10
   1   4   0  968.98   37.18
  -1  -4   0  989.94   37.17
   1   4   1 3455.59  125.65
   1  -4   1 3594.78  125.62
   1   4   1 3405.36  125.60
   1  -4   1 3531.27  125.58
  -1   4  -1 3585.80  125.62
   1   4   1 3514.65  125.53
  -1  -4  -1 3531.73  125.53
  -1   4  -1 3489.40  125.58
  -1   4  -1 3522.59  125.60
   1   4   1 3524.53  125.63
   1  -4   1 3469.18  125.58
  -1  -4  -1 3568.74  125.60
  -1  -4  -1 3541.76  125.65
   1   4   1 3440.48  125.67
  -1   4  -1 3231.21  125.58
   1  -4   1 3505.04  125.69
  -1   4  -1 3504.44  125.69
  -1   4  -2  131.28    5.22
   1   4   2  131.49    5.21
   1   4   2  138.59    5.17
   1   4   2  132.65    5.24
   1  -4   2  133.76    5.15
   1   4   2  127.40    5.16
  -1   4  -2  132.79    5.19
  -1   4  -2  129.13    5.22
   1   4   2  138.65    5.24
   1  -4   2  131.76    5.17
   1  -4   2  128.24    5.19
   1   4   2  126.22    5.16
   1   4   2  121.50    5.13
   1  -4   2  122.44    5.41
  -1   4  -3    1.01    1.33
   1  -4   3   -0.26    2.03
   1   4   3    1.61    1.13
   1   4   3    2.82    1.71
   1  -4   3    1.29    0.99
   1   4   3    0.43    1.20
   1  -4   3    2.43    1.23
   1   4   3    4.40    1.31
  -1   4  -3    1.36    1.06
   1   4   3   -0.21    1.16
  -1   4  -3   -0.22    1.33
   1  -4   3    0.88    1.31
   1  -4   4  945.12   34.55
  -1   4  -4  973.42   34.57
   1  -4   4  956.67   34.45
  -1   4  -4  937.14   34.49
   1  -4   4  942.53   35.06
  -1   4  -4  951.80   35.12
   1   4   4  951.01   34.78
   1   4   4  934.15   34.44
  -1  -4  -4  951.18   34.74
   1   4   4  965.47   34.54
  -1   4  -4  952.06   34.33
  -1   4  -4  947.20   34.31
   1   4   4  936.44   34.48
  -1   4  -5   23.50    1.91
   1  -4   5   24.60    1.98
   1  -4   5   26.90    1.72
  -1   4  -5   22.55    1.28
   1   4   5   22.16    2.58
  -1   4  -5   24.35    1.31
   1   4   5   27.32    1.69
   1  -4   5   25.57    2.96
  -1   4  -5   23.97    3.09
   1   4   5   20.85    2.59
  -1  -4  -5   22.61    2.46
  -1   4  -5   24.83    1.78
   1   4   5   31.53    1.97
   1   4   5   25.32    1.74
   1   4   6  138.82    6.70
   1  -4   6  152.14    5.91
  -1   4  -6  151.38    5.90
   1   4   6  150.56    5.81
   1  -4   6  152.39    7.21
   1   4   6  147.90    6.72
  -1   4  -6  148.42    7.23
  -1  -4  -6  131.68    6.63
   1   4   6  151.62    5.79
   1   4   6  146.85    6.09
   1  -4   6  149.40    6.19
  -1  -4  -7   -2.99    2.59
   1  -4   7    1.02    3.33
   1   4   7   -0.22    2.92
   1  -4   7   -1.32    3.05
   1  -4   7    1.56    1.92
   1   4   7   -2.49    1.81
  -1   4  -7    1.47    1.24
   1   4   7    0.40    1.55
   1  -4   7   -0.28    1.31
   1   4   7   -1.56    2.92
  -1   4  -7   -2.64    3.50
   1   4   8   -0.82    2.10
   1  -4   8    8.66    4.00
   1   4   8    1.08    2.88
  -1   4  -8    3.24    3.90
  -1  -4  -8    0.42    2.78
   1   4   8    3.50    1.91
   1  -4   8    1.26    1.99
   1   4   8    6.53    3.47
   1  -4   8    3.24    3.60
  -1   4  -8    2.27    1.01
   1  -4   8    2.10    1.19
   1   4   8    4.12    1.76
   1  -4   9    8.73    4.24
   1   4   9   19.13    3.57
  -1  -4  -9    8.06    3.40
  -1   4  -9   13.58    4.71
   1   4   9   10.94    2.07
   1   4   9   13.22    2.44
   1  -4   9   13.36    2.26
   1   4   9   20.24    3.91
   1   4   9   11.68    1.92
   1  -4   9   10.06    4.13
   1  -4  10   13.04    4.39
   1   4  10   14.08    2.30
   1   4  10   12.46    2.74
   1   4  10   17.82    4.38
   1  -4  10    7.37    2.26
   1   4  10   15.87    3.73
   1  -4  10    6.09    4.39
  -1  -4 -10    7.67    3.79
  -1   4 -10   11.51    4.89
   1   4  11   13.38    4.36
  -1   5  11   11.86    4.78
  -1   5  10   38.06    4.76
  -1  -5  10   37.60    5.27
  -1  -5  10   27.96    3.51
  -1   5  10   31.15    3.60
  -1   5  10   27.56    3.70
  -1  -5  10   32.81    4.89
   1   5 -10   31.03    5.37
   1  -5 -10   28.58    3.45
  -1   5  10   37.25    3.47
  -1   5  10   33.92    3.06
   1   5 -10   23.28    2.09
  -1  -5   9  170.32    7.79
  -1   5   9  162.29    7.80
  -1   5   9  180.26    7.73
  -1   5   9  178.12    8.49
  -1  -5   9  161.38    8.84
  -1  -5   9  172.43    8.78
  -1   5   9  165.47    7.81
   1   5  -9  191.61    9.18
   1  -5  -9  182.75    7.91
  -1  -5   9  180.91    7.41
   1   5  -9  161.53    7.17
   1  -5  -9  195.77    7.48
  -1  -5   8  103.64    5.25
  -1   5   8   92.21    3.79
  -1   5   8  107.95    5.69
  -1  -5   8  109.39    6.14
  -1   5   8   97.70    5.03
  -1   5   8   86.63    3.76
  -1   5   8  101.71    5.15
  -1  -5   8  104.64    5.89
   1   5  -8  104.56    6.36
   1  -5  -8  109.34    5.16
  -1  -5   8  104.27    4.83
   1   5  -8  106.46    4.75
   1  -5  -8   99.86    4.74
  -1  -5   7    9.23    3.34
  -1   5   7   10.55    2.87
  -1   5   7   10.58    1.62
  -1  -5   7    9.11    2.33
  -1   5   7   13.16    2.38
   1   5  -7   14.27    2.22
  -1  -5   7    6.84    3.14
  -1   5   7    8.97    2.46
   1   5  -7    8.83    3.68
   1  -5  -7    8.55    2.45
   1  -5  -7    8.58    2.00
  -1  -5   7    6.45    2.53
  -1   5   7    8.67    1.55
  -1   5   6   -1.83    1.49
  -1   5   6   -1.01    2.43
   1   5  -6   -0.32    1.08
   1   5  -6   -0.59    0.91
  -1  -5   6   -1.31    2.87
   1   5  -6    1.38    3.04
  -1   5   6    1.40    1.95
   1  -5  -6    1.60    1.95
  -1  -5   6    1.13    2.31
  -1  -5   6   -0.70    2.19
  -1   5   6    0.60    1.95
   1   5  -6   -0.68    2.01
   1  -5  -6   -1.20    1.86
  -1   5   5  387.72   14.01
  -1  -5   5  365.37   14.34
  -1   5   5  368.94   13.73
   1   5  -5  355.22   14.38
   1  -5  -5  369.79   13.87
   1  -5  -5  384.13   13.62
   1  -5  -5  361.01   13.71
   1   5  -5  353.26   13.42
  -1   5   5  366.83   13.68
   1   5  -5  364.37   13.98
  -1  -5   5  354.40   14.00
   1   5  -5  341.71   13.86
   1   5  -5  364.10   13.52
  -1   5   5  341.71   13.91
  -1  -5   5  367.57   13.93
  -1   5   4  857.87   27.13
   1   5  -4  814.03   27.27
  -1  -5   4  813.33   27.31
   1   5  -4  764.16   27.25
   1   5  -4  797.61   26.95
  -1  -5   4  781.89   27.48
   1   5  -4  825.95   27.59
   1  -5  -4  856.66   27.21
   1   5  -4  786.50   26.84
   1  -5  -4  803.97   27.00
  -1   5   4  825.92   27.24
  -1  -5   4  813.33   27.23
  -1   5   4  800.59   27.05
  -1  -5   3   40.17    2.66
   1   5  -3   40.33    2.85
  -1  -5   3   39.75    2.74
  -1   5   3   46.74    2.21
  -1  -5   3   33.92    2.96
  -1   5   3   43.17    1.93
   1   5  -3   49.89    2.86
   1   5  -3   37.23    2.42
  -1  -5   3   31.38    2.83
  -1   5   3   41.46    2.08
   1   5  -3   35.76    2.95
   1  -5  -3   40.75    2.49
   1   5  -3   42.97    2.31
  -1   5   3   44.50    2.57
  -1   5   3   50.85    2.53
   1  -5  -3   45.61    2.66
  -1   5   2    9.39    0.83
  -1  -5   2    5.57    1.82
  -1  -5   2    6.87    1.67
  -1   5   2    9.24    1.64
   1  -5  -2    7.17    1.56
   1   5  -2    5.67    1.46
  -1   5   2    8.17    0.99
   1   5  -2    9.30    1.39
   1   5  -2    5.89    1.76
   1   5  -2    8.83    1.77
  -1  -5   2    8.66    1.78
   1  -5  -2    9.94    1.58
  -1   5   2    6.81    1.59
   1   5  -2    9.83    1.94
  -1   5   2   10.61    0.99
   1   5  -1 2114.05   77.43
  -1  -5   1 2058.47   77.39
   1   5  -1 2150.70   77.29
   1  -5  -1 2056.17   77.33
  -1   5   1 2198.23   77.06
   1  -5  -1 2201.19   77.03
  -1   5   1 2019.26   77.34
   1   5  -1 2140.07   77.34
   1   5  -1 2197.86   77.29
  -1   5   0   80.19    3.28
   1  -5   0   86.38    3.25
   1  -5   0   81.75    3.52
  -1  -5   0   88.22    3.66
   1   5   0   80.51    3.67
  -1   5   0   80.88    3.53
  -1   5  -1  913.96   33.98
   1  -5   1  895.38   33.92
  -1  -5  -1  923.89   33.77
   1   5   1  926.73   33.98
  -1   5  -1  903.70   33.90
  -1  -5  -1  959.40   33.95
  -1  -5  -1  952.00   33.90
   1   5   1  902.31   33.92
   1  -5   1  960.88   33.87
  -1   5  -1  950.55   33.91
  -1   5  -1  936.38   33.91
   1  -5   1  926.08   33.89
   1   5   1  928.54   33.91
   1   5   1  943.65   33.79
   1   5   1  942.07   33.94
   1  -5   1  927.44   33.81
  -1   5  -1  946.82   33.83
   1   5   2    5.94    1.19
   1  -5   2    2.85    1.61
  -1   5  -2    3.60    1.83
   1  -5   2    4.79    1.46
  -1   5  -2    3.81    1.49
   1   5   2    3.51    1.38
  -1   5  -2    2.67    1.38
   1  -5   2    4.83    1.40
   1   5   2    3.03    1.29
   1   5   2    2.41    1.14
   1   5   2    2.88    1.34
  -1   5  -2    3.14    1.36
   1  -5   2    3.91    1.37
   1   5   2    3.84    1.50
  -1   5  -3  537.15   19.81
   1   5   3  529.16   19.75
   1   5   3  543.58   19.75
   1   5   3  552.48   19.82
   1   5   3  538.23   19.74
   1  -5   3  529.40   19.62
  -1   5  -3  537.77   19.78
   1   5   3  517.11   19.78
   1  -5   3  523.16   19.71
   1  -5   3  555.62   20.10
   1   5   3  525.73   19.73
   1  -5   3  541.29   19.76
   1   5   3  539.10   19.66
  -1   5  -3  539.43   19.68
  -1   5  -4  219.76    8.30
   1  -5   4  211.75    8.32
   1   5   4  217.55    8.29
   1  -5   4  223.70    8.22
   1  -5   4  221.56    8.85
  -1   5  -4  218.83    8.37
   1   5   4  210.92    8.26
  -1   5  -4  183.63    8.93
   1   5   4  205.67    8.50
   1   5   4  207.05    8.20
   1   5   4  220.55    8.31
  -1   5  -4  215.85    8.09
   1   5   4  203.53    8.23
  -1   5  -4  205.96    8.07
  -1   5  -5   33.24    2.27
   1   5   5   35.84    2.32
   1  -5   5   33.28    2.08
   1   5   5   35.18    2.26
   1  -5   5   33.82    2.29
  -1   5  -5   33.38    1.80
   1  -5   5   34.28    3.37
   1   5   5   31.59    2.83
  -1   5  -5   38.24    3.49
  -1  -5  -5   34.64    2.75
  -1   5  -5   33.02    2.12
   1   5   5   30.49    2.06
  -1   5  -5   32.38    1.81
   1   5   5   32.06    2.09
   1   5   6   86.74    4.82
  -1   5  -6   83.56    3.97
   1  -5   6   83.60    4.20
   1   5   6   95.05    3.95
   1  -5   6  101.03    5.58
   1   5   6   89.79    4.71
  -1   5  -6   93.99    5.30
  -1  -5  -6   84.30    4.60
   1   5   6   90.56    4.17
   1   5   6   93.06    3.91
   1  -5   6   94.15    3.95
   1   5   6   87.50    4.17
   1   5   7    1.20    1.33
   1  -5   7    1.31    3.29
  -1   5  -7    0.27    3.41
   1   5   7   -1.90    2.71
  -1  -5  -7    1.44    2.53
   1   5   7    3.43    2.99
   1  -5   7   -1.14    2.00
   1   5   7    0.42    1.27
   1   5   7   -1.32    1.77
  -1   5  -7    2.12    1.44
   1   5   7   -0.80    1.71
   1  -5   7   -0.08    1.44
   1   5   8   73.55    3.75
   1  -5   8   67.03    5.31
   1   5   8   71.79    4.75
  -1   5  -8   74.12    5.59
  -1  -5  -8   75.54    4.58
  -1   5  -8   64.92    3.14
   1   5   8   80.43    4.99
   1  -5   8   79.01    5.40
   1  -5   8   75.62    3.92
   1   5   8   72.09    4.02
   1  -5   8   72.18    3.18
   1   5   8   74.08    3.73
   1  -5   9    5.89    4.25
   1   5   9   10.76    3.49
  -1   5  -9   13.30    4.44
  -1  -5  -9    7.09    3.54
   1   5   9   12.57    2.26
   1   5   9   11.29    3.58
   1   5   9   11.30    2.43
   1  -5   9    7.27    3.97
   1  -5   9    9.70    2.31
   1   5   9    9.16    2.07
   1   5   9   14.50    2.46
   1   5  10    4.37    2.61
   1   5  10    2.11    4.31
   1   5  10   -0.13    2.25
  -1   5 -10    3.94    4.76
   1   5  10   -0.24    3.91
   1  -5  10    0.66    4.49
   1   5  11   21.97    4.32
  -1   6  11   12.70    4.88
   1   6 -10   -3.15    5.18
  -1   6  10    4.57    2.57
  -1   6  10    4.35    2.91
  -1   6  10    3.56    4.15
  -1   6  10    2.45    2.87
  -1  -6  10    3.87    3.14
  -1   6  10   -1.23    3.07
  -1   6  10   -2.06    3.15
  -1  -6  10   -1.92    4.30
  -1   6   9   61.20    4.80
  -1  -6   9   55.99    5.16
  -1  -6   9   65.30    4.22
  -1  -6   9   70.66    5.52
  -1   6   9   58.56    4.10
   1   6  -9   64.53    5.79
   1   6  -9   55.30    3.43
  -1   6   9   59.15    4.05
  -1  -6   9   57.19    3.65
  -1   6   9   59.93    4.27
  -1   6   8  110.20    4.49
  -1   6   8  109.99    5.73
  -1  -6   8  104.32    6.32
  -1   6   8  100.99    5.29
  -1   6   8  103.65    4.45
  -1  -6   8  109.86    6.34
  -1   6   8  117.08    5.47
   1   6  -8  105.65    6.52
   1   6  -8  104.79    5.12
  -1  -6   8  103.30    5.13
  -1  -6   8  100.24    5.45
   1  -6  -8  107.18    5.18
  -1   6   7    0.17    2.25
   1   6  -7   -2.39    2.33
  -1  -6   7   -1.51    2.23
  -1  -6   7   -1.53    3.09
   1   6  -7   -3.52    3.48
  -1   6   7    2.27    2.30
   1  -6  -7    1.06    2.14
  -1  -6   7    1.98    2.48
  -1   6   7   -0.38    2.69
  -1   6   7   -0.82    1.74
   1   6  -7    0.26    0.64
   1   6  -7   -0.26    0.69
  -1   6   7    2.96    1.71
   1   6  -6   83.41    3.65
  -1   6   6   79.63    4.50
   1   6  -6   87.65    4.28
  -1   6   6   88.49    4.12
   1   6  -6   88.55    5.16
  -1  -6   6   79.19    5.12
   1  -6  -6   75.36    4.21
  -1   6   6   81.00    4.33
   1   6  -6   80.99    3.50
  -1   6   6   78.23    3.87
  -1  -6   6   91.26    4.53
   1   6  -6   77.84    4.40
  -1  -6   6   81.14    4.30
   1   6  -5   22.55    2.48
  -1  -6   5   20.73    2.34
  -1  -6   5   20.24    2.37
  -1   6   5   16.88    1.86
  -1   6   5   19.13    2.17
  -1   6   5   24.90    1.73
   1   6  -5   19.33    1.66
   1   6  -5   19.79    1.81
  -1  -6   5   25.05    2.82
  -1   6   5   15.06    1.69
   1   6  -5   19.34    3.03
   1  -6  -5   21.42    1.90
   1   6  -5   23.66    2.41
  -1   6   5   24.87    2.32
   1  -6  -5   22.17    2.27
  -1  -6   4    3.73    2.12
   1   6  -4    0.14    1.77
  -1   6   4    1.20    0.94
  -1   6   4   -0.20    1.35
   1   6  -4    4.17    2.33
  -1  -6   4    1.41    1.84
  -1  -6   4    0.93    1.94
  -1  -6   4    0.86    1.97
   1   6  -4    0.18    2.44
  -1   6   4    0.68    1.19
   1   6  -4    1.83    1.95
  -1   6   4    2.63    1.74
   1  -6  -4    1.65    1.70
   1  -6  -4    0.42    1.47
  -1   6   4    1.68    1.38
   1   6  -4    3.74    1.32
   1   6  -4    2.16    1.60
  -1   6   3    2.86    1.15
   1   6  -3    1.14    2.10
  -1  -6   3    2.50    1.80
  -1  -6   3    0.13    1.97
   1   6  -3    2.38    1.78
   1   6  -3    1.06    1.96
   1   6  -3    1.68    1.55
  -1   6   3    0.73    1.10
  -1   6   3    2.92    1.79
   1  -6  -3    0.82    1.71
  -1   6   3    2.15    0.85
   1   6  -3    0.27    1.45
  -1   6   3   -0.87    1.58
   1  -6  -3    1.46    1.63
  -1  -6   3    1.65    1.88
   1  -6  -2  278.54   10.29
  -1   6   2  286.76   10.31
  -1  -6   2  274.80   10.86
  -1  -6   2  276.71   10.88
   1   6  -2  272.67   10.92
   1  -6  -2  274.81   10.77
   1   6  -2  283.62   10.76
   1   6  -2  293.79   10.70
   1  -6  -2  280.68   10.74
  -1   6   2  284.39   10.82
   1   6  -2  277.39   10.90
   1   6  -2  273.11   10.82
  -1  -6   2  272.51   10.78
  -1   6   2  277.89   10.76
   1  -6  -1  389.18   15.38
   1   6  -1  422.13   15.39
   1   6  -1  421.00   15.57
  -1  -6   1  377.30   15.49
  -1   6   1  377.20   15.40
  -1   6   1  435.92   15.11
  -1  -6   1  418.51   15.41
   1   6  -1  388.53   15.41
   1  -6  -1  427.44   15.06
   1   6  -1  412.97   15.42
   1   6  -1  416.31   15.33
  -1   6   0 1123.99   39.89
  -1   6   0 1065.12   40.10
  -1  -6   0 1093.45   40.15
   1   6   0 1097.97   40.17
   1  -6   0 1133.22   40.09
  -1   6  -1  214.71    9.02
   1  -6   1  234.99    8.98
  -1   6  -1  230.55    8.95
   1   6   1  226.09    9.02
   1   6   1  231.11    8.96
   1  -6   1  245.19    8.99
  -1  -6  -1  235.05    8.76
  -1  -6  -1  236.10    9.03
   1   6   1  225.59    9.10
  -1   6  -1  222.09    9.01
   1   6   1  228.39    9.00
   1  -6   1  230.07    8.91
  -1  -6  -1  223.51    8.93
  -1   6  -1  226.74    8.94
  -1   6  -1  235.21    9.01
   1   6   1  236.82    8.81
  -1   6  -1  236.32    8.82
   1  -6   1  231.43    8.79
   1   6   2   20.84    1.62
   1  -6   2   19.81    2.22
  -1   6  -2   18.36    2.27
   1   6   2   18.00    1.99
   1  -6   2   23.87    1.94
  -1   6  -2   17.65    1.98
   1   6   2   19.92    1.95
   1  -6   2   24.38    2.07
  -1  -6  -2   18.50    1.66
  -1   6  -2   25.21    2.16
   1  -6   2   19.56    1.81
   1   6   2   19.57    1.93
  -1   6  -2   21.56    1.97
  -1   6  -2   17.81    2.03
   1   6   2   17.80    2.04
   1  -6   2   19.53    1.85
   1   6   2   20.43    2.04
   1   6   3   57.46    2.84
   1  -6   3   55.85    2.84
  -1   6  -3   54.29    3.01
   1   6   3   57.15    2.77
   1   6   3   53.43    2.84
   1   6   3   59.05    2.83
   1  -6   3   50.60    2.69
   1   6   3   60.28    2.85
   1  -6   3   50.03    3.33
   1   6   3   50.35    2.76
   1  -6   3   57.20    3.02
   1   6   3   54.47    2.62
  -1   6  -3   52.28    2.83
  -1   6  -3   51.02    2.92
   1  -6   4  166.79    7.08
   1   6   4  158.22    6.39
  -1   6  -4  166.94    6.64
   1  -6   4  154.50    6.45
   1   6   4  155.37    6.56
  -1   6  -4  160.34    6.38
  -1   6  -4  156.51    6.36
   1   6   4  170.28    6.55
   1   6   4  153.97    6.66
   1   6   4  166.46    6.49
   1   6   4  162.60    6.49
   1  -6   4  158.74    6.56
  -1   6  -4  156.81    6.59
   1   6   4  162.07    6.50
   1   6   5   20.32    2.02
   1  -6   5   18.66    1.87
   1  -6   5   22.33    2.12
  -1   6  -5   17.22    1.59
  -1   6  -5   19.07    2.09
   1  -6   5   21.17    2.85
   1   6   5   24.74    1.86
   1  -6   5   21.59    3.09
   1   6   5   19.52    2.42
  -1   6  -5   22.85    3.03
   1   6   5   17.04    1.96
  -1   6  -5   21.60    2.00
   1   6   5   20.07    1.85
  -1   6  -5   19.35    1.63
   1   6   5   18.30    1.95
   1   6   6  355.96   14.16
   1   6   6  389.64   13.84
  -1   6  -6  349.11   13.61
  -1   6  -6  356.79   13.78
   1   6   6  369.53   13.63
  -1   6  -6  357.74   13.27
   1   6   6  365.41   14.05
  -1   6  -6  358.43   14.69
   1   6   6  349.40   13.74
  -1   6  -6  370.26   13.27
   1   6   6  343.92   13.55
   1  -6   6  345.76   14.64
   1  -6   6  360.60   13.80
   1  -6   6  364.30   13.57
   1   6   6  354.67   13.77
  -1   6  -7    1.84    1.56
   1   6   7   -2.39    1.87
   1   6   7    0.52    1.89
   1  -6   7    1.16    1.58
   1  -6   7    1.63    3.41
   1   6   7    2.97    2.54
  -1   6  -7   -2.84    3.53
   1   6   7    4.03    1.63
   1  -6   7   -0.67    2.01
   1   6   7    1.47    2.87
   1   6   7    1.52    1.58
   1  -6   8    1.78    3.76
   1   6   8    0.82    2.90
  -1   6  -8   14.42    4.38
   1   6   8    7.65    2.17
   1   6   8    0.71    1.14
   1  -6   8    1.66    2.07
   1   6   8    6.27    2.21
   1  -6   8    6.99    1.54
   1   6   8    6.85    2.06
  -1   6  -8    5.90    1.43
   1   6   8    1.45    3.04
   1   6   8    6.32    1.27
   1  -6   9   30.49    2.81
   1   6   9   30.85    2.82
   1  -6   9   36.70    4.82
  -1   6  -9   17.81    1.28
   1   6   9   33.29    2.67
  -1   6  -9   21.39    1.29
   1   6   9   30.64    2.77
   1  -6   9   25.55    4.71
   1   6   9   29.48    3.68
  -1   6  -9   26.66    5.03
   1   6   9   29.22    2.59
   1   6   9   30.73    4.19
   1   6   9   37.43    3.07
   1   6  10   26.96    2.97
   1  -6  10   33.84    5.12
   1   6  10   35.41    4.19
   1   6  10   35.37    4.76
   1   6  10   28.20    3.21
  -1   7  11   20.01    4.64
  -1  -7  10   15.20    4.95
  -1   7  10   14.12    3.30
  -1   7  10    5.82    3.88
  -1   7  10    6.09    3.14
  -1   7  10    9.37    3.14
  -1   7  10   11.10    2.90
  -1   7  10   11.98    2.83
  -1  -7  10    9.28    3.26
  -1   7   9   26.94    3.18
  -1  -7   9   29.70    4.58
   1   7  -9   27.27    5.09
  -1  -7   9   29.09    3.40
  -1   7   9   24.71    2.98
  -1  -7   9   30.21    2.88
  -1   7   9   26.94    3.64
  -1  -7   9   26.01    4.78
   1   7  -9   24.72    2.51
  -1   7   9   21.48    3.18
  -1   7   9   27.50    2.82
  -1   7   9   17.51    1.39
  -1   7   9   17.79    1.37
  -1  -7   8    0.58    3.84
  -1   7   8    1.51    2.44
   1   7  -8    4.66    4.13
  -1  -7   8    2.95    2.75
  -1  -7   8    3.29    2.34
  -1   7   8    3.13    1.77
  -1   7   8    1.55    2.13
  -1   7   8    2.77    2.87
  -1   7   8    5.05    2.46
   1   7  -8   -0.95    2.26
  -1   7   8    0.86    1.68
  -1  -7   7    6.01    2.50
   1   7  -7    4.06    2.39
  -1   7   7    3.97    2.35
  -1   7   7    3.90    1.89
  -1   7   7    2.40    2.50
  -1  -7   7   -0.96    2.27
   1   7  -7    2.86    1.30
  -1  -7   7    3.99    3.33
   1   7  -7    0.57    3.72
  -1   7   7    8.57    2.31
   1  -7  -7    1.30    2.17
   1   7  -7    3.38    1.18
  -1   7   7    4.29    1.82
  -1   7   7    2.28    1.83
  -1   7   6  199.30    7.84
   1   7  -6  194.79    7.89
  -1   7   6  199.91    8.37
   1   7  -6  209.50    8.48
  -1  -7   6  202.98    9.08
   1   7  -6  213.12    9.21
  -1   7   6  192.15    8.05
   1  -7  -6  210.23    8.41
  -1   7   6  200.72    8.44
  -1   7   6  193.76    8.13
   1   7  -6  201.71    7.78
  -1  -7   6  192.22    8.47
   1   7  -6  191.93    8.46
  -1  -7   6  215.69    8.41
   1   7  -5  172.51    7.29
  -1  -7   5  176.65    7.32
   1   7  -5  166.74    7.24
  -1   7   5  158.17    6.92
   1   7  -5  170.47    7.61
  -1  -7   5  167.86    7.61
  -1   7   5  166.80    6.54
  -1  -7   5  162.85    7.62
   1   7  -5  167.21    6.85
  -1   7   5  159.54    6.66
   1   7  -5  170.62    7.86
   1  -7  -5  165.56    7.10
   1  -7  -5  168.38    6.88
   1   7  -5  169.93    6.72
  -1  -7   5  176.08    7.23
  -1   7   5  164.39    6.96
  -1   7   5  178.15    7.18
  -1  -7   4   24.65    2.81
   1   7  -4   25.89    2.60
   1   7  -4   26.69    2.87
  -1   7   4   27.94    1.57
  -1   7   4   23.75    1.83
  -1  -7   4   28.83    2.65
  -1  -7   4   24.19    2.46
  -1  -7   4   20.74    2.78
   1   7  -4   30.78    3.12
  -1   7   4   24.44    1.81
   1   7  -4   26.14    2.68
  -1   7   4   25.49    2.41
   1  -7  -4   24.58    2.33
   1  -7  -4   21.99    2.14
  -1   7   4   24.94    2.21
   1   7  -4   25.38    2.05
   1   7  -4   23.25    2.15
   1   7  -3    2.41    2.22
  -1   7   3    2.28    1.04
  -1  -7   3    2.75    1.88
  -1  -7   3    0.28    1.83
   1   7  -3    0.73    1.94
  -1   7   3   -1.03    0.90
   1   7  -3    0.34    1.57
  -1   7   3    1.44    1.15
  -1  -7   3    1.01    1.97
   1  -7  -3    1.44    1.76
  -1   7   3   -1.03    1.87
   1   7  -3   -0.30    2.07
   1  -7  -3   -0.96    1.62
  -1   7   3    2.23    1.72
   1   7  -3   -0.10    1.51
  -1   7   2    4.60    0.98
   1   7  -2    7.31    1.78
  -1  -7   2    7.03    1.90
  -1   7   2    8.23    1.88
   1   7  -2    4.78    1.77
   1  -7  -2    7.07    1.89
  -1  -7   2    5.37    2.02
   1   7  -2    7.82    2.12
  -1  -7   2    7.05    1.88
   1   7  -2    9.23    1.95
   1  -7  -2    7.51    0.99
   1   7  -2    6.46    1.88
   1  -7  -2    4.86    1.71
  -1   7   2    4.86    1.70
   1   7  -1    3.10    1.65
   1  -7  -1    3.37    1.15
   1   7  -1    4.30    1.63
   1  -7  -1    1.15    1.66
   1   7  -1    4.50    1.63
  -1   7   1    3.21    0.68
  -1  -7   1    1.45    1.75
  -1   7   1    5.67    1.33
   1   7  -1    3.62    1.83
  -1  -7   1    6.23    1.90
   1   7  -1    7.19    2.00
   1  -7   0 1953.55   70.92
  -1  -7   0 1987.02   71.01
   1   7   0 1960.70   71.03
  -1   7   0 1969.25   70.97
  -1   7   0 1961.82   70.72
  -1   7  -1  123.78    5.62
   1   7   1  125.23    5.59
  -1   7  -1  135.48    5.47
   1  -7   1  137.49    5.57
   1   7   1  132.82    5.53
  -1  -7  -1  129.54    5.27
  -1  -7  -1  133.21    5.57
   1   7   1  126.17    5.66
  -1   7  -1  128.86    5.65
   1  -7   1  130.27    5.50
  -1   7  -1  132.05    5.56
  -1  -7  -1  138.71    5.55
   1   7   1  127.14    5.57
  -1   7  -1  128.76    5.59
   1  -7   1  129.31    5.55
   1   7   1  123.45    5.34
   1  -7   1  130.90    5.30
  -1   7  -1  129.85    5.33
  -1  -7  -2  263.48    9.89
   1   7   2  258.41   10.24
   1  -7   2  266.24   10.15
   1  -7   2  261.60   10.10
   1   7   2  268.39   10.17
  -1   7  -2  249.19   10.17
   1   7   2  253.39    9.91
   1  -7   2  262.96   10.36
  -1   7  -2  252.12   10.39
  -1   7  -2  256.01   10.23
   1  -7   2  257.69   10.09
   1   7   2  260.58   10.17
   1  -7   2  268.37   10.17
  -1   7  -2  259.67   10.19
   1   7   2  260.80   10.14
   1   7   2  269.52   10.24
  -1   7  -2  271.93   10.15
   1   7   3  393.84   14.50
   1   7   3  396.14   14.56
  -1   7  -3  378.96   14.55
   1  -7   3  375.20   14.37
   1   7   3  381.82   14.41
   1   7   3  404.96   14.53
  -1   7  -3  399.93   14.44
   1  -7   3  377.26   14.44
   1   7   3  387.40   14.58
   1  -7   3  392.17   14.71
   1   7   3  362.78   14.49
   1  -7   3  374.70   14.48
   1   7   3  371.65   14.24
  -1   7  -3  379.82   14.70
  -1   7  -3  378.40   14.57
   1   7   4   65.15    2.92
   1   7   4   56.84    3.07
   1  -7   4   65.95    3.31
   1  -7   4   60.55    3.18
   1   7   4   65.89    3.21
   1  -7   4   58.96    3.79
  -1   7  -4   55.57    3.34
   1   7   4   55.05    3.06
  -1   7  -4   54.61    3.00
   1   7   4   54.92    3.14
   1   7   4   57.87    3.06
  -1   7  -4   62.45    3.36
  -1   7  -4   56.47    3.02
   1   7   4   62.59    3.14
   1   7   5   10.67    1.86
   1  -7   5   11.24    1.92
   1   7   5   15.11    1.85
  -1   7  -5    9.69    2.10
   1   7   5   12.97    1.65
   1  -7   5   11.86    2.62
   1  -7   5    9.40    2.07
   1  -7   5   11.09    2.94
  -1   7  -5   12.60    3.14
   1   7   5    9.66    2.06
   1   7   5    8.49    1.70
  -1   7  -5   10.22    1.55
   1   7   5   15.75    1.91
   1   7   5   13.59    1.93
  -1   7  -5   12.58    1.68
  -1   7  -5    8.80    1.92
   1  -7   6   45.92    3.04
   1   7   6   53.44    3.13
  -1   7  -6   53.28    3.19
   1  -7   6   48.53    3.96
   1   7   6   51.35    3.68
   1   7   6   44.99    2.94
  -1   7  -6   47.72    2.52
   1   7   6   43.33    3.02
   1  -7   6   47.02    4.28
   1   7   6   57.87    3.46
  -1   7  -6   44.80    4.20
   1  -7   6   51.94    2.89
   1   7   6   52.01    3.09
  -1   7  -6   45.32    3.00
   1   7   6   45.09    2.91
  -1   7  -6   41.02    2.47
   1   7   6   51.63    2.93
  -1   7  -7   12.06    0.90
  -1   7  -7   12.70    2.01
   1   7   7   11.71    2.04
   1  -7   7   16.60    2.41
  -1   7  -7    9.94    0.87
   1   7   7   18.78    2.12
   1  -7   7   13.13    3.63
   1   7   7   17.06    2.91
  -1   7  -7   15.60    4.00
   1  -7   7    9.52    3.35
   1   7   7   17.47    2.35
   1   7   7   12.66    2.34
   1  -7   7   13.15    1.93
   1   7   7   17.25    3.11
   1   7   7   17.93    2.33
   1   7   7   16.12    2.02
   1  -7   8   -1.22    3.87
   1   7   8    1.00    2.91
  -1   7  -8    0.65    3.83
   1   7   8   -1.18    3.15
   1   7   8    3.79    2.30
   1   7   8    0.15    1.96
  -1   7  -8    0.86    1.60
   1  -7   8    2.77    2.25
   1   7   8   -0.57    1.63
   1   7   8    1.62    2.38
   1   7   8    2.94    1.68
   1   7   8    0.78    2.26
   1   7   9    0.22    3.17
  -1   7  -9    3.51    4.66
  -1   7  -9    1.96    1.26
  -1   7  -9    0.68    1.13
   1  -7   9    3.43    2.31
   1   7   9    1.90    2.43
   1   7   9    3.94    2.31
   1   7   9    0.85    2.31
   1  -7   9   -3.94    4.31
   1   7   9    2.15    2.58
   1   7   9   -1.05    3.72
   1   7  10   -2.71    3.51
   1   7  10    0.29    4.29
   1   7  10    3.22    2.87
   1   7  10    0.31    2.50
  -1   8  11   -0.28    4.26
  -1   8  10   35.89    4.50
  -1   8  10   38.91    3.67
  -1   8  10   27.84    3.96
  -1   8  10   33.25    3.39
  -1   8   9    9.61    1.89
  -1   8   9    5.40    3.00
   1   8  -9    2.18    2.21
  -1   8   9    3.94    3.43
  -1  -8   9    1.62    4.44
  -1   8   9    1.54    2.66
  -1   8   9    5.66    2.68
  -1  -8   9    4.66    2.53
  -1  -8   9    3.92    3.03
   1   8  -9    6.62    4.80
  -1   8   9    5.15    1.81
  -1   8   9    2.97    2.34
  -1   8   8    9.34    2.50
  -1  -8   8    5.73    3.96
   1   8  -8   13.55    4.29
  -1  -8   8    8.25    2.67
  -1  -8   8   14.02    3.05
  -1   8   8    7.79    2.20
  -1   8   8    6.56    3.06
  -1   8   8   10.54    2.18
  -1   8   8   11.72    2.70
   1   8  -8   10.43    2.80
  -1   8   8   14.26    2.23
  -1  -8   7   -0.20    2.61
  -1   8   7    2.70    2.51
   1   8  -7    1.41    2.50
  -1   8   7    0.94    1.77
  -1   8   7    2.31    2.71
   1   8  -7    0.79    2.66
   1   8  -7    2.01    1.55
  -1  -8   7    4.98    3.45
  -1   8   7    6.20    2.18
   1   8  -7    1.78    3.52
  -1   8   7    2.67    1.97
  -1  -8   7   -0.17    2.42
   1   8  -7    0.39    1.41
  -1   8   7    0.26    2.05
   1  -8  -7    2.61    2.27
  -1  -8   6  221.19    9.53
  -1   8   6  221.42    8.80
   1   8  -6  206.50    8.98
   1   8  -6  216.42    9.60
  -1   8   6  221.99    8.30
  -1  -8   6  196.99    9.44
   1   8  -6  205.97    8.50
  -1   8   6  204.43    8.41
   1   8  -6  208.39    9.71
   1  -8  -6  222.63    8.91
  -1   8   6  211.04    9.02
   1   8  -6  209.39    8.36
  -1   8   6  206.11    8.68
  -1  -8   6  222.82    8.96
   1   8  -6  221.59    9.09
  -1  -8   6  218.59    9.06
  -1  -8   5   83.96    4.33
  -1  -8   5   79.86    4.44
   1   8  -5   80.99    4.42
  -1   8   5   74.42    3.77
  -1  -8   5   79.56    4.73
   1   8  -5   87.32    4.83
   1   8  -5   78.27    4.44
  -1   8   5   84.43    3.47
   1   8  -5   73.84    3.92
  -1  -8   5   77.62    4.63
   1   8  -5   86.64    5.03
  -1   8   5   70.52    3.62
   1   8  -5   78.89    3.83
   1  -8  -5   79.64    4.03
  -1   8   5   82.24    4.34
  -1   8   5   75.53    4.04
   1  -8  -5   84.32    4.28
  -1  -8   4   77.68    4.34
   1   8  -4   94.86    4.81
  -1   8   4   90.78    3.77
  -1  -8   4   81.96    4.59
  -1   8   4   86.25    3.52
   1   8  -4   87.96    4.44
   1   8  -4   84.83    4.14
   1  -8  -4   83.36    4.38
  -1   8   4   84.17    3.66
   1   8  -4   83.45    4.04
   1  -8  -4   76.84    4.08
  -1   8   4   89.14    4.38
  -1   8   4   80.61    4.21
  -1  -8   4   83.08    4.39
   1   8  -4   79.50    4.42
  -1   8   3   -1.95    1.06
  -1  -8   3    1.81    2.18
  -1  -8   3    2.10    2.03
   1   8  -3    0.16    2.18
  -1   8   3    0.13    1.22
  -1   8   3    3.41    1.86
   1  -8  -3    1.59    1.91
   1   8  -3   -0.48    1.95
  -1  -8   3    0.30    1.98
   1   8  -3   -1.17    1.77
   1   8  -3    2.85    2.31
  -1   8   3    1.61    1.05
   1   8  -3    0.60    1.79
  -1   8   3   -1.12    1.89
   1  -8  -3    1.48    1.76
   1   8  -2   35.55    3.08
  -1  -8   2   43.47    3.09
   1   8  -2   37.36    2.74
   1  -8  -2   40.76    2.80
  -1   8   2   51.38    3.07
   1   8  -2   41.97    2.85
  -1   8   2   41.17    2.80
   1   8  -2   46.93    3.06
  -1  -8   2   35.36    2.79
  -1   8   2   43.00    2.81
   1   8  -2   45.34    3.10
  -1  -8   2   42.87    3.10
   1   8  -2   42.48    2.96
   1  -8  -2   40.94    2.06
  -1   8   2   46.72    2.22
   1   8  -1   46.74    3.15
  -1  -8   1   54.37    3.16
   1   8  -1   42.19    3.04
   1   8  -1   50.13    3.05
   1  -8  -1   44.69    3.06
   1   8  -1   49.05    3.03
  -1  -8   1   48.02    3.05
   1  -8  -1   53.73    2.49
  -1   8   1   55.71    2.67
   1   8  -1   53.28    3.10
   1   8  -1   48.02    2.86
  -1   8   1   50.03    2.10
   1   8   0  160.74    6.50
  -1   8   0  162.77    6.31
  -1   8   0  172.85    6.69
  -1  -8   0  158.36    6.67
   1  -8   0  166.06    6.60
   1   8   0  167.53    6.76
  -1   8  -1 1157.84   43.44
  -1   8  -1 1207.53   43.40
   1   8   1 1123.63   43.43
   1  -8   1 1176.46   43.41
   1   8   1 1167.62   43.43
  -1   8  -1 1214.79   43.46
   1  -8   1 1177.94   43.37
  -1  -8  -1 1194.90   43.40
  -1   8  -1 1182.09   43.45
   1   8   1 1202.74   43.49
  -1   8  -1 1217.35   43.20
   1  -8   1 1224.12   43.15
   1   8   1 1169.75   43.54
  -1   8  -1 1180.00   43.48
  -1  -8  -1 1202.39   43.19
   1   8   1 1202.69   43.26
   1  -8   1 1186.86   43.38
   1   8   2  825.52   30.10
   1  -8   2  806.99   30.42
  -1   8  -2  821.57   30.53
   1   8   2  839.84   30.36
   1   8   2  819.13   30.41
   1  -8   2  822.23   30.29
   1   8   2  819.17   30.36
  -1   8  -2  845.34   30.37
   1   8   2  814.34   30.36
  -1   8  -2  806.86   30.39
   1  -8   2  822.06   30.33
   1  -8   2  852.43   30.35
   1   8   2  819.29   30.46
   1  -8   2  846.76   30.28
  -1   8  -2  822.89   30.30
  -1  -8  -2  812.76   30.07
  -1   8  -2  817.62   30.42
   1   8   3  435.59   16.49
  -1   8  -3  444.07   16.94
   1  -8   3  440.46   16.77
   1   8   3  446.59   16.80
   1   8   3  454.22   16.90
   1  -8   3  420.06   16.71
  -1   8  -3  438.17   17.12
   1  -8   3  428.17   17.05
   1   8   3  463.58   16.81
   1   8   3  441.75   16.83
   1  -8   3  445.68   16.66
   1   8   3  456.08   16.85
   1   8   3  447.62   16.64
  -1   8  -3  440.67   16.71
   1  -8   3  450.17   16.93
  -1   8  -3  453.06   16.88
  -1   8  -3  453.26   16.88
  -1   8  -4    2.30    1.98
   1   8   4   -1.68    1.72
  -1   8  -4    0.69    1.71
   1   8   4    0.13    1.63
   1   8   4    2.97    1.52
   1   8   4    2.38    1.72
   1  -8   4    1.23    1.77
   1   8   4   -1.11    1.72
   1  -8   4   -0.18    2.32
   1   8   4    0.47    1.22
  -1   8  -4    0.15    1.85
   1  -8   4   -1.86    1.86
   1   8   4   -2.94    1.85
  -1   8  -4    1.95    1.66
   1  -8   5    7.60    2.00
   1  -8   5    9.55    2.81
   1   8   5    8.97    1.74
   1  -8   5    8.38    1.95
   1   8   5    9.60    1.81
   1   8   5    7.94    1.74
  -1   8  -5    8.10    2.21
   1   8   5    9.00    1.87
  -1   8  -5    7.27    1.77
   1   8   5    8.08    1.90
   1   8   5    7.83    1.72
  -1   8  -5    9.01    1.76
  -1   8  -5    8.64    2.17
   1   8   5    6.48    1.78
   1   8   6  129.69    5.59
   1  -8   6  127.01    5.61
  -1   8  -6  119.04    5.17
   1   8   6  124.26    5.52
  -1   8  -6  120.07    5.53
   1   8   6  121.39    5.33
   1  -8   6  122.03    6.53
  -1   8  -6  115.91    6.72
   1   8   6  120.25    5.67
   1   8   6  118.46    5.54
   1   8   6  130.76    5.46
  -1   8  -6  110.07    5.14
   1  -8   6  125.84    6.52
   1   8   6  128.56    5.84
   1   8   6  119.39    5.56
   1  -8   6  120.44    5.35
  -1   8  -6  124.39    5.67
   1  -8   7  192.65    7.62
   1   8   7  190.09    7.69
  -1   8  -7  171.99    6.89
   1   8   7  185.15    7.40
  -1   8  -7  180.45    7.43
   1   8   7  186.33    7.51
   1   8   7  161.97    7.81
   1  -8   7  170.69    8.68
  -1   8  -7  181.45    8.88
   1   8   7  178.78    7.56
   1   8   7  169.08    7.34
  -1   8  -7  175.69    6.86
   1   8   7  177.57    8.04
   1  -8   7  181.25    8.61
   1   8   7  167.84    7.64
   1  -8   7  181.19    7.28
  -1   8  -7  179.33    7.65
   1  -8   8   69.51    5.64
   1   8   8   73.91    3.86
  -1   8  -8   68.27    3.78
   1   8   8   85.73    4.32
   1   8   8   69.73    5.10
   1   8   8   76.07    4.80
   1  -8   8   84.92    6.04
  -1   8  -8   73.55    5.93
   1   8   8   77.27    4.25
   1   8   8   82.01    4.37
   1   8   8   83.07    3.81
   1   8   8   75.26    4.29
   1  -8   8   75.40    4.31
   1   8   9    0.87    2.47
   1   8   9   -1.54    3.51
   1   8   9    1.87    2.50
  -1   8  -9   -0.30    1.42
   1   8   9    1.25    3.12
  -1   8  -9    0.72    4.77
  -1   8  -9    0.34    1.25
   1   8   9   -0.63    2.60
   1   8   9   -0.44    1.24
   1  -8   9   -1.69    4.35
   1   8   9    6.71    2.64
   1   8   9    4.70    1.38
   1  -8   9    0.45    2.39
   1   8  10   32.76    3.70
   1   8  10   26.64    4.41
   1   8  10   25.37    3.26
   1   8  10   27.25    3.89
  -1   9  10    9.74    3.53
  -1   9  10   10.72    4.03
  -1   9   9   54.49    3.20
  -1   9   9   54.76    3.98
   1   9  -9   41.27    3.56
  -1  -9   9   50.94    5.40
  -1   9   9   53.03    3.72
   1   9  -9   52.95    6.02
  -1  -9   9   47.12    4.08
  -1   9   9   49.09    3.28
  -1   9   9   55.71    4.04
  -1  -9   9   51.50    3.72
  -1   9   9   56.46    4.43
  -1   9   9   55.20    4.11
  -1   9   9   52.85    3.45
   1   9  -8    2.40    1.41
  -1   9   8    1.69    2.70
   1   9  -8    4.27    2.70
  -1   9   8    4.71    2.05
  -1  -9   8    7.48    3.89
  -1   9   8    6.46    2.36
   1   9  -8    2.01    4.28
  -1  -9   8    8.42    2.89
  -1   9   8    3.18    2.23
   1   9  -8    4.76    1.25
  -1   9   8    9.67    2.79
  -1  -9   8    7.25    2.79
  -1   9   8    4.90    2.94
  -1   9   8    6.28    2.43
   1   9  -7   27.07    3.32
  -1  -9   7   23.07    3.32
  -1   9   7   35.10    2.78
  -1   9   7   23.76    3.05
  -1  -9   7   21.91    3.97
  -1   9   7   32.63    3.00
   1   9  -7   24.51    2.35
  -1   9   7   26.80    2.23
  -1  -9   7   22.13    4.11
  -1   9   7   28.23    2.42
   1   9  -7   27.87    4.28
   1   9  -7   20.33    3.02
  -1  -9   7   24.91    3.00
   1   9  -7   26.27    2.12
  -1   9   7   28.84    2.78
   1   9  -6   28.92    3.15
  -1  -9   6   32.54    3.26
  -1   9   6   33.24    2.78
  -1  -9   6   34.66    3.88
  -1   9   6   30.35    2.60
   1   9  -6   30.92    3.76
  -1  -9   6   32.29    2.95
  -1   9   6   29.67    2.09
  -1  -9   6   28.14    3.75
  -1   9   6   28.52    2.26
   1   9  -6   30.44    4.36
   1   9  -6   28.62    2.44
   1   9  -6   30.15    3.18
  -1   9   6   31.09    3.15
   1   9  -6   28.02    2.69
  -1   9   6   28.86    2.71
  -1  -9   5  288.92   11.81
   1   9  -5  309.07   11.94
  -1   9   5  276.66   11.22
  -1  -9   5  303.86   12.11
   1   9  -5  293.07   12.12
  -1  -9   5  280.59   11.72
  -1   9   5  292.10   10.99
  -1  -9   5  285.99   12.13
   1   9  -5  294.63   11.51
   1   9  -5  295.18   12.35
  -1   9   5  290.34   11.14
   1  -9  -5  308.36   11.57
   1   9  -5  285.77   11.39
  -1   9   5  308.59   11.66
  -1   9   5  300.09   11.84
   1   9  -5  293.12   11.93
  -1   9   4    5.39    1.42
   1   9  -4    3.55    2.72
  -1  -9   4    1.71    2.20
  -1  -9   4    2.44    2.22
   1   9  -4    3.53    2.42
  -1   9   4    4.61    1.21
   1   9  -4    4.30    2.49
   1   9  -4    8.23    2.03
  -1   9   4    5.22    1.54
   1  -9  -4    4.33    2.05
  -1   9   4    4.15    2.08
   1   9  -4    4.21    1.95
  -1   9   4    8.36    2.24
  -1  -9   4    7.53    2.55
  -1   9   3  110.99    4.34
  -1  -9   3  110.72    5.31
  -1   9   3  111.86    5.18
  -1  -9   3  101.63    5.21
   1   9  -3  118.25    5.42
  -1   9   3  107.91    4.40
   1   9  -3  105.73    5.36
   1   9  -3  109.37    5.08
   1  -9  -3  111.91    5.10
  -1   9   3  105.26    4.50
   1   9  -3  120.52    5.08
  -1   9   3  111.09    5.19
  -1   9   3  106.37    5.15
  -1  -9   3  107.37    5.21
   1   9  -3  104.30    5.28
   1  -9  -2  254.35    9.17
  -1   9   2  249.31    9.82
  -1  -9   2  245.83    9.83
  -1   9   2  237.74    9.72
  -1  -9   2  235.82    9.78
   1   9  -2  247.90    9.90
  -1  -9   2  225.51    9.80
  -1   9   2  244.13    9.25
   1   9  -2  238.38    9.75
  -1   9   2  235.35    9.72
   1   9  -2  251.16    9.74
   1  -9  -2  249.74    9.76
   1   9  -2  242.74    9.94
   1   9  -2  239.29    9.86
  -1   9   2  241.65    9.79
   1   9  -2  238.24    9.72
   1   9  -1   27.98    2.50
   1   9  -1   29.11    2.28
  -1   9   1   23.37    1.38
   1  -9  -1   18.49    2.27
   1   9  -1   26.83    2.38
   1   9  -1   23.61    2.57
  -1  -9   1   28.49    2.47
   1   9  -1   33.21    2.72
   1  -9  -1   28.89    1.85
  -1  -9   1   31.15    2.41
   1   9  -1   27.96    2.65
  -1   9   1   25.89    2.09
  -1   9   0 1072.88   44.43
  -1   9   0  991.71   44.48
   1   9   0 1256.87   44.23
  -1   9   0 1256.97   44.08
  -1   9   0 1270.93   44.41
   1  -9   0 1274.34   44.34
   1   9   0 1245.30   44.47
  -1  -9   0 1312.94   44.44
  -1   9  -1  266.78   10.57
  -1  -9  -1  258.27   10.22
   1   9   1  271.98   10.73
  -1   9  -1  277.38   10.66
  -1   9  -1  277.15   10.57
   1   9   1  272.53   10.58
  -1  -9  -1  255.08   10.42
   1  -9   1  264.13   10.45
  -1   9  -1  275.59   10.54
   1  -9   1  267.42   10.51
   1   9   1  253.43   10.49
   1  -9   1  264.02   10.13
  -1   9  -1  271.63   10.21
   1   9   1  268.39   10.32
   1  -9   1  268.00   10.43
   1   9   1  248.94   10.53
  -1   9  -1  265.04   10.46
   1   9   2   58.87    3.08
   1  -9   2   56.12    3.57
   1   9   2   58.21    3.59
  -1   9  -2   62.56    3.49
   1   9   2   58.65    3.40
   1  -9   2   60.74    3.39
  -1   9  -2   62.35    3.50
   1   9   2   62.62    3.53
   1   9   2   59.78    3.36
  -1   9  -2   54.45    3.60
   1   9   2   58.34    3.51
   1  -9   2   60.83    3.40
   1  -9   2   59.98    3.34
  -1   9  -2   55.99    3.36
  -1  -9  -2   60.26    2.99
  -1   9  -2   61.80    3.63
   1   9   3   11.64    1.61
   1  -9   3    8.35    2.01
   1   9   3    7.86    2.30
  -1   9  -3   10.28    2.23
  -1   9  -3    9.46    2.26
  -1   9  -3   11.97    2.15
   1   9   3    9.69    2.24
   1  -9   3    5.64    2.13
  -1   9  -3    9.76    2.53
   1   9   3    8.80    2.13
   1   9   3    8.48    2.10
   1  -9   3    9.96    2.06
   1   9   3   10.25    2.07
   1  -9   3    9.11    2.31
  -1   9  -3    9.61    2.45
   1   9   4   24.54    2.56
  -1   9  -4   21.69    2.29
  -1   9  -4   26.67    2.64
   1   9   4   24.58    2.53
   1  -9   4   23.35    2.36
   1   9   4   22.99    2.31
   1  -9   4   19.96    2.95
   1  -9   4   19.68    2.39
  -1   9  -4   20.67    2.55
   1   9   4   20.97    2.20
   1   9   4   16.93    2.35
  -1   9  -4   22.93    2.30
   1   9   4   18.62    1.80
   1   9   4   27.22    2.41
   1  -9   5  348.04   14.14
  -1   9  -5  349.32   13.77
   1   9   5  337.10   13.28
   1  -9   5  342.58   13.63
   1   9   5  348.83   13.64
   1   9   5  350.46   13.62
  -1   9  -5  356.13   13.46
   1   9   5  350.27   13.57
   1   9   5  367.04   13.67
  -1   9  -5  341.68   13.69
   1   9   5  364.46   13.75
   1  -9   5  351.18   13.52
   1   9   5  340.25   13.54
  -1   9  -5  365.72   13.46
  -1   9  -6   76.49    4.31
   1   9   6   78.70    4.27
   1   9   6   74.03    3.78
  -1   9  -6   71.11    4.22
   1  -9   6   74.05    5.04
   1  -9   6   76.46    4.17
   1   9   6   81.89    4.08
  -1   9  -6   71.99    3.76
   1  -9   6   86.38    5.27
  -1   9  -6   75.56    5.40
   1   9   6   74.56    4.08
   1   9   6   80.46    4.12
  -1   9  -6   76.11    3.83
   1   9   6   67.18    3.88
   1   9   6   74.99    4.12
   1  -9   6   68.38    3.90
   1   9   6   86.34    4.25
   1   9   7   60.52    4.00
   1   9   7   68.84    3.73
  -1   9  -7   75.39    3.95
   1   9   7   54.74    3.69
   1  -9   7   73.86    4.08
   1   9   7   65.95    3.85
   1   9   7   67.91    3.88
  -1   9  -7   60.22    3.20
   1  -9   7   69.00    5.17
  -1   9  -7   66.61    5.47
   1   9   7   64.70    4.11
   1   9   7   66.47    4.06
   1  -9   7   59.78    3.56
  -1   9  -7   67.80    3.23
   1   9   7   66.12    3.72
   1  -9   7   52.81    4.94
  -1   9  -7   63.52    4.05
  -1   9  -8   18.14    2.36
   1   9   8   18.44    2.68
   1   9   8   20.19    3.26
   1   9   8   19.08    2.65
   1  -9   8   19.75    4.31
   1   9   8   21.63    3.28
  -1   9  -8   23.18    4.85
   1  -9   8   20.25    2.76
   1   9   8   24.45    2.46
   1   9   8   15.91    2.85
   1  -9   8   15.77    4.27
   1   9   8   19.84    2.90
   1   9   8   18.78    2.49
   1   9   9    0.34    2.53
   1   9   9    1.75    3.67
  -1   9  -9    1.82    1.73
   1   9   9    4.07    2.39
   1   9   9    5.41    3.20
  -1   9  -9    8.56    4.68
  -1   9  -9    0.91    1.43
   1   9   9    0.18    2.71
   1   9   9   -4.03    1.91
   1   9   9    0.45    1.97
   1  -9   9    0.95    2.52
   1  -9   9    0.35    4.36
   1   9   9    1.11    2.61
   1  -9   9    1.41    4.28
   1   9  10   12.79    3.72
   1   9  10   11.17    4.30
  -1  10  10    3.42    3.23
  -1  10  10    6.48    3.78
  -1  10   9   10.78    2.56
  -1 -10   9   10.29    4.55
  -1  10   9    8.51    2.55
  -1 -10   9    8.78    3.42
  -1  10   9   10.09    2.65
  -1  10   9   11.63    3.15
  -1 -10   9   11.07    2.95
  -1  10   9   10.79    2.33
  -1  10   9   12.32    3.17
   1  10  -9   11.68    2.81
  -1  10   9   10.10    3.25
  -1 -10   9   16.64    4.77
  -1  10   9   14.25    2.90
   1  10  -8   18.33    1.99
  -1  10   8   15.78    3.35
   1  10  -8   20.07    3.36
  -1  10   8   19.24    2.30
  -1 -10   8   19.97    4.59
   1  10  -8   17.45    4.49
  -1  10   8   20.13    2.61
  -1 -10   8   25.32    3.46
   1  10  -8   17.30    1.84
  -1  10   8   25.21    2.76
  -1  10   8   23.20    3.17
  -1 -10   8   26.63    3.15
  -1  10   8   16.35    3.08
  -1  10   8   20.49    2.81
  -1 -10   8   26.01    4.40
  -1  10   8   21.21    2.71
   1  10  -7    9.45    3.03
  -1 -10   7   13.19    3.13
  -1  10   7   14.36    2.56
  -1  10   7   11.08    2.87
  -1 -10   7   11.45    3.77
  -1  10   7   15.35    2.83
  -1  10   7   18.83    2.63
   1  10  -7   15.57    2.32
  -1  10   7   13.38    1.90
  -1 -10   7    8.90    4.06
  -1  10   7   11.76    1.87
   1  10  -7   18.47    4.43
   1  10  -7   13.08    3.09
  -1 -10   7   15.66    2.87
  -1  10   7   15.24    2.54
   1  10  -7   16.10    2.08
  -1  10   7   15.63    2.58
   1  10  -6   -1.09    2.91
  -1 -10   6    3.68    2.65
  -1  10   6    0.53    2.37
  -1 -10   6   -1.04    3.23
  -1  10   6   -1.64    2.64
  -1  10   6   -0.40    1.96
   1  10  -6   -0.26    3.32
  -1  10   6    2.72    1.48
  -1  10   6   -1.05    2.51
  -1 -10   6    2.10    2.57
  -1 -10   6   -0.81    3.39
  -1  10   6    0.91    1.66
   1  10  -6    4.14    3.37
   1  10  -6    1.97    2.07
  -1  10   6    3.92    2.59
   1  10  -6    0.15    2.33
  -1  10   6    1.38    1.96
   1  10  -6    1.89    2.66
   1  10  -5  189.18    8.13
   1  10  -5  190.12    8.46
  -1  10   5  194.51    7.43
  -1  10   5  197.01    8.20
   1  10  -5  196.40    8.45
  -1  10   5  185.98    7.56
   1  10  -5  191.07    7.95
   1 -10  -5  173.53    8.02
  -1 -10   5  200.40    8.45
  -1  10   5  203.95    8.37
  -1 -10   5  191.60    8.33
  -1  10   5  196.83    8.39
  -1  10   5  175.08    8.23
   1  10  -5  200.66    8.77
  -1 -10   5  190.64    8.66
  -1  10   5  195.08    7.65
   1  10  -4   76.79    4.06
  -1  10   4   69.57    3.19
  -1  10   4   69.01    4.08
  -1 -10   4   69.47    4.22
   1  10  -4   77.01    4.37
  -1  10   4   77.56    4.25
  -1 -10   4   71.01    4.23
   1  10  -4   70.34    4.44
  -1  10   4   70.10    3.25
  -1 -10   4   65.11    4.22
  -1  10   4   67.66    3.37
   1  10  -4   70.15    3.92
   1 -10  -4   77.19    4.06
  -1  10   4   76.38    4.19
  -1  10   4   64.36    4.11
   1  10  -4   80.21    4.53
   1  10  -3  338.24   13.34
  -1 -10   3  345.56   13.25
   1  10  -3  326.81   13.39
  -1  10   3  353.32   13.38
  -1 -10   3  350.95   13.36
  -1  10   3  352.02   13.30
  -1 -10   3  326.07   13.26
  -1  10   3  331.45   12.60
  -1 -10   3  312.49   13.33
   1  10  -3  315.73   13.50
   1  10  -3  342.37   13.21
   1 -10  -3  343.85   13.23
   1  10  -3  340.40   13.13
  -1  10   3  341.04   13.28
   1  10  -3  333.66   13.46
  -1  10   3  350.95   13.34
   1 -10  -2   24.58    1.78
  -1 -10   2   20.39    2.55
  -1  10   2   29.22    2.66
   1  10  -2   26.04    2.83
  -1 -10   2   24.38    2.58
   1  10  -2   23.17    2.70
  -1  10   2   20.90    2.64
   1  10  -2   25.51    2.61
  -1  10   2   25.90    1.95
   1  10  -2   27.29    2.89
  -1 -10   2   24.13    2.70
   1  10  -2   20.73    2.57
   1 -10  -2   25.17    2.52
   1  10  -2   26.27    2.59
  -1  10   2   24.71    2.58
  -1  10   2   22.34    2.51
  -1  10   1   41.37    2.50
   1  10  -1   41.19    3.04
   1  10  -1   43.86    2.83
   1 -10  -1   21.45    2.74
   1 -10  -1   38.91    2.24
  -1 -10   1   45.23    2.96
  -1 -10   1   35.73    2.89
   1  10  -1   35.92    3.10
   1  10  -1   36.70    2.84
  -1  10   1   34.24    1.76
   1  10  -1   38.30    2.60
   1  10  -1   26.16    2.87
  -1 -10   0    0.75    1.88
  -1  10   0    2.06    2.11
  -1  10   0    2.29    2.02
   1  10   0   -0.19    1.55
  -1  10   0    2.12    1.90
   1 -10   0    2.49    1.66
   1  10   0   -0.14    2.03
  -1  10   0    4.22    1.32
  -1  10  -1  243.20    9.90
  -1  10  -1  252.57    9.81
   1  10   1  245.31    9.85
   1  10   1  224.55    9.85
   1  10   1  222.94    9.78
   1 -10   1  240.58    9.77
  -1  10  -1  255.98    9.52
  -1  10  -1  255.84    9.91
  -1  10  -1  246.56    9.87
   1 -10   1  252.90    9.78
   1  10   1  233.95    9.91
  -1 -10  -1  239.12    9.75
  -1  10  -1  260.43   10.02
   1  10   1  235.86   10.01
   1  10   1  240.41    9.64
   1 -10   1  255.71    9.76
  -1 -10  -1  244.01    9.53
   1  10   2  962.03   35.14
   1 -10   2  962.58   35.45
   1  10   2  956.01   35.57
   1  10   2  969.07   35.47
   1 -10   2  949.04   35.34
  -1  10  -2  939.41   35.48
  -1  10  -2  979.26   35.43
  -1  10  -2  973.18   35.55
   1  10   2  989.67   35.43
   1  10   2  976.04   35.50
   1  10   2  958.74   35.45
   1 -10   2  957.51   35.34
  -1  10  -2  930.08   35.26
   1 -10   2  987.36   35.22
  -1 -10  -2  937.25   35.05
  -1  10  -2  949.81   35.51
   1  10   3   18.45    1.89
  -1  10  -3   17.49    2.60
   1  10   3   12.60    2.40
  -1  10  -3   18.86    2.53
  -1  10  -3   15.37    2.35
   1  10   3   19.67    2.45
   1 -10   3   17.89    2.68
  -1  10  -3   15.40    2.98
  -1  10  -3   11.80    2.46
  -1 -10  -3   12.73    1.84
   1  10   3   11.06    2.30
   1 -10   3   10.29    2.16
   1 -10   3   12.26    2.42
   1  10   3   18.29    2.31
   1  10   3   16.62    2.44
   1 -10   4  162.14    7.53
  -1  10  -4  184.26    7.54
   1 -10   4  171.34    7.24
   1  10   4  176.32    7.51
   1  10   4  171.22    7.32
   1 -10   4  160.15    7.22
   1  10   4  162.52    6.81
  -1  10  -4  176.02    7.91
   1 -10   4  178.08    7.88
   1  10   4  168.84    7.06
   1  10   4  166.34    7.34
  -1  10  -4  162.86    7.18
  -1  10  -4  167.11    7.43
  -1  10  -4  167.27    7.20
   1  10   4  173.16    7.29
   1  10   4  173.09    7.40
   1  10   5   68.43    3.96
   1 -10   5   71.72    4.12
  -1  10  -5   85.63    4.49
   1  10   5   71.03    3.98
  -1  10  -5   79.31    4.04
   1  10   5   76.53    3.99
   1  10   5   72.93    4.10
  -1  10  -5   69.48    4.29
   1 -10   5   70.81    4.81
   1  10   5   68.49    3.50
  -1  10  -5   69.76    3.92
   1  10   5   70.47    4.09
   1  10   5   74.84    4.18
   1 -10   5   73.09    4.01
   1 -10   6    2.71    2.27
   1 -10   6    0.52    3.28
   1  10   6   -1.48    2.09
   1  10   6   -2.10    2.30
  -1  10  -6   -0.19    2.58
   1  10   6   -0.61    1.78
   1  10   6   -0.87    2.19
  -1  10  -6    1.20    2.13
   1  10   6    0.65    2.22
   1  10   6    2.56    2.17
   1  10   6    4.32    2.15
   1 -10   6   -0.88    2.19
   1  10   6   -1.63    1.95
  -1  10  -6    1.30    2.03
  -1  10  -6   -1.61    2.61
  -1  10  -7   31.68    3.27
   1 -10   7   30.65    3.03
   1  10   7   38.10    3.01
   1 -10   7   27.63    4.19
   1  10   7   39.00    3.16
   1  10   7   36.42    3.42
  -1  10  -7   28.47    2.43
   1  10   7   35.36    2.75
   1 -10   7   36.49    4.52
  -1  10  -7   42.49    4.91
   1  10   7   28.02    2.86
   1  10   7   30.23    3.29
  -1  10  -7   33.78    3.14
  -1  10  -7   28.23    2.45
   1  10   7   29.89    3.00
   1  10   7   25.81    2.68
   1  10   8    1.35    2.26
  -1  10  -8    3.14    1.42
   1  10   8    9.80    3.30
   1 -10   8   -0.67    4.20
  -1  10  -8    6.45    4.74
   1  10   8   -0.74    2.94
   1  10   8   -1.50    2.15
  -1  10  -8    0.77    1.32
   1  10   8   -1.92    2.67
  -1  10  -8    2.28    2.31
   1  10   8   -1.61    2.61
   1 -10   8   -1.96    4.02
   1  10   8   -0.40    2.50
   1 -10   8    0.87    2.59
  -1  10  -8    0.97    1.71
   1  10   8    2.92    2.37
   1  10   9   15.53    3.64
   1  10   9    9.40    2.38
   1  10   9   13.90    2.82
   1 -10   9   14.26    4.93
   1  10   9   12.89    3.24
  -1  10  -9   14.11    1.78
   1  10   9    3.21    2.44
   1  10   9   14.16    3.11
   1 -10   9   12.88    2.80
   1 -10   9   10.00    4.64
   1  10   9   14.89    3.20
  -1  10  -9   10.70    2.01
   1  10   9   13.37    2.82
   1  10  10   17.89    4.41
  -1  11  10  100.69    5.89
  -1  11   9   -1.05    2.70
  -1  11   9    5.41    3.19
  -1 -11   9    3.29    2.84
  -1 -11   9   -0.23    3.49
  -1  11   9   -0.32    2.66
  -1  11   9   -0.24    2.61
  -1  11   9    2.76    3.13
  -1  11   9    1.91    3.30
   1  11  -9   -0.40    2.80
  -1  11   9   -0.44    2.32
  -1 -11   8   57.66    4.50
   1  11  -8   52.77    3.20
  -1 -11   8   43.87    5.13
  -1  11   8   50.04    3.89
  -1  11   8   64.41    3.95
  -1  11   8   59.14    3.07
   1  11  -8   54.79    4.33
  -1  11   8   56.21    4.54
  -1 -11   8   54.30    5.27
   1  11  -8   61.02    5.89
  -1  11   8   50.15    3.20
  -1 -11   8   56.18    3.94
  -1  11   8   48.08    3.86
   1  11  -8   45.78    2.94
  -1  11   8   56.22    3.83
   1  11  -8   47.34    4.36
  -1  11   8   52.06    3.80
   1  11  -7    7.42    3.27
  -1 -11   7    0.22    2.97
  -1  11   7    2.10    2.50
  -1 -11   7   -3.58    3.51
  -1  11   7    1.60    2.60
  -1  11   7    5.30    3.18
  -1  11   7    4.47    2.37
  -1  11   7    1.69    1.70
   1  11  -7    3.78    2.29
  -1 -11   7    4.91    3.42
  -1  11   7    0.52    1.81
   1  11  -7    6.09    4.08
   1  11  -7    3.33    2.08
   1  11  -7    3.35    3.14
  -1 -11   7    0.20    2.82
  -1  11   7    5.14    2.48
  -1  11   7    7.50    2.40
  -1  11   6   76.72    4.71
  -1 -11   6   81.58    4.79
   1  11  -6   90.22    4.97
  -1 -11   6   88.30    5.26
  -1  11   6   64.43    3.76
  -1 -11   6   73.60    4.58
  -1  11   6   85.80    4.91
   1  11  -6   77.25    5.29
  -1  11   6   81.21    3.53
   1  11  -6   72.59    4.83
  -1 -11   6   69.75    5.20
  -1  11   6   78.48    3.70
   1  11  -6   69.15    5.38
   1  11  -6   75.47    4.37
  -1  11   6   79.67    4.70
   1  11  -6   73.35    4.17
  -1  11   6   70.91    4.51
  -1  11   6   72.38    4.18
  -1 -11   5  162.79    7.81
  -1  11   5  162.63    6.73
   1  11  -5  176.74    8.00
  -1 -11   5  157.11    7.57
  -1  11   5  186.49    7.88
  -1  11   5  171.89    6.64
   1  11  -5  157.71    7.72
   1  11  -5  177.18    7.81
  -1  11   5  165.23    6.76
   1  11  -5  169.98    7.27
  -1  11   5  168.71    7.57
   1  11  -5  160.77    7.35
  -1  11   5  175.75    7.54
  -1  11   5  170.78    7.63
  -1 -11   5  157.58    7.59
  -1 -11   4  175.09    8.00
  -1  11   4  178.91    6.99
   1  11  -4  181.07    8.20
  -1  11   4  182.15    7.99
  -1 -11   4  189.41    8.07
   1  11  -4  172.82    7.81
  -1  11   4  184.09    7.08
   1  11  -4  183.84    8.11
  -1  11   4  180.78    7.92
  -1 -11   4  175.13    7.98
  -1  11   4  176.70    7.20
   1 -11  -4  190.26    7.86
   1  11  -4  197.31    7.80
  -1  11   4  181.60    7.97
  -1  11   4  163.79    7.84
   1  11  -4  176.43    8.15
  -1  11   3   43.72    2.36
  -1  11   3   37.57    3.27
   1  11  -3   38.93    3.08
   1  11  -3   35.79    3.65
  -1 -11   3   33.66    3.19
   1  11  -3   34.74    3.12
   1 -11  -3   35.69    3.06
  -1  11   3   42.17    3.15
  -1 -11   3   37.28    3.12
  -1  11   3   37.78    3.20
   1  11  -3   37.34    3.47
  -1 -11   3   40.94    3.30
   1  11  -3   40.34    3.32
   1  11  -3   37.38    3.23
   1 -11  -3   38.49    2.15
  -1  11   3   37.27    3.12
   1 -11  -2  344.86   12.29
   1  11  -2  333.26   13.07
  -1  11   2  325.68   12.37
  -1 -11   2  341.52   12.97
  -1  11   2  343.24   12.99
   1  11  -2  338.82   13.05
  -1  11   2  343.79   12.95
   1  11  -2  341.57   12.99
   1  11  -2  336.03   12.89
   1 -11  -2  334.52   12.97
  -1 -11   2  342.41   12.97
  -1  11   2  335.63   12.97
  -1  11   2  311.71   12.95
  -1 -11   2  332.32   12.96
   1  11  -2  338.35   12.78
  -1  11   2  296.11   11.89
   1  11  -2  347.82   13.20
   1  11  -1   18.59    2.48
   1  11  -1   18.98    2.32
  -1 -11   1   20.60    2.55
  -1 -11   1   22.32    2.66
   1  11  -1   17.90    2.69
   1  11  -1   20.60    2.74
  -1  11   1   18.18    1.35
   1  11  -1   20.23    2.48
  -1  11   1   23.48    2.19
   1  11  -1   21.58    2.67
  -1 -11   1   20.99    2.46
   1 -11  -1   19.23    1.91
   1 -11   0   10.49    1.96
  -1 -11   0   15.04    2.18
  -1  11   0   11.44    2.30
  -1  11   0   13.20    2.39
   1  11   0   12.61    1.85
   1  11   0   10.97    2.20
  -1  11   0    9.93    2.21
  -1  11   0    9.51    1.53
  -1 -11  -1   20.51    2.16
  -1  11  -1   33.52    2.79
   1  11   1   25.40    2.64
   1 -11   1   25.95    2.52
   1  11   1   21.17    2.38
  -1  11  -1   22.90    2.70
   1  11   1   17.78    2.67
   1 -11   1   22.47    2.54
  -1 -11  -1   23.93    2.45
   1 -11   1   21.04    2.39
   1  11   1   23.09    2.78
  -1  11  -1   18.11    2.62
  -1  11  -1   23.02    2.55
   1  11   1   18.36    2.58
  -1  11  -1   22.45    2.15
   1  11   1   23.27    2.57
  -1  11  -1   27.78    2.57
  -1  11  -2   14.41    2.32
   1  11   2   21.48    2.68
  -1  11  -2   17.92    2.59
  -1 -11  -2   18.13    1.99
   1  11   2   18.62    2.50
   1  11   2   17.80    2.27
   1 -11   2   20.48    2.57
  -1  11  -2   16.63    2.90
   1 -11   2   18.93    2.41
   1  11   2   19.36    2.43
  -1  11  -2   16.65    2.54
   1  11   2   12.45    2.58
  -1  11  -2   20.28    2.70
  -1  11  -2   17.91    2.42
   1  11   2   16.72    2.49
   1 -11   2   14.15    2.05
   1 -11   2   18.19    2.46
   1  11   3   11.19    1.99
  -1  11  -3    8.59    2.51
   1  11   3    9.07    2.36
   1 -11   3    6.91    2.38
  -1  11  -3   11.48    2.98
  -1  11  -3    6.05    2.42
  -1 -11  -3    7.95    1.81
   1  11   3    2.95    2.19
  -1  11  -3    7.49    2.49
   1  11   3    6.27    2.44
  -1  11  -3    6.84    2.41
   1  11   3    6.63    2.29
   1 -11   3    5.84    2.25
   1 -11   3    6.17    2.22
   1  11   3    5.10    2.43
   1 -11   4  118.50    6.03
   1  11   4  120.07    5.21
   1 -11   4  121.17    5.95
   1  11   4  123.84    5.92
  -1  11  -4  121.04    5.93
  -1  11  -4  113.55    6.34
   1  11   4  128.83    5.89
   1  11   4  122.43    5.52
  -1  11  -4  110.82    5.59
   1  11   4  109.94    5.77
   1 -11   4  114.00    5.73
   1  11   4  120.65    5.84
   1  11   4  120.58    5.72
  -1  11  -4  125.45    5.68
  -1  11  -4  118.54    5.86
   1 -11   5   -0.88    2.35
   1  11   5    1.36    2.34
   1 -11   5    8.51    3.09
  -1  11  -5    1.63    2.69
   1  11   5   -1.42    1.66
  -1  11  -5    0.32    2.20
   1  11   5    0.96    2.40
  -1  11  -5   -1.19    2.74
   1  11   5   -3.41    2.33
   1  11   5    0.92    2.33
  -1  11  -5    1.73    2.26
   1 -11   5    2.97    2.10
   1  11   5    2.52    2.49
   1  11   5   -1.49    2.38
  -1  11  -6  171.07    7.64
   1 -11   6  168.75    7.35
   1  11   6  156.54    7.39
   1  11   6  165.48    6.84
  -1  11  -6  165.75    7.12
   1  11   6  164.82    7.23
  -1  11  -6  157.77    7.09
   1  11   6  157.35    7.28
   1  11   6  174.66    7.22
   1  11   6  166.71    7.40
   1  11   6  163.29    7.45
   1 -11   6  168.21    8.13
   1  11   6  163.30    7.09
  -1  11  -6  167.75    7.48
  -1  11  -7    0.21    2.87
   1 -11   7   -2.39    2.67
   1 -11   7   -0.60    3.71
   1  11   7   -0.42    2.30
   1  11   7    4.94    2.62
   1  11   7   -1.48    2.58
  -1  11  -7    2.34    2.04
   1  11   7    5.27    2.07
   1 -11   7    6.64    4.03
  -1  11  -7    2.74    4.36
   1  11   7   -4.11    2.50
  -1  11  -7    5.89    2.84
   1  11   7   -2.82    2.42
  -1  11  -7    0.93    2.07
   1  11   7    2.61    2.52
   1  11   7   -1.09    2.59
   1  11   8   59.65    3.72
   1  11   8   51.85    4.10
  -1  11  -8   65.46    4.02
   1  11   8   68.96    3.94
  -1  11  -8   54.02    3.17
   1  11   8   71.33    3.78
   1 -11   8   55.50    5.65
  -1  11  -8   63.13    3.56
   1  11   8   60.42    4.10
  -1  11  -8   73.38    6.08
   1  11   8   62.71    4.31
  -1  11  -8   64.84    3.15
   1 -11   8   54.57    4.09
   1 -11   8   66.67    5.59
   1  11   8   67.88    4.45
   1  11   8   64.32    4.14
  -1  11  -8   56.82    4.37
   1  11   9    1.92    2.81
   1 -11   9   -1.23    2.68
   1  11   9   -0.63    3.03
   1  11   9    3.44    2.53
   1  11   9   -1.82    2.64
  -1  11  -9   -0.27    2.00
   1  11   9   10.08    2.81
   1  11   9    7.72    3.67
   1  11   9   10.49    3.28
   1  11  10  122.53    7.03
  -1  12   9    3.03    2.78
  -1  12   9    0.26    2.88
  -1  12   9    3.29    2.95
  -1 -12   9    1.46    3.02
  -1  12   9    3.02    3.25
  -1 -12   9    3.97    3.42
   1  12  -9    6.61    2.94
  -1  12   9    3.56    3.49
   1  12  -8    3.35    3.44
  -1 -12   8    6.35    4.33
  -1  12   8    3.07    2.60
  -1  12   8    0.76    2.93
  -1  12   8    8.58    3.05
  -1 -12   8    4.00    3.43
   1  12  -8    1.96    2.20
  -1  12   8    6.33    3.54
  -1  12   8    1.64    1.89
  -1 -12   8    6.14    4.44
   1  12  -8    6.42    4.82
  -1  12   8   -5.53    2.19
   1  12  -8    3.25    3.57
  -1  12   8    2.04    2.70
  -1 -12   8    4.39    2.87
   1  12  -8    3.20    2.04
  -1  12   8    2.65    2.61
   1  12  -7    5.33    3.16
  -1 -12   7   10.21    3.13
  -1  12   7    9.15    2.88
  -1  12   7    4.38    2.96
  -1 -12   7    7.26    3.68
  -1  12   7    2.60    2.22
   1  12  -7    6.76    2.46
  -1  12   7    3.90    3.03
  -1  12   7    7.40    1.79
  -1 -12   7   13.00    4.34
   1  12  -7    8.10    4.41
  -1  12   7    9.95    1.89
  -1 -12   7    8.12    3.01
  -1  12   7    5.54    3.05
   1  12  -7    6.15    2.28
  -1  12   7   16.75    2.77
   1  12  -7    9.36    3.47
  -1 -12   6    5.65    2.94
  -1  12   6    7.75    2.72
  -1 -12   6    7.55    3.24
  -1  12   6    9.78    3.02
  -1  12   6    2.01    1.86
   1  12  -6    4.46    3.59
  -1  12   6    3.67    2.95
  -1 -12   6   10.39    2.92
  -1  12   6    8.66    1.67
   1  12  -6    4.78    2.68
  -1  12   6    4.73    2.44
   1  12  -6    0.97    4.06
  -1  12   6    8.71    1.78
  -1  12   6    8.13    3.06
   1  12  -6   10.27    2.49
   1  12  -6    6.67    2.98
   1  12  -6    7.28    3.15
  -1  12   5   93.51    4.22
   1  12  -5   98.57    5.93
  -1 -12   5  102.04    5.53
  -1  12   5   94.26    5.53
  -1 -12   5   99.10    5.30
   1  12  -5  103.16    5.30
  -1  12   5   96.63    5.36
  -1 -12   5   89.90    5.35
  -1  12   5   97.43    4.20
   1  12  -5   90.38    5.47
  -1  12   5   96.32    4.35
   1  12  -5   99.14    5.01
  -1  12   5   90.23    5.19
  -1  12   5   99.86    5.48
   1  12  -5   94.58    5.49
   1  12  -4    1.19    3.22
  -1  12   4    3.62    2.72
   1  12  -4    1.40    2.92
  -1  12   4    1.68    1.26
   1  12  -4    2.41    3.07
  -1 -12   4   -0.21    2.74
  -1  12   4    1.58    2.71
  -1 -12   4    1.87    2.57
  -1 -12   4    0.24    3.01
  -1  12   4    1.07    1.40
   1  12  -4    1.32    3.35
  -1  12   4    1.99    1.80
   1 -12  -4    2.52    2.32
  -1  12   4    1.87    2.70
  -1  12   4    0.83    2.51
   1  12  -4    1.80    2.51
   1  12  -4    2.52    2.58
   1  12  -3  342.29   13.71
   1  12  -3  341.36   13.93
   1 -12  -3  356.01   12.97
  -1 -12   3  347.87   13.80
  -1  12   3  359.63   13.91
  -1 -12   3  334.58   13.75
  -1  12   3  339.03   13.78
  -1  12   3  335.95   13.04
  -1 -12   3  363.00   13.90
   1  12  -3  349.00   14.08
   1  12  -3  333.20   13.74
   1 -12  -3  331.85   13.69
   1  12  -3  352.77   13.74
  -1  12   3  346.08   13.74
  -1  12   3  349.27   13.88
   1  12  -3  345.85   13.97
  -1  12   2   31.49    3.18
   1  12  -2   39.69    3.55
  -1 -12   2   35.60    3.18
   1  12  -2   37.96    3.38
   1  12  -2   35.82    3.07
  -1  12   2   33.55    3.19
   1  12  -2   37.70    3.54
  -1 -12   2   36.59    3.25
  -1  12   2   35.42    2.51
   1  12  -2   38.55    3.23
   1 -12  -2   32.26    2.99
  -1 -12   2   39.66    3.23
  -1  12   2   31.49    1.62
  -1  12   2   37.24    3.16
  -1  12   2   44.16    3.30
   1 -12  -2   35.48    2.31
   1  12  -2   36.54    3.01
  -1 -12   1   85.76    4.47
   1 -12  -1   84.12    3.90
  -1 -12   1   79.61    4.52
   1  12  -1   77.00    4.69
  -1  12   1   84.91    4.16
   1  12  -1   83.87    4.60
   1  12  -1   80.79    4.48
  -1 -12   1   90.73    4.67
   1  12  -1   82.62    4.81
  -1  12   1   76.28    3.42
   1  12  -1   88.63    4.21
   1  12  -1   91.88    4.66
  -1  12   0   91.34    4.59
  -1 -12   0   85.10    4.37
   1  12   0   86.48    4.57
   1 -12   0   90.70    4.33
  -1  12   0   85.67    4.89
  -1  12   0   70.63    4.55
  -1  12   0   91.76    4.55
  -1  12   0   87.84    3.86
   1  12   0   89.39    4.09
  -1  12  -1   68.03    4.17
   1  12   1   68.00    4.01
  -1  12  -1   65.91    3.94
   1 -12   1   66.44    3.91
  -1 -12  -1   63.61    3.55
  -1  12  -1   81.49    4.47
   1  12   1   61.90    4.24
   1 -12   1   66.68    3.94
   1  12   1   71.13    4.24
  -1  12  -1   66.27    4.11
  -1  12  -1   68.50    4.07
   1  12   1   65.52    3.82
   1 -12   1   75.92    3.99
  -1  12  -1   66.82    3.51
   1  12   1   71.15    3.31
   1  12   2  269.24   10.74
   1 -12   2  267.31   11.09
   1  12   2  273.60   11.31
  -1  12  -2  278.02   11.22
   1  12   2  271.86   11.18
   1 -12   2  271.73   11.00
  -1  12  -2  277.35   11.16
  -1  12  -2  277.45   11.33
   1  12   2  276.98   11.10
  -1  12  -2  284.53   11.04
   1  12   2  279.23   11.18
   1  12   2  264.03   11.08
  -1 -12  -2  269.46   10.61
  -1  12  -2  262.63   11.19
  -1  12  -2  269.35   10.82
  -1  12  -3  173.23    7.79
  -1 -12  -3  175.51    7.26
   1  12   3  167.78    7.36
   1 -12   3  178.58    8.03
   1 -12   3  177.74    7.77
   1  12   3  182.64    7.87
  -1  12  -3  180.66    7.97
  -1  12  -3  186.09    8.23
   1  12   3  190.30    8.02
  -1  12  -3  187.47    7.75
  -1  12  -3  168.24    7.70
   1  12   3  175.73    7.77
   1  12   3  181.77    7.93
  -1  12  -3  170.25    7.87
   1 -12   3  174.36    7.67
  -1  12  -3  177.28    7.79
   1  12   3  187.55    8.10
   1  12   4  182.52    7.43
   1 -12   4  178.11    8.27
   1  12   4  187.81    8.09
   1 -12   4  170.86    7.80
  -1  12  -4  180.61    8.54
   1  12   4  177.07    7.96
   1  12   4  177.64    8.10
  -1  12  -4  188.25    7.91
   1  12   4  181.69    7.61
   1  12   4  178.82    8.04
  -1  12  -4  182.41    7.89
  -1  12  -4  179.89    8.18
   1  12   4  174.87    8.18
  -1  12  -4  189.49    8.20
   1 -12   4  179.15    8.07
  -1  12  -5   10.87    2.99
   1  12   5    8.47    2.89
   1  12   5   10.54    2.82
   1 -12   5    8.71    2.67
   1 -12   5    5.16    3.15
  -1  12  -5    8.17    3.00
   1  12   5    6.76    1.82
   1 -12   5    8.08    3.51
  -1  12  -5    0.89    3.70
   1  12   5    5.89    2.42
  -1  12  -5    8.84    2.70
   1  12   5    4.61    2.58
   1  12   5    6.71    2.77
  -1  12  -5    8.48    2.41
   1  12   5    9.22    2.53
   1  12   6    6.23    2.13
  -1  12  -6    8.10    3.04
   1  12   6    5.81    1.91
  -1  12  -6    3.78    2.33
   1  12   6    4.15    2.50
  -1  12  -6    5.04    2.55
   1  12   6    1.04    2.14
   1  12   6    6.95    2.62
   1  12   6    5.66    2.75
   1 -12   6    2.15    3.35
   1 -12   6    0.39    2.44
   1  12   6    3.70    2.60
   1  12   6    0.94    2.65
  -1  12  -6    8.18    2.86
   1 -12   7   -1.51    3.86
   1 -12   7    1.95    2.88
   1  12   7    2.92    2.32
   1  12   7    6.62    2.82
   1  12   7   -0.53    2.38
  -1  12  -7   12.46    3.21
   1  12   7    2.31    2.05
   1  12   7   -1.02    2.62
  -1  12  -7    4.33    2.37
  -1  12  -7    3.65    2.33
   1  12   7   -1.69    2.50
  -1  12  -7   -1.42    4.57
   1  12   7    7.38    2.58
  -1  12  -7    3.77    2.95
  -1  12  -7   -0.15    2.28
   1  12   7    2.69    2.30
  -1  12  -8   20.79    3.28
   1  12   8   14.70    2.56
  -1  12  -8   15.53    2.19
   1  12   8   14.56    3.01
   1  12   8   31.58    3.47
  -1  12  -8   16.62    2.19
   1  12   8   26.07    2.74
   1 -12   8   22.16    4.54
   1  12   8   14.94    2.84
  -1  12  -8   14.95    5.05
  -1  12  -8   22.96    2.60
   1  12   8   22.93    3.07
   1  12   8   16.46    2.96
   1 -12   8   19.79    4.55
   1 -12   8   21.24    3.16
  -1  12  -8   23.06    3.07
   1  12   8   18.94    3.23
   1  12   9   35.43    3.68
   1  12   9   33.81    3.37
   1  12   9   25.75    3.62
   1  12   9   26.15    3.87
   1  12   9   23.69    3.50
   1 -12   9   22.14    3.40
  -1 -13   9   85.78    5.60
  -1  13   9   92.75    5.41
  -1  13   9   83.19    6.13
  -1  13   9   82.65    5.50
  -1 -13   8   -2.03    4.15
  -1  13   8    2.04    2.34
  -1  13   8   -2.95    3.36
  -1  13   8    1.95    2.95
  -1 -13   8   -0.97    3.48
   1  13  -8   -2.87    2.35
  -1  13   8    3.97    1.79
  -1  13   8   -3.00    3.00
  -1 -13   8    2.50    3.10
  -1  13   8   -6.22    2.12
  -1 -13   8    0.35    4.39
  -1  13   8    1.44    2.83
   1  13  -8   -0.99    3.43
   1  13  -8    1.84    2.16
   1  13  -8    2.71    3.65
  -1  13   8    4.27    3.61
  -1 -13   7    7.47    3.43
  -1  13   7   -3.14    2.94
  -1  13   7   -2.33    3.11
  -1  13   7   -2.46    2.19
  -1 -13   7   -0.31    3.77
  -1  13   7    0.26    3.46
  -1  13   7    3.97    1.69
  -1 -13   7    4.59    3.05
  -1  13   7   -2.16    3.06
  -1 -13   7    3.93    4.11
  -1  13   7    4.03    1.81
   1  13  -7    2.20    4.63
   1  13  -7   -4.36    3.45
   1  13  -7    2.33    2.20
   1  13  -7    3.49    3.53
   1  13  -7    2.99    2.72
  -1  13   7   -0.43    2.25
  -1 -13   6   26.99    4.03
  -1  13   6   28.93    3.69
  -1  13   6   27.97    3.47
   1  13  -6   29.33    4.23
  -1  13   6   27.15    2.29
  -1 -13   6   29.81    3.36
  -1  13   6   31.26    3.92
  -1 -13   6   29.25    3.74
  -1  13   6   36.14    2.21
   1  13  -6   33.06    3.44
  -1  13   6   32.61    3.29
  -1  13   6   27.77    2.31
  -1  13   6   28.67    3.84
   1  13  -6   28.46    3.07
   1  13  -6   25.50    3.86
   1  13  -6   28.06    3.81
  -1  13   5   22.22    3.32
   1  13  -5   20.27    3.54
   1  13  -5   20.44    3.77
  -1  13   5   25.70    1.94
  -1 -13   5   17.43    3.15
  -1 -13   5   35.77    3.56
  -1  13   5   24.01    3.40
  -1  13   5   21.51    1.87
   1  13  -5   28.49    3.23
  -1  13   5   31.26    3.40
  -1  13   5   26.08    2.31
  -1  13   5   30.30    3.60
   1  13  -5   27.40    3.76
   1  13  -5   26.17    3.01
  -1  13   5   21.16    3.38
  -1  13   4   41.27    2.05
  -1  13   4   44.80    3.76
  -1  13   4   43.87    3.86
   1  13  -4   43.27    3.73
   1  13  -4   44.30    4.07
  -1 -13   4   38.99    3.71
  -1  13   4   32.49    3.57
   1  13  -4   42.98    4.00
  -1 -13   4   41.69    3.75
  -1  13   4   51.75    2.64
  -1 -13   4   35.55    3.97
   1  13  -4   40.06    4.10
  -1  13   4   35.49    2.66
  -1  13   4   48.15    3.81
   1  13  -4   32.58    3.74
   1  13  -4   34.77    3.49
  -1  13   3  178.21    7.50
   1  13  -3  248.32    9.05
  -1  13   3  177.21    7.49
   1  13  -3  238.89    9.39
   1 -13  -3  237.31    8.13
  -1 -13   3  227.75    9.07
  -1  13   3  232.18    9.22
  -1  13   3  238.64    9.18
  -1 -13   3  242.31    9.10
  -1 -13   3  245.99    9.23
  -1  13   3  235.87    8.24
   1  13  -3  236.40    9.50
   1  13  -3  223.98    8.92
   1  13  -3  248.67    9.09
   1 -13  -3  241.00    9.07
  -1  13   3  254.67    9.18
  -1  13   3  248.00    9.18
   1  13  -3  233.62    9.34
   1 -13  -2  111.54    4.63
  -1 -13   2  101.58    5.47
  -1  13   2  112.27    5.56
  -1  13   2  101.78    5.38
  -1 -13   2  103.15    5.38
   1  13  -2  117.47    5.71
  -1 -13   2  113.10    5.44
  -1  13   2  105.73    4.77
   1  13  -2  109.12    5.79
  -1  13   2  118.04    5.53
   1  13  -2  105.69    5.36
   1 -13  -2  118.60    5.52
   1  13  -2  116.37    5.50
  -1  13   2  114.68    5.49
   1  13  -2  101.78    5.76
  -1  13   2   84.84    3.89
   1  13  -2  113.58    5.25
   1  13  -1    5.57    2.48
  -1 -13   1    4.84    2.46
   1  13  -1    2.51    2.17
   1  13  -1    3.70    2.47
  -1  13   1    2.70    2.08
   1  13  -1    1.78    2.70
   1  13  -1    7.14    2.62
   1  13  -1    7.08    2.86
  -1 -13   1    5.70    2.53
  -1  13   1    4.08    1.22
  -1 -13   1    7.84    2.27
   1 -13  -1    3.70    1.90
  -1  13   0   31.51    2.97
   1  13   0   31.53    2.90
   1  13   0   31.29    2.52
  -1  13   0   31.12    3.03
  -1  13   0   27.46    3.15
  -1  13   0   32.09    3.18
  -1 -13   0   31.26    2.74
   1 -13   0   35.23    2.77
  -1  13   0   28.74    2.16
  -1  13  -1   24.88    3.10
   1 -13   1   21.14    2.65
   1  13   1   24.81    2.71
  -1  13  -1   26.55    2.43
  -1  13  -1   25.14    3.17
   1  13   1   21.23    3.06
  -1  13  -1   27.15    3.24
   1  13   1   29.20    3.02
  -1  13  -1   33.39    3.13
   1 -13   1   21.03    2.77
   1  13   1   25.63    2.15
   1  13   1   24.13    3.00
  -1  13  -1   23.87    2.92
  -1 -13  -1   28.51    2.53
  -1 -13  -2   87.38    4.30
   1  13   2   96.47    5.29
   1 -13   2   83.09    4.75
   1  13   2   85.43    4.90
  -1  13  -2   91.64    5.10
   1  13   2   85.53    4.55
   1 -13   2   78.94    4.79
  -1  13  -2   94.64    5.26
   1  13   2   86.27    4.79
  -1  13  -2   90.60    4.82
   1  13   2   85.72    4.93
   1  13   2   96.19    4.94
  -1  13  -2   97.51    5.23
  -1  13  -2   97.87    5.00
  -1  13  -2   86.62    4.58
  -1 -13  -3  149.87    6.38
  -1  13  -3  151.31    6.90
   1 -13   3  138.38    7.16
   1  13   3  154.02    6.59
   1  13   3  148.11    7.10
   1 -13   3  137.93    6.85
  -1  13  -3  166.37    7.26
  -1  13  -3  149.90    7.34
  -1  13  -3  159.07    7.01
   1  13   3  147.15    6.97
   1  13   3  149.69    7.09
  -1  13  -3  143.84    6.81
   1  13   3  148.31    7.09
  -1  13  -3  156.75    7.29
   1 -13   3  159.03    6.81
   1  13   3  144.58    7.23
  -1  13  -3  139.50    6.94
   1  13   4    4.65    2.12
  -1  13  -4    9.59    3.30
   1  13   4    7.34    2.81
  -1  13  -4    9.62    2.81
   1  13   4    9.32    2.96
   1 -13   4    9.26    3.43
  -1  13  -4    8.30    3.74
   1  13   4    8.13    2.39
   1  13   4   10.43    2.83
   1 -13   4    5.92    2.61
   1 -13   4    6.55    2.67
  -1  13  -4    2.11    2.91
   1  13   4    8.04    3.26
   1  13   4    8.60    3.06
  -1  13  -4    4.69    2.52
  -1  13  -4    1.39    2.59
   1 -13   5  250.86   11.13
  -1  13  -5  270.76   11.22
   1  13   5  254.05   11.21
   1  13   5  266.55   11.08
   1 -13   5  244.16   10.80
   1  13   5  268.22   10.35
   1 -13   5  275.41   11.50
  -1  13  -5  280.93   11.70
   1  13   5  267.00   10.64
   1  13   5  257.44   10.96
   1  13   5  272.44   11.01
  -1  13  -5  269.60   10.82
   1  13   5  273.93   11.07
  -1  13  -5  239.95   10.76
  -1  13  -5  256.68   10.71
  -1  13  -5  248.96   11.13
   1  13   6   29.67    3.45
   1 -13   6   32.03    3.36
   1 -13   6   30.81    4.20
   1  13   6   40.51    3.05
  -1  13  -6   37.30    3.79
   1  13   6   27.48    2.67
  -1  13  -6   36.49    3.29
  -1  13  -6   36.56    3.18
   1  13   6   38.19    3.44
  -1  13  -6   32.69    3.80
   1  13   6   44.12    3.26
   1  13   6   40.83    3.60
  -1  13  -6   39.04    3.47
   1  13   6   43.62    3.94
   1  13   6   42.76    3.50
  -1  13  -7    4.86    3.32
   1  13   7    4.08    2.71
  -1  13  -7    2.68    2.47
   1 -13   7    4.31    2.81
   1 -13   7   -0.31    3.92
   1  13   7    1.02    2.35
   1  13   7    2.62    2.15
  -1  13  -7    5.10    2.54
   1  13   7    0.89    2.55
   1  13   7    0.84    2.53
   1  13   7    9.84    3.05
  -1  13  -7    1.92    2.45
  -1  13  -7    4.32    3.13
   1  13   7    3.14    2.72
   1  13   7    1.54    2.56
   1  13   8   23.89    3.22
  -1  13  -8   25.97    2.60
   1  13   8   22.30    3.02
   1  13   8   30.86    3.79
   1  13   8   22.15    2.98
  -1  13  -8   24.14    2.64
   1  13   8   23.19    2.67
   1  13   8   32.64    3.43
  -1  13  -8   20.49    2.65
  -1  13  -8   31.86    3.98
   1  13   8   19.65    2.82
   1  13   8   24.91    3.49
   1 -13   8   28.43    4.72
   1 -13   8   27.30    3.52
  -1  13  -8   29.98    3.42
   1  13   9   13.43    3.55
   1  13   9    3.64    3.33
   1  13   9    4.03    3.50
  -1  14   9    2.28    3.41
  -1  14   9    3.42    3.16
  -1  14   9    3.41    4.33
   1  14  -8   14.39    3.01
  -1  14   8   16.58    2.41
  -1 -14   8   17.48    4.76
  -1  14   8   17.82    3.99
  -1 -14   8   14.36    3.84
  -1  14   8   18.51    3.23
   1  14  -8   14.26    4.13
   1  14  -8   10.33    2.48
  -1  14   8   13.94    3.48
  -1 -14   8   14.42    3.31
   1  14  -8   14.27    4.36
  -1  14   8   17.91    3.72
  -1  14   8   16.50    3.99
  -1  14   7    9.36    3.32
  -1  14   7   11.96    1.93
  -1 -14   7   11.54    3.98
  -1  14   7   24.57    3.64
  -1  14   7   17.58    3.88
  -1 -14   7   14.62    3.38
   1  14  -7   16.70    4.04
  -1  14   7   22.14    4.13
  -1  14   7   15.96    1.82
  -1 -14   7   14.17    4.24
   1  14  -7    5.33    4.44
  -1  14   7   17.38    2.02
  -1 -14   7   15.29    3.67
   1  14  -7   14.28    3.89
   1  14  -7   13.67    2.84
   1  14  -7   11.23    3.12
  -1  14   7   14.13    2.69
  -1  14   6   16.22    3.63
  -1  14   6   23.07    2.03
  -1  14   6   25.22    3.59
   1  14  -6   13.66    4.10
  -1 -14   6   24.40    3.59
   1  14  -6   16.17    3.70
  -1  14   6   16.17    1.81
  -1  14   6   22.53    2.15
   1  14  -6   20.21    3.88
  -1  14   6   24.99    3.74
  -1 -14   6   18.18    3.35
  -1  14   6   24.77    3.82
   1  14  -6   17.56    2.98
  -1  14   6   22.42    3.24
   1  14  -6   14.76    3.23
   1  14  -5   17.68    3.58
  -1 -14   5   19.46    3.33
  -1  14   5   24.27    3.82
  -1  14   5   22.85    3.53
  -1 -14   5   20.44    3.76
  -1  14   5   25.09    1.67
   1  14  -5   18.31    3.77
   1  14  -5   19.96    3.83
  -1 -14   5   23.50    3.83
  -1  14   5   21.03    2.02
   1  14  -5   21.93    4.41
  -1  14   5   20.99    2.28
  -1  14   5   22.54    3.56
   1  14  -5   23.25    3.30
  -1  14   5   19.87    3.74
  -1  14   5   25.32    3.26
   1  14  -5   22.93    3.33
  -1  14   4   97.17    4.25
   1  14  -4  123.52    6.28
  -1  14   4  127.10    6.37
  -1 -14   4  129.14    6.17
   1  14  -4  122.60    6.05
  -1 -14   4  132.30    6.22
  -1  14   4  125.82    6.23
  -1 -14   4  122.20    6.37
  -1  14   4  131.71    5.08
   1  14  -4  116.00    6.69
   1  14  -4  131.63    6.58
   1  14  -4  113.83    5.90
  -1  14   4  120.23    5.13
  -1  14   4  123.82    6.21
  -1  14   4  127.73    6.19
   1  14  -4  113.92    6.30
   1  14  -3   42.08    4.07
  -1  14   3   40.01    3.83
  -1 -14   3   33.80    3.70
   1  14  -3   33.39    3.81
   1  14  -3   46.37    3.72
  -1  14   3   46.42    3.76
  -1  14   3   37.52    2.87
  -1 -14   3   40.59    3.82
   1  14  -3   32.36    4.17
   1  14  -3   44.37    3.77
   1 -14  -3   36.01    3.51
  -1  14   3   42.28    3.69
  -1 -14   3   35.35    3.57
  -1  14   3   43.37    3.70
   1 -14  -3   41.64    2.66
   1  14  -3   32.57    3.77
   1 -14  -2    1.81    1.88
  -1 -14   2    2.97    2.72
  -1  14   2    1.51    2.74
   1  14  -2   -1.86    2.80
  -1 -14   2    2.73    2.66
  -1  14   2    2.38    2.73
   1  14  -2    8.38    2.91
  -1  14   2    2.11    2.77
   1  14  -2   -0.44    2.51
   1  14  -2    1.65    3.23
  -1  14   2    0.68    2.12
   1  14  -2    3.46    2.74
   1 -14  -2    4.93    2.51
   1  14  -2    4.19    2.59
  -1  14   2    0.33    0.81
  -1  14   2   -0.23    2.46
  -1 -14   2    0.66    2.75
   1  14  -1   17.62    3.01
  -1 -14   1   17.39    2.82
   1  14  -1   17.58    2.80
   1  14  -1    9.93    3.07
   1  14  -1   14.98    2.44
  -1  14   1   11.24    1.45
   1  14  -1   17.50    3.04
  -1  14   1   15.97    2.65
   1 -14  -1   16.77    2.15
  -1 -14   1   15.99    2.86
   1  14  -1   20.27    3.36
  -1  14   0  475.00   17.64
   1  14   0  454.36   16.97
  -1  14   0  446.42   16.74
  -1  14   0  365.79   17.41
  -1  14   0  462.80   17.81
  -1  14   0  458.02   17.69
   1  14   0  463.13   17.45
  -1  14   0  468.64   17.41
   1 -14   0  453.54   17.17
  -1 -14   0  456.78   17.25
  -1 -14  -1   42.47    3.08
  -1  14  -1   51.29    4.09
   1  14   1   38.90    3.85
   1  14   1   48.44    3.82
  -1  14  -1   47.97    3.79
  -1  14  -1   47.82    3.81
   1  14   1   37.95    2.64
  -1  14  -1   41.24    3.03
   1  14   1   40.55    3.45
  -1  14  -1   54.89    3.82
   1 -14   1   47.55    3.50
  -1  14  -1   49.93    3.59
   1  14   1   45.17    3.62
  -1 -14  -2   28.93    2.52
   1  14   2   23.45    3.42
  -1  14  -2   23.08    3.59
  -1  14  -2   24.37    3.27
   1  14   2   24.31    3.37
  -1  14  -2   25.79    3.45
   1  14   2   24.83    3.24
   1  14   2   16.47    2.66
   1 -14   2   29.12    3.26
  -1  14  -2   26.06    3.53
  -1  14  -2   26.13    2.77
   1 -14   2   25.79    2.98
  -1  14  -2   24.03    3.11
   1  14   2   26.94    3.34
   1  14   2   29.59    3.38
  -1  14  -2   23.15    3.15
  -1 -14  -3  111.65    5.45
  -1  14  -3  107.17    5.86
   1  14   3  114.76    5.61
   1 -14   3  132.67    6.39
  -1  14  -3  127.20    6.48
  -1  14  -3  123.68    6.70
   1  14   3  116.61    6.15
   1  14   3  124.08    6.38
  -1  14  -3  123.57    6.24
  -1  14  -3  122.01    6.02
   1  14   3  122.35    6.25
  -1  14  -3  118.64    6.46
   1 -14   3  122.95    6.06
   1  14   3  121.11    6.29
  -1  14  -3  123.81    6.16
   1  14   3  131.35    6.50
   1 -14   4  209.54    9.22
   1  14   4  192.16    8.22
  -1  14  -4  193.29    8.99
  -1  14  -4  199.56    9.42
  -1  14  -4  186.48    8.68
  -1  14  -4  192.05    8.61
   1  14   4  202.51    8.97
   1  14   4  194.58    8.82
   1  14   4  203.52    8.40
  -1  14  -4  196.07    9.12
   1 -14   4  194.82    8.72
   1  14   4  200.57    8.98
   1 -14   4  199.72    8.74
   1  14   4  196.73    9.10
   1  14   4  198.33    8.85
  -1  14  -4  202.45    8.79
  -1  14  -5    4.85    3.08
   1  14   5    4.29    3.32
  -1  14  -5    6.15    3.27
   1  14   5    3.58    2.28
  -1  14  -5    4.53    2.74
   1  14   5    7.29    3.32
   1 -14   5    3.46    3.39
  -1  14  -5    7.07    4.13
   1  14   5    1.18    2.65
   1  14   5    4.90    3.07
   1 -14   5    6.53    3.44
   1 -14   5    3.83    2.90
   1  14   5    4.41    3.06
  -1  14  -5    1.06    2.75
  -1  14  -5    2.00    2.62
   1  14   5    5.25    3.12
   1  14   6   58.97    4.79
   1 -14   6   50.45    4.82
   1  14   6   63.20    3.72
   1 -14   6   62.63    4.28
  -1  14  -6   63.36    4.77
   1  14   6   56.23    3.50
   1  14   6   69.13    4.75
  -1  14  -6   62.49    4.21
   1 -14   6   56.94    5.22
   1  14   6   69.40    4.14
  -1  14  -6   66.18    5.91
  -1  14  -6   52.76    4.09
   1  14   6   60.97    4.46
  -1  14  -6   73.17    4.83
   1  14   6   66.86    4.66
   1  14   6   56.41    4.50
  -1  14  -6   56.88    4.12
  -1  14  -7   20.50    3.82
   1  14   7   14.85    3.55
  -1  14  -7   14.58    2.73
   1 -14   7   14.52    4.40
   1 -14   7   13.78    3.09
   1  14   7   11.92    2.61
   1  14   7    9.35    2.38
  -1  14  -7   13.89    3.00
   1  14   7    8.59    2.82
   1  14   7   12.19    2.92
   1  14   7   15.05    3.33
  -1  14  -7   13.52    2.80
  -1  14  -7    9.11    3.68
   1  14   7   17.15    3.29
   1  14   7   18.44    3.45
   1  14   8   79.17    4.91
   1  14   8   79.11    4.66
  -1  14  -8   79.40    4.95
   1  14   8   74.66    4.15
   1  14   8   73.56    4.64
   1  14   8   70.30    4.17
  -1  14  -8   56.28    4.07
   1  14   8   83.90    5.10
  -1  14  -8   68.71    4.03
  -1  14  -8   71.63    4.16
   1  14   8   65.80    4.83
   1 -14   8   79.64    6.31
   1 -14   8   69.00    4.74
   1  14   8   67.35    4.26
  -1  14  -8   62.66    5.17
   1  14   9   10.70    3.68
   1  14   9    6.70    3.39
  -1  15   9   14.15    3.60
  -1  15   9   23.03    3.97
   1  15  -9   21.26    4.77
  -1  15   8    3.99    2.98
   1  15  -8   10.64    4.28
  -1  15   8    6.21    3.91
  -1  15   8    8.32    3.99
  -1 -15   8    9.13    4.18
  -1  15   8   11.63    4.30
   1  15  -8    5.10    4.51
  -1  15   8    6.43    4.32
   1  15  -8    9.18    2.85
  -1  15   7   34.73    4.50
  -1  15   7   22.05    1.98
  -1  15   7   35.50    2.32
   1  15  -7   50.63    4.58
   1  15  -7   33.41    3.52
  -1  15   7   30.36    4.21
  -1  15   7   41.15    4.77
  -1 -15   7   36.41    4.05
  -1  15   7   35.68    4.57
  -1  15   7   31.18    2.24
  -1 -15   7   34.93    4.53
   1  15  -7   39.08    4.77
   1  15  -7   33.82    3.83
  -1  15   7   33.41    3.58
   1  15  -6   15.93    3.79
  -1  15   6   12.63    4.03
  -1 -15   6   16.15    3.57
   1  15  -6   12.02    3.06
  -1  15   6    8.14    1.66
  -1  15   6    9.34    2.10
  -1 -15   6   12.61    3.65
  -1  15   6   15.94    1.59
  -1  15   6   13.04    3.80
  -1  15   6   12.72    3.68
   1  15  -6   16.46    4.06
  -1  15   6   15.12    3.84
  -1  15   6   14.56    3.45
   1  15  -6   15.44    3.45
   1  15  -5   -0.29    3.69
  -1  15   5    2.34    3.62
  -1 -15   5   -0.25    3.14
  -1  15   5    2.23    0.80
  -1 -15   5    5.54    3.52
  -1  15   5    1.65    3.34
   1  15  -5    2.14    3.62
   1  15  -5    2.61    3.44
  -1  15   5    2.75    1.81
  -1 -15   5    0.59    3.60
   1  15  -5    2.35    4.18
  -1  15   5   -0.32    2.01
  -1  15   5    0.26    3.34
   1  15  -5    1.76    2.79
  -1  15   5    0.52    3.24
   1  15  -5    3.15    2.99
  -1  15   5    3.39    3.25
  -1 -15   4  132.88    6.91
  -1  15   4  142.25    7.05
  -1 -15   4  143.02    6.85
  -1  15   4  135.78    7.24
   1  15  -4  128.76    6.84
   1  15  -4  127.63    6.80
   1  15  -4  130.83    7.18
  -1  15   4  128.43    5.78
  -1 -15   4  142.74    7.15
   1  15  -4  148.37    7.69
  -1  15   4  135.42    7.02
  -1  15   4  128.41    5.82
   1  15  -4  139.67    6.78
  -1  15   4  130.78    6.94
   1  15  -4  133.49    7.19
  -1  15   4  132.01    6.98
   1  15  -3    2.21    3.33
  -1  15   3    2.84    2.14
  -1 -15   3   -0.74    2.90
   1  15  -3    0.49    3.03
  -1  15   3    0.26    3.03
  -1 -15   3    1.92    2.98
  -1  15   3    0.51    3.09
   1  15  -3    0.47    2.67
   1 -15  -3    1.35    1.83
   1  15  -3    0.21    2.98
   1  15  -3    3.34    3.42
  -1  15   3   -0.55    3.17
  -1 -15   3   -3.66    2.98
   1  15  -3   -3.46    3.47
  -1  15   3   -2.94    2.95
  -1  15   2    2.66    2.26
   1  15  -2   -1.50    3.14
   1  15  -2   -4.22    3.12
  -1 -15   2    7.49    3.14
  -1  15   2    0.75    2.92
   1  15  -2    2.61    3.06
   1  15  -2    2.18    2.80
  -1  15   2    1.09    0.70
  -1 -15   2    1.21    2.66
   1  15  -2    1.71    3.32
  -1  15   2    4.09    3.06
   1  15  -2   -3.54    3.23
  -1  15   2   -0.77    3.05
  -1 -15   2    1.12    3.00
   1 -15  -2    0.49    1.88
  -1  15   2    2.42    2.71
   1  15  -1   30.83    3.30
  -1 -15   1   25.08    3.16
   1  15  -1   24.88    3.29
   1  15  -1   26.92    3.59
   1  15  -1   23.96    2.84
  -1  15   1   19.74    1.81
   1  15  -1   33.65    3.71
   1  15  -1   28.11    3.54
  -1  15   1   32.20    3.07
   1 -15  -1   23.81    2.48
  -1 -15   1   29.73    3.17
  -1 -15   0   25.42    2.94
   1 -15   0   33.00    2.90
  -1  15   0   31.41    3.70
   1  15   0   29.57    2.63
  -1  15   0   25.74    3.55
  -1  15   0   30.84    3.54
  -1  15   0   24.51    2.31
  -1  15   0   25.49    3.18
   1  15   0   26.94    3.18
  -1  15   0   29.83    3.28
  -1  15  -1  105.55    5.56
  -1 -15  -1  100.49    5.04
  -1  15  -1   96.40    5.71
   1  15   1  112.18    5.86
  -1  15  -1  120.41    5.83
  -1  15  -1   96.46    5.84
   1 -15   1  113.85    5.45
   1  15   1  103.44    5.38
  -1  15  -1  101.39    5.68
  -1  15  -1   94.61    4.87
   1  15   1  102.34    4.66
  -1  15  -2  133.57    6.17
  -1 -15  -2  147.03    6.07
   1  15   2  121.53    6.71
  -1  15  -2  133.13    6.79
   1  15   2  138.81    6.32
   1 -15   2  125.52    6.55
  -1  15  -2  134.03    6.87
  -1  15  -2  152.97    6.85
   1  15   2  136.28    6.84
  -1  15  -2  135.87    6.58
   1  15   2  147.17    6.88
   1  15   2  133.89    6.79
   1  15   2  117.04    5.55
   1 -15   2  134.51    6.56
  -1  15  -2  137.32    6.83
  -1  15  -2  139.68    7.14
   1  15   2  127.59    6.84
   1  15   3   20.34    2.75
   1 -15   3   23.30    3.61
  -1  15  -3   27.54    3.70
   1 -15   3   23.10    3.31
  -1  15  -3   20.24    3.46
   1  15   3   20.08    3.59
  -1  15  -3   15.81    2.94
   1  15   3   13.37    3.03
  -1 -15  -3   20.12    2.47
  -1  15  -3   23.49    3.74
   1  15   3   22.35    3.55
   1  15   3   16.74    3.46
  -1  15  -3   23.63    3.80
   1  15   3   21.53    3.31
  -1  15  -3   20.26    3.16
   1  15   4   10.04    2.54
   1 -15   4   14.12    3.49
  -1  15  -4   15.42    3.89
   1  15   4   10.19    2.67
   1  15   4   16.74    3.14
  -1  15  -4   11.09    2.96
  -1  15  -4   12.62    3.15
   1  15   4   12.82    3.22
   1  15   4    9.88    3.58
  -1  15  -4    9.53    3.43
  -1  15  -4   17.00    3.78
   1  15   4    9.84    3.33
   1 -15   4    7.55    2.73
   1  15   4   13.37    3.61
  -1  15  -4   10.47    2.95
   1 -15   5    7.38    3.50
   1 -15   5    2.92    3.00
  -1  15  -5    5.78    3.01
   1  15   5    5.31    3.18
  -1  15  -5    7.12    3.54
   1  15   5    6.32    3.53
   1  15   5    6.61    3.45
   1  15   5   10.48    2.55
   1 -15   5    9.51    3.85
  -1  15  -5    6.02    4.13
   1  15   5   10.37    2.71
  -1  15  -5    4.66    3.55
  -1  15  -5    8.17    2.81
   1  15   5    2.91    3.09
  -1  15  -5    7.29    2.96
   1  15   5   10.53    3.52
  -1  15  -6    9.49    3.64
   1  15   6    2.68    3.43
  -1  15  -6    5.27    3.66
   1 -15   6    6.34    3.03
   1 -15   6    6.12    3.78
   1  15   6    8.35    2.41
   1  15   6   -2.36    2.45
   1  15   6    2.33    3.64
   1 -15   6   13.60    4.24
  -1  15  -6    5.84    4.71
   1  15   6    3.74    2.66
  -1  15  -6   -0.44    2.99
   1  15   6    1.56    3.49
  -1  15  -6    1.07    3.21
   1  15   6    4.50    3.23
   1  15   6   10.17    3.34
  -1  15  -6    3.58    2.73
   1  15   7   39.07    4.28
  -1  15  -7   39.22    3.55
   1 -15   7   28.87    4.86
   1 -15   7   29.57    3.99
   1  15   7   33.06    3.08
   1  15   7   38.44    4.50
   1  15   7   21.47    2.73
  -1  15  -7   34.43    3.66
   1  15   7   43.88    3.91
   1  15   7   27.18    3.19
   1  15   7   34.98    4.09
  -1  15  -7   27.94    3.42
   1  15   7   36.32    4.05
  -1  15  -7   19.84    3.95
  -1  15  -7   39.51    4.59
   1  15   8    4.54    3.64
   1  15   8   -2.02    3.62
  -1  15  -8    1.09    3.99
   1  15   8    2.21    3.24
   1  15   8   -2.58    3.45
  -1  15  -8   -0.93    2.76
  -1  15  -8   -3.21    3.42
   1  15   8   -6.17    2.99
   1  15   8   -7.31    3.24
   1 -15   8    3.31    3.27
   1  15   9   -2.45    3.83
   1  16  -8   10.35    4.62
  -1 -16   8    3.77    3.84
  -1  16   8    8.15    4.21
   1  16  -8    6.60    4.39
  -1  16   8    5.22    4.31
  -1  16   8   -1.58    3.93
  -1  16   8    2.43    4.52
  -1  16   8   -0.25    2.95
  -1  16   7   25.26    3.56
   1  16  -7   16.15    3.50
   1  16  -7   27.99    5.05
   1  16  -7   11.94    3.33
   1  16  -7   24.16    4.69
  -1  16   7   19.22    4.60
  -1  16   7   25.45    4.16
  -1 -16   7   15.10    4.11
  -1  16   7   17.26    4.50
  -1  16   7    7.36    1.53
  -1  16   7   26.19    4.37
   1  16  -6   12.45    4.32
  -1 -16   6    8.47    3.66
  -1  16   6    7.69    4.25
   1  16  -6    8.15    3.18
  -1  16   6    4.65    1.88
  -1 -16   6    2.00    4.14
  -1  16   6    4.87    2.03
   1  16  -6    8.70    4.85
  -1  16   6    7.21    3.76
  -1 -16   6    0.80    3.51
  -1  16   6    7.20    3.94
   1  16  -6    4.05    3.96
  -1  16   6    7.06    3.73
  -1  16   6    2.72    3.63
   1  16  -6    6.02    3.36
   1  16  -5   61.80    5.10
   1  16  -5   51.60    4.69
   1  16  -5   56.22    4.89
  -1  16   5   53.72    5.05
  -1 -16   5   47.61    4.69
  -1  16   5   53.53    4.73
   1  16  -5   55.02    4.44
  -1 -16   5   61.37    5.08
  -1  16   5   48.31    3.02
   1  16  -5   55.69    5.57
  -1  16   5   40.44    3.15
  -1  16   5   50.20    4.73
  -1 -16   5   47.65    4.52
  -1  16   5   46.26    4.31
   1  16  -5   49.45    4.31
  -1  16   5   57.42    4.66
  -1 -16   4    5.16    3.28
  -1  16   4    3.69    3.27
  -1  16   4    2.20    3.37
   1  16  -4    2.69    3.23
   1  16  -4    6.62    3.46
   1  16  -4    6.04    3.48
  -1 -16   4    9.06    3.34
  -1  16   4    3.34    3.73
  -1 -16   4    6.80    3.69
  -1  16   4    2.05    2.18
   1  16  -4    0.64    3.97
  -1  16   4    3.20    2.29
  -1  16   4    1.60    3.31
  -1  16   4    0.28    3.57
   1  16  -4    6.83    3.30
   1  16  -4   -1.87    3.67
  -1 -16   3    0.77    3.13
   1  16  -3    8.92    3.44
  -1  16   3    5.95    3.39
  -1  16   3    1.11    3.10
   1  16  -3    4.45    3.51
  -1  16   3    3.53    3.55
   1  16  -3    4.51    3.10
  -1  16   3    5.74    2.23
   1  16  -3    6.37    3.74
  -1 -16   3    5.56    3.13
   1  16  -3    6.72    3.19
   1 -16  -3    6.45    2.05
   1  16  -3    5.81    3.28
  -1  16   3    7.52    3.24
  -1  16   3    6.01    3.07
   1  16  -2    1.32    3.53
  -1  16   2    0.48    2.44
   1  16  -2    3.72    2.92
  -1 -16   2    1.97    2.99
   1  16  -2    3.30    3.30
  -1  16   2    1.61    3.10
  -1  16   2    5.95    2.95
  -1  16   2    5.80    3.20
   1  16  -2    4.35    3.37
  -1  16   2    4.41    3.49
   1  16  -2    2.44    3.56
   1  16  -2    2.65    2.69
   1 -16  -2    2.38    2.12
  -1 -16   2    3.27    3.04
  -1 -16   1   90.65    5.24
  -1 -16   1  107.08    5.64
   1  16  -1  104.32    5.90
   1  16  -1  102.38    5.71
  -1  16   1  102.87    5.22
   1  16  -1  104.67    5.75
   1  16  -1  118.70    5.88
   1  16  -1  104.97    5.87
   1  16  -1   93.45    4.96
  -1  16   1   87.69    4.06
   1 -16  -1   95.34    4.74
   1  16  -1   99.17    6.09
   1  16   0    4.62    2.30
  -1  16   0    6.30    1.90
  -1  16   0    9.58    3.50
  -1  16   0    6.03    3.16
  -1  16   0    6.18    2.92
   1 -16   0    6.34    2.40
  -1 -16   0    3.14    2.54
  -1  16   0    4.92    3.08
  -1  16   0    4.52    2.85
   1  16   0    3.49    3.11
  -1  16  -1   92.24    5.30
   1  16   1   83.28    5.05
  -1  16  -1   89.51    5.41
  -1  16  -1   93.95    5.33
  -1  16  -1   92.61    5.74
  -1 -16  -1   79.27    4.60
  -1  16  -1   89.50    5.50
   1  16   1   84.83    5.50
  -1  16  -1   85.87    5.17
   1 -16   1   91.73    5.00
  -1  16  -1   84.36    4.42
   1  16   1   81.49    4.24
  -1 -16  -2   -1.11    2.18
   1 -16   2    0.46    2.94
   1  16   2    5.62    2.74
  -1  16  -2    5.14    3.46
  -1  16  -2    1.99    2.57
   1  16   2    0.78    3.27
  -1  16  -2    1.28    3.23
  -1  16  -2    5.51    3.75
   1  16   2    5.33    3.52
  -1  16  -2    0.95    2.69
   1  16   2   -1.02    3.15
  -1  16  -2    3.34    3.37
   1  16   2    0.55    3.20
   1  16   2    4.01    1.79
  -1  16  -2    1.28    3.03
   1  16   2    1.93    3.03
   1 -16   3   21.45    3.67
   1  16   3   27.25    3.14
  -1  16  -3   23.14    4.06
  -1 -16  -3   26.02    2.79
  -1  16  -3   22.76    3.21
   1  16   3   33.26    3.77
  -1  16  -3   29.05    3.92
   1  16   3   21.17    3.66
  -1  16  -3   26.47    4.01
   1  16   3   24.14    3.81
   1 -16   3   21.01    3.41
  -1  16  -3   24.74    3.62
   1  16   3   20.40    3.40
  -1  16  -3   22.04    3.62
   1  16   3   23.92    3.73
   1  16   4    2.32    2.62
   1 -16   4    5.35    3.45
  -1  16  -4    1.58    4.05
   1  16   4    4.89    2.72
  -1  16  -4    0.46    2.90
   1  16   4    6.37    3.09
  -1  16  -4    2.30    3.75
   1  16   4   -2.49    3.32
   1  16   4    5.73    3.56
  -1  16  -4   -0.29    3.90
   1 -16   4    2.11    3.02
  -1  16  -4    5.42    3.49
   1  16   4    5.11    3.39
   1  16   4    1.96    3.40
  -1  16  -4    5.75    3.27
  -1  16  -5   24.31    3.49
   1  16   5   24.08    3.96
   1  16   5   22.68    4.09
  -1  16  -5   26.83    3.54
   1  16   5   31.79    3.98
   1 -16   5   23.97    4.14
   1  16   5   30.45    3.17
  -1  16  -5   32.56    4.63
   1  16   5   29.58    3.35
   1 -16   5   24.80    3.65
  -1  16  -5   22.44    4.08
   1  16   5   27.81    3.90
  -1  16  -5   29.02    4.29
  -1  16  -5   26.21    3.62
   1  16   5   24.70    4.00
  -1  16  -6   -1.45    3.72
   1 -16   6    5.07    3.78
   1 -16   6    4.27    3.23
   1  16   6    0.57    3.49
   1  16   6    2.74    2.22
  -1  16  -6    0.29    4.05
   1  16   6    7.45    4.04
   1  16   6    2.59    2.37
   1 -16   6    1.00    3.69
  -1  16  -6    6.03    4.77
   1  16   6    6.48    2.73
   1  16   6    9.07    3.81
  -1  16  -6    2.06    3.13
  -1  16  -6    1.42    3.04
   1  16   6    5.27    3.79
   1  16   6    7.29    3.43
  -1  16  -6    1.79    3.00
   1  16   7    2.90    3.83
  -1  16  -7    8.05    3.26
   1 -16   7    2.50    4.27
   1 -16   7    5.66    3.55
   1  16   7   15.07    2.65
   1  16   7    9.65    4.38
  -1  16  -7    5.57    4.13
   1  16   7    1.74    2.43
   1  16   7    7.59    2.87
  -1  16  -7   10.72    3.29
   1  16   7    9.20    3.87
   1  16   7   11.14    3.63
   1  16   7   11.12    3.58
  -1  16  -7    7.54    3.28
  -1  16  -7   11.87    4.23
   1  16   8   -6.48    3.89
  -1  16  -8   -3.44    3.76
   1  16   8   -1.46    3.75
   1 -16   8    2.54    3.50
  -1  16  -8   -3.45    4.19
   1  16   8   -4.29    4.41
   1  16   8   -3.25    3.90
   1  16   8    4.19    4.01
   1  17  -8    5.58    4.77
  -1  17   8    4.74    3.18
   1  17  -8    9.03    4.57
  -1  17   7   12.09    4.59
   1  17  -7    9.22    4.42
  -1  17   7    6.40    3.58
   1  17  -7    4.31    3.75
  -1  17   7   11.65    4.48
  -1  17   7   13.35    4.44
   1  17  -7    2.91    4.49
  -1 -17   7    6.40    3.80
   1  17  -7    6.62    3.54
  -1  17   7    3.97    4.51
  -1 -17   6   21.33    4.06
  -1  17   6   21.46    4.43
  -1  17   6   17.09    4.28
   1  17  -6   19.97    4.55
  -1  17   6   36.38    5.11
  -1  17   6   18.20    2.12
  -1 -17   6   16.11    4.37
  -1  17   6   18.07    2.26
   1  17  -6   14.79    4.76
  -1  17   6   23.86    4.25
   1  17  -6   17.66    3.78
  -1  17   6   18.76    4.04
   1  17  -6   21.65    3.95
   1  17  -5    1.98    3.78
  -1 -17   5    0.82    3.37
   1  17  -5    9.40    4.10
   1  17  -5   -0.56    3.71
  -1  17   5   -4.63    3.90
  -1  17   5    4.32    4.23
  -1 -17   5   -1.59    3.65
  -1  17   5    1.37    2.07
   1  17  -5    6.49    4.54
  -1  17   5    2.36    2.36
  -1  17   5   -0.29    3.80
   1  17  -5    2.78    3.51
  -1  17   5    8.84    3.88
   1  17  -5   -2.76    3.44
  -1  17   5    3.24    3.83
  -1 -17   4    6.98    3.59
   1  17  -4    6.26    3.39
  -1  17   4    3.81    3.78
   1  17  -4    2.76    3.56
  -1  17   4    2.27    4.06
   1  17  -4    3.83    3.84
  -1  17   4    5.74    3.57
  -1 -17   4    9.09    3.80
  -1  17   4    5.26    2.23
   1  17  -4    1.99    3.96
  -1  17   4    6.32    2.32
  -1  17   4   -1.97    3.50
   1  17  -4    1.68    3.45
  -1  17   4    6.84    3.50
   1  17  -4    1.98    3.98
  -1 -17   3   12.33    3.54
  -1  17   3   15.60    4.13
   1  17  -3   15.99    4.20
   1  17  -3   17.60    3.72
  -1  17   3   11.33    3.67
  -1  17   3   19.66    3.86
   1  17  -3   14.98    3.55
  -1  17   3   13.36    2.63
   1  17  -3    9.10    4.28
   1  17  -3   13.17    3.25
   1 -17  -3   16.03    2.31
  -1  17   3   13.05    3.65
  -1 -17   3   10.81    3.30
   1  17  -3   15.21    3.60
  -1  17   3   15.69    3.57
  -1  17   2   20.16    3.12
   1  17  -2   20.81    3.99
  -1  17   2   24.81    3.92
   1  17  -2   25.00    3.72
   1  17  -2   22.63    3.96
   1  17  -2   25.22    3.38
  -1  17   2   21.71    3.92
   1  17  -2   28.84    4.52
   1  17  -2   22.85    3.95
  -1  17   2   23.04    3.88
   1  17  -2   26.32    3.90
  -1  17   2   20.80    3.87
   1 -17  -2   29.60    2.68
  -1 -17   2   22.60    3.75
  -1  17   2   23.92    3.56
  -1 -17   2   24.11    3.69
   1  17  -1   24.07    3.75
  -1  17   1   24.38    3.15
   1  17  -1   24.14    3.81
   1  17  -1   23.20    3.17
   1  17  -1   30.55    4.16
   1  17  -1   30.30    3.72
  -1 -17   1   28.89    3.58
   1  17  -1   23.72    3.68
  -1 -17   1   24.39    3.32
   1 -17  -1   27.37    2.82
   1  17  -1   27.93    4.18
  -1 -17   0  117.19    5.78
   1 -17   0  112.51    5.59
  -1  17   0  118.97    6.45
  -1  17   0  116.76    6.46
  -1  17   0  116.26    6.12
   1  17   0  113.72    6.16
  -1  17   0  119.42    6.34
   1  17   0  101.95    6.17
  -1  17   0  130.37    6.33
   1  17   0  108.45    6.30
   1  17   0  108.08    5.33
  -1  17   0  110.19    4.99
  -1  17   0  116.60    6.70
   1 -17   1    1.88    2.88
  -1 -17  -1   -0.18    2.41
  -1  17  -1    4.02    3.49
   1  17   1    4.15    3.35
  -1  17  -1    2.95    3.32
  -1  17  -1   -3.04    3.12
   1  17   1    0.86    2.91
  -1  17  -1    1.70    3.38
   1  17   1    2.85    2.22
  -1  17  -1   -0.55    2.24
  -1  17  -1    4.42    3.26
  -1  17  -1    2.32    2.97
   1 -17   2    2.38    3.22
  -1 -17  -2    6.05    2.41
   1  17   2    9.57    3.02
  -1  17  -2    9.20    3.67
  -1  17  -2    2.74    3.43
   1  17   2    9.17    3.36
  -1  17  -2    9.61    3.87
   1  17   2   10.11    3.70
  -1  17  -2    3.80    3.16
   1  17   2    6.26    3.31
  -1  17  -2    7.71    3.64
   1  17   2    8.52    3.57
   1  17   2    8.88    2.05
   1  17   2    4.99    3.60
  -1  17  -2    6.27    3.40
   1  17   3   15.52    2.95
   1 -17   3   12.79    3.64
  -1  17  -3   17.29    4.00
  -1 -17  -3   13.33    2.61
   1  17   3   19.73    3.89
  -1  17  -3   15.06    3.57
  -1  17  -3    8.01    3.21
   1  17   3   15.03    3.60
   1  17   3   12.36    1.90
  -1  17  -3   21.63    4.25
   1  17   3   14.37    3.61
  -1  17  -3   10.23    3.63
   1  17   3   12.05    3.63
  -1  17  -3    9.19    3.39
   1  17   3   14.83    3.85
  -1  17  -4   22.31    4.24
   1  17   4   26.29    4.25
  -1  17  -4   27.58    3.97
   1  17   4   27.80    4.22
   1 -17   4   19.83    4.16
   1  17   4   19.73    3.11
  -1  17  -4   21.95    4.57
   1  17   4   28.26    3.21
   1 -17   4   25.03    3.71
  -1  17  -4   31.16    4.15
   1  17   4   22.71    4.12
  -1  17  -4   31.65    3.78
   1  17   4   21.61    3.71
   1  17   4   25.12    4.24
  -1  17  -4   26.96    3.79
   1  17   5    2.96    1.94
  -1  17  -5    6.37    3.53
   1  17   5    1.44    3.85
   1  17   5    2.60    4.09
   1  17   5    4.60    3.41
  -1  17  -5    2.93    3.25
   1  17   5   10.22    2.78
   1 -17   5    2.85    4.03
  -1  17  -5    4.31    4.63
   1  17   5    2.35    2.87
   1 -17   5    3.98    3.19
  -1  17  -5   -0.93    3.87
   1  17   5    3.88    3.55
  -1  17  -5    7.79    4.08
  -1  17  -5    6.28    3.62
   1  17   5    6.57    3.77
  -1  17  -6    2.77    4.10
   1 -17   6    6.96    3.30
   1  17   6    6.06    4.10
   1  17   6    4.55    2.27
   1  17   6    3.62    4.38
  -1  17  -6    6.54    4.43
   1 -17   6   11.63    4.45
   1  17   6   13.01    2.80
  -1  17  -6    2.33    4.84
  -1  17  -6    3.58    3.39
   1  17   6   11.18    3.93
   1  17   6   10.81    3.99
  -1  17  -6    6.13    3.85
   1  17   6    9.13    4.02
  -1  17  -6    9.86    3.61
   1  17   6    5.12    2.90
   1  17   7    5.60    4.49
   1  17   7    6.75    4.04
  -1  17  -7    5.13    3.51
  -1  17  -7    4.32    3.72
   1  17   7   13.53    4.01
   1  17   7    8.54    3.96
  -1  17  -7    0.31    4.49
   1  17   7   12.34    3.97
  -1  17  -7    6.20    3.61
  -1  17  -7    5.11    4.17
   1 -17   7    9.12    3.98
   1  17   8   25.85    4.45
   1  17   8   22.11    4.55
   1  17   8    9.31    3.97
  -1  17  -8   23.62    4.81
   1  17   8   17.49    4.83
  -1  18   7    8.48    4.14
   1  18  -7   11.86    3.92
  -1  18   7   10.27    4.07
   1  18  -7    6.40    4.16
   1  18  -7   10.68    4.09
  -1  18   7   11.33    4.64
   1  18  -7    8.85    4.82
   1  18  -7    6.54    4.61
  -1  18   6    7.92    4.72
   1  18  -6    6.87    4.70
  -1  18   6   -1.67    4.07
  -1  18   6    4.04    4.14
   1  18  -6   -0.55    3.91
   1  18  -6    9.07    4.13
  -1  18   6    4.58    4.02
   1  18  -6    7.95    4.49
  -1  18   6    9.51    4.33
  -1 -18   6    5.44    4.01
   1  18  -6   -1.80    3.70
   1  18  -5   12.53    4.53
  -1 -18   5   11.61    3.97
   1  18  -5   20.08    4.45
   1  18  -5   20.10    4.34
  -1  18   5   11.77    4.09
  -1  18   5   21.19    4.69
  -1 -18   5   18.33    4.15
  -1  18   5   15.40    2.41
   1  18  -5   12.67    4.85
  -1  18   5   13.07    2.61
  -1  18   5   12.90    3.88
   1  18  -5   19.60    4.02
  -1  18   5   15.95    4.43
  -1  18   5   12.80    4.09
   1  18  -5   16.97    4.12
  -1 -18   4   61.80    4.99
  -1  18   4   68.88    5.30
   1  18  -4   67.88    5.05
   1  18  -4   68.10    5.09
  -1  18   4   62.80    5.66
   1  18  -4   65.53    5.46
  -1  18   4   43.04    5.07
  -1 -18   4   66.81    5.48
  -1  18   4   54.19    3.73
   1  18  -4   64.41    5.96
  -1  18   4   61.07    3.96
  -1  18   4   69.97    5.12
   1  18  -4   72.58    5.23
  -1  18   4   71.42    5.44
   1  18  -4   62.91    5.11
   1  18  -4   64.20    5.41
  -1 -18   3   27.80    4.15
  -1  18   3   23.74    4.57
   1  18  -3   31.76    4.92
   1  18  -3   31.21    4.61
  -1  18   3   32.34    4.29
  -1  18   3   32.49    4.52
   1  18  -3   34.99    4.33
  -1  18   3   29.16    3.20
   1  18  -3   45.90    5.07
  -1 -18   3   24.50    3.95
   1  18  -3   32.97    3.85
   1 -18  -3   29.09    2.84
  -1  18   3   28.56    4.26
   1  18  -3   25.43    4.29
   1  18  -3   37.40    4.07
  -1  18   3   29.45    4.14
   1  18  -2    4.95    4.01
  -1  18   2    3.31    2.76
  -1  18   2    1.55    3.59
   1  18  -2    7.81    3.87
  -1 -18   2    9.81    3.31
   1  18  -2    4.61    3.46
  -1  18   2    8.76    3.76
   1  18  -2    5.23    3.09
   1  18  -2    0.69    3.78
  -1  18   2   10.71    3.79
   1  18  -2   10.80    4.21
  -1  18   2    2.52    3.56
   1 -18  -2    1.51    2.27
  -1 -18   2    6.04    3.29
  -1  18   2    1.75    3.41
   1  18  -2   10.57    3.43
   1  18  -1   15.39    3.79
   1  18  -1   12.18    3.67
   1  18  -1   10.06    2.81
   1  18  -1   14.67    4.28
   1  18  -1   15.15    3.70
  -1  18   1   12.25    3.22
   1  18  -1   12.60    3.65
   1 -18  -1   16.48    2.57
  -1 -18   1   12.62    3.05
   1  18  -1   15.49    3.60
  -1 -18   0   36.90    3.57
   1 -18   0   37.94    3.26
  -1  18   0   35.62    4.57
  -1  18   0   31.28    3.86
  -1  18   0   42.07    4.35
   1  18   0   38.94    4.23
   1  18   0   33.66    3.11
  -1  18   0   42.48    4.37
   1  18   0   36.18    4.21
  -1  18   0   41.13    4.25
   1  18   0   24.35    3.98
  -1  18   0   39.38    4.17
   1 -18   1   35.95    3.75
  -1 -18  -1   37.49    3.23
  -1  18  -1   37.59    4.46
  -1  18  -1   31.96    4.41
   1  18   1   32.18    4.30
   1  18   1   36.65    4.20
  -1  18  -1   34.91    4.13
  -1  18  -1   30.63    4.12
   1  18   1   35.55    2.90
  -1  18  -1   32.26    4.14
  -1  18  -1   35.78    4.10
   1 -18   2    2.97    3.48
  -1 -18  -2    1.06    2.59
   1  18   2    1.90    3.01
  -1  18  -2    5.68    4.05
   1  18   2    3.54    3.44
  -1  18  -2    2.04    3.60
   1  18   2    5.04    3.71
  -1  18  -2   -0.33    3.80
  -1  18  -2    0.80    3.35
   1  18   2    0.58    3.21
  -1  18  -2    3.78    3.62
   1  18   2    2.81    3.66
   1  18   2    0.10    2.01
  -1  18  -2   -0.87    3.44
   1  18   2    2.50    3.61
   1  18   3    8.68    3.06
   1 -18   3    6.61    3.56
  -1  18  -3    6.84    4.07
  -1 -18  -3    6.15    2.57
   1  18   3   11.36    3.65
  -1  18  -3   12.60    3.75
  -1  18  -3    9.53    3.48
   1  18   3    9.28    3.63
   1  18   3    8.08    1.89
  -1  18  -3   12.10    4.03
   1  18   3    9.35    3.80
  -1  18  -3    4.27    3.99
   1  18   3    8.43    3.93
   1  18   3    5.68    3.69
  -1  18  -3    7.76    3.72
  -1  18  -4   14.13    4.21
   1  18   4   19.37    4.29
  -1  18  -4   17.06    4.06
   1  18   4   28.88    4.39
   1  18   4   20.08    3.11
   1 -18   4   19.91    4.04
  -1  18  -4   13.28    4.73
   1  18   4   20.59    3.23
   1  18   4   13.41    1.94
  -1  18  -4   16.14    4.33
   1  18   4   15.64    3.91
  -1  18  -4   16.25    3.86
   1  18   4   18.58    3.72
   1  18   4   16.85    4.18
  -1  18  -4   22.77    4.03
   1  18   5    5.31    1.90
   1  18   5   10.40    4.24
  -1  18  -5    2.71    3.58
   1  18   5    5.51    4.28
   1  18   5    1.43    3.76
  -1  18  -5    3.10    3.59
   1 -18   5    6.52    3.98
   1  18   5    8.67    2.89
  -1  18  -5    6.66    4.69
   1  18   5    5.54    2.96
  -1  18  -5    1.63    4.09
   1  18   5    6.32    4.10
   1 -18   5    5.49    3.63
  -1  18  -5    3.96    4.18
   1  18   5    6.96    4.09
  -1  18  -5    5.85    3.63
   1  18   6   11.83    4.47
   1  18   6   12.30    2.18
   1  18   6    6.26    4.45
   1 -18   6    9.10    3.64
  -1  18  -6    5.90    4.24
   1  18   6   18.38    2.98
   1  18   6   14.33    4.31
  -1  18  -6    6.19    3.80
   1  18   6   15.58    3.14
  -1  18  -6    6.18    4.37
  -1  18  -6   13.28    4.26
   1  18   6   11.47    4.22
   1  18   6   11.12    3.91
  -1  18  -6   12.33    3.70
  -1  18  -7    2.54    4.69
   1  18   7    7.85    4.54
  -1  18  -7    3.81    3.81
  -1  18  -7    6.71    3.65
   1  18   7    5.26    4.46
  -1  18  -7    0.75    3.73
   1 -18   7    0.26    3.92
   1  18   7    4.52    4.98
  -1  18  -7   -1.30    4.47
   1  18   7    1.29    4.39
  -1  18  -8   23.16    5.23
   1  19  -7    0.29    4.20
   1  19  -7    2.14    5.08
   1  19  -6   31.12    5.46
   1  19  -6   25.46    4.57
  -1  19   6   30.52    4.66
   1  19  -6   24.09    4.62
   1  19  -6   30.18    4.23
   1  19  -6   21.89    4.79
  -1  19   6   26.31    4.88
  -1  19   6   33.26    5.19
  -1 -19   5    4.98    4.03
  -1  19   5    4.47    4.71
  -1  19   5    4.14    4.06
   1  19  -5    1.78    4.50
  -1  19   5    3.66    2.43
  -1  19   5    3.96    4.23
   1  19  -5    8.97    4.20
  -1  19   5    5.10    2.45
  -1  19   5    2.20    3.95
   1  19  -5    6.10    3.71
   1  19  -5    6.94    4.70
  -1  19   5    7.92    4.42
   1  19  -5    8.54    3.91
  -1 -19   4    1.16    3.61
  -1  19   4    7.67    4.35
  -1  19   4   10.87    4.38
   1  19  -4    3.88    4.48
   1  19  -4    0.78    3.75
  -1  19   4    1.31    3.96
   1  19  -4    3.53    3.85
  -1 -19   4    9.05    4.11
  -1  19   4    3.13    2.55
   1  19  -4    6.08    4.82
  -1  19   4    2.04    2.70
   1  19  -4    5.54    3.89
  -1  19   4    7.84    4.06
  -1  19   4    2.67    4.19
   1  19  -4    3.45    3.95
   1  19  -4    5.50    4.60
  -1 -19   3    9.18    3.88
  -1  19   3   20.71    4.35
   1  19  -3   11.75    4.26
  -1  19   3   12.37    2.94
   1  19  -3   15.83    4.72
  -1 -19   3   16.68    3.91
   1  19  -3   17.47    4.83
  -1  19   3   10.77    4.17
   1 -19  -3   16.22    2.49
   1  19  -3   11.67    3.44
   1  19  -3    9.78    4.36
  -1  19   3   14.11    4.01
   1  19  -3   15.48    3.78
  -1  19   3   17.10    4.30
   1  19  -3    9.18    4.08
  -1  19   3   11.92    3.87
   1  19  -2    0.30    4.03
  -1  19   2   -3.12    2.87
   1  19  -2    3.81    3.80
  -1  19   2   -0.65    3.69
  -1 -19   2   -0.86    3.28
  -1  19   2    2.13    3.93
   1  19  -2    0.73    4.32
   1  19  -2    0.69    3.85
  -1  19   2    2.33    3.83
  -1  19   2    2.46    3.48
   1  19  -2   -2.35    3.54
   1  19  -2   -0.31    3.69
  -1  19   2    1.28    3.73
   1  19  -2    0.21    3.08
  -1 -19   2    2.08    3.38
   1 -19  -2    2.24    2.45
   1  19  -1    3.20    3.75
   1  19  -1    1.44    4.16
   1  19  -1    4.77    3.76
   1  19  -1    4.46    3.55
   1  19  -1    5.36    3.98
  -1  19   1    1.54    3.13
   1  19  -1    5.22    3.46
   1  19  -1    8.37    2.89
   1 -19  -1    6.48    2.62
  -1 -19   1    6.81    3.06
  -1 -19   0    8.74    3.03
   1 -19   0    8.11    2.78
  -1  19   0    6.58    3.88
   1  19   0   12.62    3.98
  -1  19   0   10.28    3.67
  -1  19   0   20.67    4.44
  -1  19   0   13.27    3.75
   1  19   0   14.41    2.81
   1  19   0   13.81    3.87
  -1  19   0   12.72    3.72
  -1  19   0   18.91    3.97
   1  19   0    9.99    3.89
   1 -19   1    2.71    3.05
  -1 -19  -1   -1.17    2.75
  -1  19  -1    1.87    3.86
  -1  19  -1    0.54    3.69
  -1  19  -1    2.10    4.08
  -1  19  -1   -7.64    3.93
   1  19   1    4.68    3.70
   1  19   1   -0.99    2.25
   1  19   1   -1.45    3.35
  -1  19  -1    6.06    3.46
  -1  19  -1   -0.31    3.66
  -1 -19  -2   54.43    3.98
   1 -19   2   62.66    4.92
   1  19   2   68.98    5.35
  -1  19  -2   62.29    5.23
   1  19   2   61.25    4.55
  -1  19  -2   52.26    5.20
  -1  19  -2   55.91    5.48
   1  19   2   62.64    5.37
   1  19   2   47.22    3.26
  -1  19  -2   56.36    5.33
   1  19   2   55.75    5.23
  -1  19  -2   53.49    4.72
   1  19   2   67.93    5.03
  -1  19  -2   55.37    4.90
   1  19   2   61.13    5.32
   1 -19   3   11.90    4.05
   1  19   3    8.70    3.13
  -1  19  -3    7.44    4.18
  -1 -19  -3   17.18    2.84
   1  19   3   19.16    4.31
  -1  19  -3    9.42    4.07
  -1  19  -3   10.44    4.41
   1  19   3    9.98    4.54
   1  19   3   12.05    2.03
   1  19   3   17.47    4.08
  -1  19  -3   12.28    3.82
  -1  19  -3   11.22    4.01
   1  19   3   13.01    4.25
   1  19   3   10.02    4.03
  -1  19  -3    6.40    3.64
  -1  19  -4   23.07    4.39
   1  19   4   18.65    4.39
   1 -19   4   24.77    4.60
   1  19   4   16.28    3.14
  -1  19  -4   20.06    5.19
   1  19   4   21.83    3.38
  -1  19  -4   20.37    4.86
   1  19   4   24.15    4.48
  -1  19  -4   16.64    4.56
   1  19   4   22.99    4.71
   1  19   4   15.25    1.84
   1  19   4   24.73    4.42
  -1  19  -4   17.96    4.02
   1  19   4   12.44    4.48
  -1  19  -4   19.30    4.12
   1  19   5    0.88    3.05
   1 -19   5    0.67    4.47
  -1  19  -5   -2.95    3.79
   1  19   5    3.67    4.38
   1  19   5   -1.31    3.01
   1  19   5    0.33    4.08
  -1  19  -5   -0.34    4.68
  -1  19  -5   -3.15    3.90
   1  19   5    1.94    4.30
   1  19   5    1.67    1.46
   1  19   5    2.91    4.44
  -1  19  -5    3.54    3.88
   1  19   5    4.49    4.05
  -1  19  -5    6.25    4.95
  -1  19  -6    0.68    4.74
  -1  19  -6    6.07    4.12
   1  19   6    0.32    4.15
  -1  19  -6    0.69    4.54
  -1  19  -6    1.59    3.87
  -1  19  -6   -3.14    4.06
   1  19   6    1.31    4.39
   1  19   6   -2.02    4.10
   1  19   6   -0.73    4.72
  -1  19  -7    4.77    4.90
  -1  19  -7   10.68    4.99
   1  20  -6    3.78    4.61
   1  20  -6    3.43    4.39
   1  20  -5   -2.60    4.40
   1  20  -5    3.05    4.06
   1  20  -5    1.20    4.11
   1  20  -5    7.25    5.03
   1  20  -5    6.32    4.43
  -1  20   4  133.85    8.01
   1  20  -4  118.20    7.54
   1  20  -4  134.62    7.13
  -1 -20   4  115.38    7.12
   1  20  -4  130.33    7.60
  -1  20   4  117.13    5.85
   1  20  -4  125.80    7.20
  -1  20   4  126.35    7.63
  -1  20   4  117.26    5.93
  -1  20   4  134.89    7.81
   1  20  -4  121.86    7.23
  -1  20   4  133.82    7.79
   1  20  -4  116.89    7.99
  -1 -20   3   -3.55    4.01
   1  20  -3   -0.38    4.71
  -1  20   3   -6.43    4.35
  -1  20   3    3.54    4.29
   1  20  -3   -5.13    4.45
  -1  20   3    9.52    4.10
   1  20  -3    0.64    4.08
  -1  20   3   -0.71    2.93
   1  20  -3    4.12    4.94
  -1 -20   3    5.40    3.59
   1  20  -3    1.90    3.55
   1 -20  -3    1.53    2.27
   1  20  -3    3.33    4.04
  -1  20   3    4.55    4.14
   1  20  -3    1.23    3.96
  -1  20   3    0.66    3.80
   1 -20  -2    2.19    2.73
  -1 -20   2   -4.55    3.75
  -1  20   2    4.48    4.36
   1  20  -2    6.87    4.33
   1  20  -2   -1.91    4.40
   1  20  -2   -0.97    3.72
  -1  20   2    6.38    4.21
   1  20  -2    3.56    3.29
  -1  20   2    4.57    4.09
   1  20  -2   -0.36    4.28
  -1  20   2    4.10    3.23
  -1  20   2   -1.72    4.06
   1  20  -2    7.71    4.02
   1  20  -2   -0.31    3.72
  -1  20   2    2.27    4.02
  -1 -20   1    1.95    3.40
   1 -20  -1   -1.47    2.59
   1  20  -1    3.42    4.46
  -1  20   1    8.56    3.53
   1  20  -1    8.11    3.82
   1  20  -1   -0.18    2.94
   1  20  -1    2.87    4.07
   1  20  -1    6.81    4.11
   1  20  -1    8.09    4.18
   1  20  -1    4.07    3.59
   1 -20   0   -0.83    3.08
  -1 -20   0   -0.89    3.00
   1  20   0   -0.76    4.40
  -1  20   0    2.22    4.33
  -1  20   0   -0.26    3.62
  -1  20   0    2.65    3.98
   1  20   0    3.57    3.97
   1  20   0    1.97    2.56
  -1  20   0    1.05    3.93
   1  20   0    1.92    3.89
   1  20   0   -1.70    3.98
  -1  20   0   -3.00    3.78
   1  20   0    1.90    3.91
  -1  20   0   -0.31    3.68
   1 -20   1   14.71    3.62
  -1 -20  -1   10.41    2.97
  -1  20  -1   16.28    4.53
  -1  20  -1   15.02    4.23
  -1  20  -1   25.32    4.62
   1  20   1   12.83    2.54
  -1  20  -1   17.22    4.39
   1  20   1   12.00    4.34
   1  20   1   16.54    3.93
  -1  20  -1   12.82    4.09
  -1  20  -1   18.55    4.00
  -1 -20  -2   19.90    3.24
   1 -20   2   21.63    4.08
   1  20   2   23.68    4.92
  -1  20  -2   25.08    4.60
   1  20   2   24.20    4.35
  -1  20  -2   13.37    4.31
   1  20   2   18.59    4.12
  -1  20  -2   15.78    4.45
  -1  20  -2   14.01    4.45
   1  20   2   20.42    4.30
   1  20   2   19.80    2.34
   1  20   2   26.20    4.62
  -1  20  -2   22.73    4.35
   1  20   2   28.84    4.39
  -1  20  -2   12.82    3.61
   1 -20   3   73.45    5.45
   1  20   3   70.80    6.06
  -1  20  -3   74.47    6.08
  -1  20  -3   62.63    5.75
   1  20   3   57.58    5.55
   1  20   3   71.57    5.63
  -1  20  -3   68.34    5.63
   1  20   3   65.33    4.76
  -1  20  -3   73.93    6.06
  -1 -20  -3   59.98    4.26
   1  20   3   52.34    3.11
   1  20   3   75.98    5.62
  -1  20  -3   63.20    5.38
  -1  20  -3   75.78    5.81
   1  20   3   73.72    5.68
   1  20   4    3.97    3.18
  -1  20  -4    7.65    4.75
   1  20   4   10.88    3.33
  -1  20  -4    7.84    4.03
   1  20   4    4.44    3.90
  -1  20  -4    8.19    4.59
   1  20   4    1.40    4.41
   1 -20   4    2.86    4.02
  -1  20  -4    4.01    4.96
   1  20   4    3.79    4.94
   1  20   4    5.31    4.53
  -1  20  -4    4.46    4.09
   1  20   4    4.40    4.38
  -1  20  -4    9.68    4.13
   1  20   5   49.74    4.30
  -1  20  -5   57.70    5.38
   1  20   5   43.88    5.67
  -1  20  -5   51.83    5.72
   1  20   5   54.45    4.26
  -1  20  -5   49.16    5.88
  -1  20  -5   46.38    5.26
  -1  20  -5   52.29    5.00
  -1  20  -6   -3.33    4.16
  -1  20  -6    0.36    4.95
  -1  20  -6    2.04    4.42
  -1  20  -6    7.53    4.29
  -1  20  -6    1.43    5.34
   1  21  -4   28.78    4.75
  -1  21   4   21.46    3.17
   1  21  -3   16.46    4.64
  -1  21   3   10.43    4.65
   1  21  -3   18.36    4.66
   1 -21  -3   19.67    2.66
   1  21  -3   13.19    4.03
   1  21  -3   19.63    5.01
   1  21  -3   16.80    4.48
  -1 -21   3   10.30    4.38
   1  21  -3   16.37    5.01
  -1  21   3   16.41    3.37
   1  21  -2   25.88    5.06
  -1  21   2   16.06    3.79
   1  21  -2   20.08    4.37
   1  21  -2   20.11    4.53
  -1  21   2   20.03    4.64
   1  21  -2   26.67    4.76
   1  21  -2   19.22    3.63
  -1  21   2   11.80    4.43
   1  21  -2   14.40    5.03
   1 -21  -2   19.79    3.02
  -1 -21   2   13.54    3.96
   1  21  -2   19.02    4.55
  -1  21   2   22.19    4.74
  -1 -21   1   30.57    4.05
   1 -21  -1   30.96    3.42
   1  21  -1   26.35    5.38
  -1  21   1   35.14    4.23
   1  21  -1   36.53    4.68
   1  21  -1   30.87    3.67
   1  21  -1   29.01    4.94
   1  21  -1   37.43    5.06
   1  21  -1   28.33    4.48
   1  21  -1   35.71    4.52
  -1 -21   0    3.68    3.30
   1 -21   0    9.22    3.20
  -1  21   0   14.48    4.77
   1  21   0   16.70    4.83
  -1  21   0    0.37    4.25
   1  21   0   13.55    4.27
  -1  21   0    7.00    3.91
  -1  21   0   12.16    4.17
   1  21   0   10.29    4.34
   1  21   0    8.27    2.90
  -1  21   0    9.12    4.10
   1  21   0    8.95    4.42
  -1  21   0    4.93    3.76
   1  21   0   10.29    4.19
   1 -21   1   69.78    5.23
  -1 -21  -1   70.27    4.86
  -1  21  -1   85.10    6.39
   1  21   1   85.01    5.73
  -1  21  -1   66.54    5.94
   1  21   1   70.62    4.12
  -1  21  -1   92.69    5.83
   1  21   1   78.43    6.21
  -1  21  -1   85.45    6.37
  -1  21  -1   82.74    6.05
  -1  21  -1   77.12    5.85
   1  21   2   53.45    4.61
  -1  21  -2   43.42    5.39
  -1  21  -2   44.55    5.11
   1  21   2   31.14    2.77
  -1 -21  -2   51.18    4.00
  -1  21  -2   50.44    5.76
   1  21   2   49.42    5.61
   1  21   2   51.68    5.27
  -1  21  -2   46.17    5.25
   1 -21   2   49.54    4.87
  -1  21  -2   47.32    5.14
   1  21   2   44.85    5.00
  -1  21  -2   43.53    4.92
   1  21   3   26.90    4.26
  -1  21  -3   33.44    5.49
  -1  21  -3   23.98    4.85
  -1  21  -3   31.48    4.80
   1  21   3   31.95    4.82
  -1  21  -3   25.97    5.26
  -1  21  -3   22.73    4.86
  -1  21  -3   31.20    5.34
  -1 -21  -3   22.87    3.33
   1 -21   3   24.54    4.74
  -1  21  -4   -0.74    4.55
   1  21   4    4.84    3.41
  -1  21  -4    0.76    4.76
   1  21   4    1.84    3.44
  -1  21  -4    0.67    4.28
  -1  21  -5   15.71    4.69
   1 -22  -3    8.33    2.69
   1  22  -3   13.25    4.00
   1 -22  -2   10.46    2.93
  -1 -22   2    7.97    4.20
   1  22  -2   17.30    3.70
   1  22  -2   25.51    5.13
  -1  22   2   18.92    4.03
   1 -22  -1   74.92    4.73
  -1 -22   1   72.77    5.29
  -1  22   1   71.19    5.53
   1  22  -1   73.51    6.27
   1  22  -1   65.19    4.56
   1  22   0   16.06    2.95
  -1  22   0   26.85    5.08
  -1  22   0   23.03    4.42
   1  22   0   14.44    4.79
   1 -22   0   16.22    3.63
  -1 -22   0   10.99    3.51
  -1  22  -1   -1.55    4.36
  -1  22  -1    6.15    4.59
   1  22   1    8.67    4.35
  -1 -22  -1    6.65    3.26
   1 -22   1    3.23    3.61
   1  22   2   10.30    4.17
   1 -22   2    8.31    3.96
  -1 -22  -2    9.91    3.28
  -1  22  -2   19.65    5.13
   1  22   3   19.22    4.21
  -1 -22  -3   10.60    3.50
   1 -23  -2   20.11    3.16
   1  23  -1  196.31   10.74
  -1  23   1  214.86   10.09
  -1 -23   1  215.92    9.89
   1 -23  -1  213.78    9.34
  -1  23   0    1.74    4.74
   1  23   0    3.13    4.68
   1 -23   0    1.15    3.72
  -1 -23   0    1.48    3.86
  -1  23  -1   75.70    6.55
   1  23   1   84.22    6.30
  -1 -23  -1   77.47    5.30
   1 -23   1   82.51    5.69
   1  23   2   85.18    6.03
  -1 -23  -2   74.25    5.37
   1 -23   2   89.98    6.08
   1 -24  -1   14.29    3.63
  -1  24   0    5.09    4.56
  -1 -24   0    4.56    3.78
   1 -24   0    3.06    3.70
   1 -24   1    7.30    4.14
  -1 -24  -1    8.80    3.90
   1  24   1    9.00    5.15
   2   0 -11   -3.39    4.46
  -2   0  11    1.02    4.15
   2   0 -10   47.30    3.10
  -2   0  10   55.02    5.26
  -2   0  10   54.91    3.81
  -2   0  10   50.26    4.62
   2   0 -10   54.33    5.29
  -2   0  10   53.17    4.30
   2   0  -9   -0.69    2.08
  -2   0   9   -1.73    3.80
  -2   0   9   -0.52    2.72
  -2   0   9    0.23    2.99
  -2   0   9    0.62    2.95
   2   0  -9   -0.50    3.59
   2   0  -8  126.61    5.74
  -2   0   8  117.02    6.78
  -2   0   8  135.72    6.13
  -2   0   8  133.18    6.38
   2   0  -8  123.84    6.48
  -2   0   8  123.79    6.21
  -2   0   7   -3.36    2.26
   2   0  -7    0.14    1.92
  -2   0   7    2.29    2.99
  -2   0   7    1.83    2.61
  -2   0   7    0.49    2.30
   2   0  -7   -1.18    2.68
  -2   0   6   66.27    3.77
   2   0  -6   54.33    3.82
   2   0  -6   61.62    2.44
  -2   0   6   59.29    3.97
  -2   0   6   59.84    3.66
  -2   0   6   56.42    2.48
  -2   0   6   57.58    3.57
   2   0  -6   65.32    3.42
   2   0  -5   -2.74    2.15
   2   0  -5   -0.36    1.64
  -2   0   5    1.58    1.98
   2   0  -5    0.84    2.07
  -2   0   5    0.13    1.84
   2   0  -5    0.83    0.92
  -2   0   5   -0.27    1.02
  -2   0   5   -1.32    2.22
  -2   0   5   -0.28    1.99
  -2   0   4    7.87    1.26
  -2   0   4   12.35    2.06
   2   0  -4   11.22    1.82
   2   0  -4   12.10    1.98
  -2   0   4    8.45    1.91
   2   0  -4   11.20    1.21
  -2   0   4   11.06    1.85
   2   0  -4    8.14    2.29
  -2   0   4    8.45    1.86
  -2   0   3   -0.37    1.23
  -2   0   3    1.67    1.62
   2   0  -3   -1.30    1.57
   2   0  -3    1.68    1.57
  -2   0   3    0.20    1.57
  -2   0   3   -0.29    1.76
   2   0  -3   -0.10    1.80
  -2   0   3    1.58    1.42
   2   0  -3    0.53    1.15
  -2   0   2 1047.69   38.08
   2   0  -2 1068.85   38.07
   2   0  -2 1049.17   38.19
  -2   0   2 1039.92   38.21
   2   0  -2 1066.00   38.04
  -2   0   2 1096.33   38.03
   2   0  -2 1061.05   38.16
  -2   0   2  969.57   38.12
   2   0  -1   -0.62    0.81
  -2   0   1    0.59    0.73
   2   0  -1   -0.93    1.19
  -2   0   1    0.34    1.17
   2   0   0 1037.46   37.37
   2   0   1   -0.11    0.71
  -2   0  -1    0.16    0.73
  -2   0  -1    0.29    1.11
   2   0   1   -1.29    1.16
   2   0   2  867.97   31.42
  -2   0  -2  870.58   31.42
   2   0   3    2.16    2.04
   2   0   3    0.95    0.82
  -2   0  -3    0.48    2.01
  -2   0  -3    0.14    0.78
   2   0   4   10.66    2.24
   2   0   4   12.61    0.99
  -2   0  -4   11.59    2.48
   2   0   5    2.13    2.39
  -2   0  -5   -0.89    2.36
   2   0   5    1.98    2.46
   2   0   5    0.71    0.97
   2   0   6  288.10   11.64
   2   0   6  275.70   11.57
  -2   0  -6  305.13   11.72
   2   0   6  274.88   10.56
  -2   0  -7   -0.24    3.21
   2   0   7    1.72    3.10
   2   0   7    0.94    3.12
   2   0   7   -1.03    1.58
  -2   0  -8   33.71    4.35
   2   0   8   36.80    4.17
   2   0   8   31.74    2.29
   2   0   8   37.71    4.19
  -2   0  -9    2.89    3.94
   2   0   9   -0.31    4.04
   2   0   9    0.47    1.63
   2   0   9   -2.27    3.71
  -2   0 -10    6.51    4.66
   2   0  10    1.12    1.27
   2   0  10    5.08    4.34
   2   0  10    6.66    4.42
   2   0  10    0.84    1.43
  -2   1  11    3.64    3.94
  -2  -1  11    6.40    4.00
   2   1 -11    5.72    4.53
  -2  -1  10   31.52    4.79
  -2   1  10   23.01    4.62
  -2   1  10   26.91    3.79
   2  -1 -10   23.42    4.19
   2   1 -10   17.47    4.52
  -2   1  10   21.16    3.09
  -2  -1  10   25.75    4.14
  -2   1  10   31.61    3.90
  -2  -1  10   21.41    3.05
  -2  -1  10   23.94    3.67
   2  -1 -10   21.95    2.36
   2   1 -10   19.38    2.31
   2  -1  -9   52.07    3.35
   2   1  -9   51.25    4.85
   2  -1  -9   57.17    4.50
   2   1  -9   55.98    3.39
  -2   1   9   57.15    4.99
  -2  -1   9   43.70    4.81
  -2  -1   9   53.41    3.95
  -2   1   9   57.17    3.90
  -2  -1   9   57.69    4.51
  -2   1   9   55.28    4.33
  -2  -1   9   53.09    4.06
  -2   1   9   57.30    4.15
   2  -1  -8  151.51    7.19
   2   1  -8  150.94    7.49
   2   1  -8  150.99    6.52
   2  -1  -8  143.01    6.50
  -2   1   8  137.05    7.44
  -2  -1   8  162.94    7.70
  -2  -1   8  149.13    6.79
  -2   1   8  160.37    6.91
  -2   1   8  139.32    6.99
  -2  -1   8  141.68    7.26
  -2   1   8  159.08    7.04
  -2  -1   8  154.36    7.09
   2   1  -7    9.43    3.00
   2  -1  -7    8.50    2.64
  -2  -1   7    5.65    2.39
  -2   1   7    6.04    2.39
   2  -1  -7    3.44    2.02
  -2   1   7    8.00    3.05
  -2  -1   7    3.54    3.05
  -2  -1   7    7.49    2.40
  -2   1   7    7.45    2.56
   2   1  -7    5.72    2.04
  -2   1   7    4.83    2.60
  -2  -1   7    8.14    2.87
  -2  -1   6   60.00    3.64
  -2   1   6   54.42    3.52
  -2  -1   6   60.00    3.57
  -2   1   6   55.50    3.49
  -2  -1   6   56.95    3.75
  -2   1   6   52.85    3.48
   2   1  -6   61.71    3.88
   2  -1  -6   59.91    3.71
   2  -1  -6   60.24    2.42
  -2   1   6   59.89    3.80
  -2  -1   6   55.54    3.98
   2   1  -6   56.71    2.27
  -2   1   6   58.52    2.54
  -2  -1   6   49.34    2.28
   2  -1  -6   62.01    3.30
   2   1  -6   65.35    3.33
  -2  -1   5  229.55    8.59
   2  -1  -5  211.67    9.14
   2  -1  -5  239.31    9.10
   2   1  -5  219.19    9.08
   2  -1  -5  232.40    8.62
   2   1  -5  235.94    8.59
  -2   1   5  224.63    9.18
  -2  -1   5  250.50    9.29
   2   1  -5  216.30    9.34
  -2   1   5  228.99    9.14
  -2  -1   5  221.77    9.24
  -2   1   5  227.88    8.70
  -2  -1   5  232.02    9.49
   2   1  -5  223.59    9.46
  -2   1   5  238.45    9.46
  -2  -1   5  239.17    9.30
  -2   1   5  223.53    9.20
  -2  -1   4  344.27   12.87
   2   1  -4  350.86   13.34
  -2   1   4  353.99   13.13
  -2  -1   4  351.20   13.29
   2  -1  -4  334.86   13.17
   2  -1  -4  360.96   13.22
   2  -1  -4  366.09   12.89
  -2   1   4  346.08   13.27
   2   1  -4  336.09   13.20
  -2  -1   4  347.21   13.29
  -2   1   4  319.54   12.93
   2   1  -4  358.95   12.88
  -2  -1   4  350.00   13.43
  -2   1   4  338.23   13.33
   2   1  -4  364.97   13.50
   2  -1  -4  344.45   13.35
  -2  -1   4  355.78   13.34
  -2  -1   3 1060.77   37.11
  -2   1   3 1029.59   37.13
   2   1  -3 1026.92   37.23
   2  -1  -3 1026.97   37.13
  -2  -1   3  990.66   37.19
  -2  -1   3 1039.63   37.19
  -2   1   3 1020.34   37.16
   2   1  -3 1012.41   37.13
  -2  -1   3 1019.63   37.19
   2  -1  -3 1031.87   37.12
  -2  -1   3 1026.25   36.92
   2   1  -3 1033.40   37.13
  -2   1   3 1016.09   36.94
   2  -1  -3 1029.57   36.98
   2   1  -3 1011.91   36.92
  -2   1   3  992.10   36.95
   2  -1  -3  990.08   36.94
  -2  -1   2  232.10    8.85
  -2   1   2  250.64    8.69
  -2  -1   2  228.76    8.86
   2  -1  -2  236.73    8.71
   2   1  -2  232.35    8.89
  -2  -1   2  215.43    8.99
  -2   1   2  235.57    8.89
   2   1  -2  240.33    8.86
  -2   1   2  237.79    9.00
   2   1  -2  238.84    9.00
  -2  -1   2  230.98    9.06
   2  -1  -2  239.33    8.96
   2  -1  -2  251.94    8.89
  -2  -1   2  207.09    8.92
   2   1  -2  226.12    8.97
  -2   1   2  241.03    8.85
   2  -1  -2  226.66    8.84
  -2   1   1   82.19    3.78
   2  -1  -1   86.40    3.70
   2   1  -1   97.59    3.78
  -2  -1   1   87.36    3.72
  -2   1   1   90.97    3.35
  -2  -1   1   80.76    3.57
   2   1  -1   90.98    3.59
   2  -1  -1   90.42    3.36
  -2  -1   0   17.53    1.17
   2  -1   0   13.98    1.01
  -2   1   0   16.88    1.10
   2   1   1 1180.78   42.33
  -2  -1  -1 1216.10   42.33
  -2  -1  -1 1176.36   42.26
   2   1   1 1177.64   42.26
   2  -1   1 1161.08   42.40
  -2   1  -1 1172.39   42.42
  -2  -1  -1 1191.87   42.43
   2   1   1 1149.13   42.43
   2  -1   1 1177.66   42.26
  -2   1  -1 1146.96   42.27
   2   1   2 2817.17   98.50
  -2   1  -2 2737.47   98.60
   2  -1   2 2829.12   98.60
  -2  -1  -2 2719.70   98.47
   2   1   2 2567.49   98.86
  -2  -1  -2 2649.08   98.85
   2   1   2 2730.42   98.64
  -2  -1  -2 2748.81   98.62
  -2  -1  -3 1464.50   52.43
  -2   1  -3 1453.06   52.97
   2   1   3 1491.96   52.93
   2  -1   3 1449.13   52.97
  -2  -1  -3 1456.04   52.90
   2   1   3 1461.50   52.31
   2  -1   3 1429.60   52.31
   2  -1   3 1466.33   52.39
   2   1   3 1474.52   52.33
   2   1   3 1439.58   52.46
  -2   1  -3 1452.86   52.40
   2  -1   4   98.47    4.80
  -2   1  -4   92.29    4.72
  -2  -1  -4   95.89    4.77
   2   1   4   99.53    4.71
   2   1   4   97.60    3.59
   2   1   4   89.12    3.65
   2  -1   4   89.34    3.69
   2   1   4   94.05    3.58
   2   1   4   95.56    3.59
   2  -1   5  174.28    7.76
   2   1   5  177.56    6.62
   2   1   5  176.99    6.60
   2   1   5  174.32    7.63
  -2   1  -5  187.30    7.82
  -2  -1  -5  171.15    7.68
   2  -1   5  175.60    6.78
   2   1   5  181.71    6.79
   2   1   5  181.28    7.78
   2  -1   5  188.34    7.89
  -2  -1  -6  101.20    5.45
  -2   1  -6  104.99    5.54
   2   1   6  102.59    3.91
   2  -1   6   99.42    4.23
   2   1   6  102.03    4.26
   2   1   6  105.28    3.94
   2  -1   6  108.89    5.50
   2   1   6   88.92    5.37
   2  -1   6   98.70    5.48
   2   1   6   97.66    5.38
   2   1   7 1211.26   44.19
   2  -1   7 1190.96   44.22
   2  -1   7 1149.51   44.17
   2   1   7 1205.89   44.12
   2   1   7 1185.57   43.14
   2  -1   7 1187.07   43.11
  -2   1  -7 1207.27   44.26
  -2  -1  -7 1185.03   44.08
   2   1   8   94.64    6.03
   2  -1   8   86.72    6.10
  -2   1  -8  104.78    6.36
  -2  -1  -8  108.57    6.17
   2  -1   8  101.98    4.46
   2   1   8  104.19    4.51
   2   1   8  103.08    6.05
   2  -1   8  115.78    6.31
   2  -1   9   37.36    2.39
   2   1   9   42.39    2.58
   2  -1   9   43.54    4.82
   2   1   9   46.11    4.90
   2  -1   9   36.95    4.66
   2   1   9   49.16    4.69
  -2  -1  -9   47.22    4.77
  -2   1  -9   42.14    4.83
   2  -1  10    6.84    4.47
   2   1  10   -0.30    4.03
   2  -1  10    0.34    4.19
   2   1  10    5.67    4.72
   2  -1  10    1.09    1.28
   2   1  10    2.14    1.57
  -2   1 -10   -0.32    4.83
  -2  -1 -10    0.89    4.29
   2   1  10    1.95    1.41
   2   1  11    4.33    4.74
  -2   2  11   15.40    4.02
  -2  -2  11   14.78    4.39
   2   2 -11   16.53    4.96
  -2   2  10   19.72    3.77
   2   2 -10   26.39    4.95
   2  -2 -10   24.95    3.90
  -2   2  10   25.29    3.28
  -2  -2  10   24.80    3.64
  -2  -2  10   24.91    3.03
  -2   2  10   18.85    4.37
  -2  -2  10   27.96    4.78
   2   2 -10   15.86    2.20
   2  -2 -10   23.76    2.41
  -2  -2  10   20.81    4.30
  -2   2  10   21.17    3.84
  -2  -2   9    6.97    3.63
  -2   2   9    5.47    2.91
   2  -2  -9    9.35    3.42
   2  -2  -9    8.27    2.28
   2   2  -9    5.84    2.09
  -2  -2   9    7.70    3.05
  -2   2   9    4.80    3.11
  -2  -2   9    7.49    2.74
  -2   2   9    6.54    2.87
   2   2  -9    6.08    3.97
  -2  -2   9    1.51    3.86
  -2   2   9    8.45    3.62
   2   2  -8  175.93    8.41
   2  -2  -8  172.97    7.94
  -2  -2   8  174.19    7.70
   2   2  -8  179.43    7.51
   2  -2  -8  185.14    7.47
  -2   2   8  176.92    7.89
  -2  -2   8  153.97    7.81
  -2   2   8  174.02    7.70
  -2   2   8  181.22    7.89
  -2  -2   8  178.78    8.18
  -2  -2   8  166.53    8.38
  -2   2   8  182.85    8.42
  -2  -2   7   57.83    4.40
  -2   2   7   56.28    4.10
  -2   2   7   61.40    3.75
  -2  -2   7   55.55    3.75
  -2   2   7   48.23    2.18
  -2   2   7   55.16    3.62
  -2  -2   7   59.08    4.04
   2   2  -7   57.05    4.32
   2  -2  -7   52.98    3.73
  -2   2   7   53.55    3.61
  -2  -2   7   48.77    3.50
   2  -2  -7   57.97    3.28
   2   2  -7   64.55    3.43
  -2   2   7   50.43    2.14
   2   2  -6   52.13    3.90
  -2   2   6   61.98    3.55
  -2  -2   6   53.50    3.42
  -2  -2   6   63.41    3.80
  -2   2   6   53.62    3.37
   2   2  -6   52.11    3.86
   2  -2  -6   56.17    2.40
   2   2  -6   48.34    2.15
   2  -2  -6   45.53    3.42
   2  -2  -6   53.90    3.17
   2   2  -6   55.85    3.25
  -2   2   6   58.31    3.43
  -2   2   6   54.47    2.58
  -2   2   6   54.88    3.69
  -2  -2   6   63.25    4.04
  -2  -2   6   57.51    3.44
   2   2  -6   50.23    2.22
   2   2  -5  216.90    8.23
  -2   2   5  222.91    8.37
   2   2  -5  199.93    8.70
  -2   2   5  213.11    8.80
  -2  -2   5  220.12    8.84
  -2  -2   5  229.22    8.93
   2   2  -5  224.75    9.07
  -2  -2   5  220.77    8.99
  -2   2   5  218.47    8.66
   2  -2  -5  212.26    8.72
   2  -2  -5  221.90    8.29
  -2   2   5  221.58    8.99
   2   2  -5  217.03    9.15
  -2  -2   5  222.39    9.13
  -2  -2   5  217.21    8.19
   2  -2  -5  221.59    8.69
  -2  -2   4    0.13    1.78
  -2   2   4   -0.12    1.82
  -2  -2   4    0.43    1.93
   2   2  -4    2.69    1.75
  -2   2   4    0.71    1.71
   2  -2  -4    3.01    1.85
   2   2  -4    0.15    2.18
   2   2  -4   -0.25    1.16
  -2   2   4    1.83    1.30
  -2   2   4    2.99    1.45
  -2  -2   4    1.38    1.91
   2   2  -4   -1.85    2.13
   2  -2  -4    0.52    1.53
   2  -2  -4   -1.40    1.57
  -2  -2   4   -0.25    1.79
   2  -2  -4   -1.21    1.21
  -2  -2   4   -0.42    1.12
  -2  -2   3  428.95   16.08
   2   2  -3  439.63   16.33
  -2  -2   3  449.64   16.41
   2   2  -3  434.91   16.36
  -2   2   3  453.86   16.02
   2  -2  -3  439.77   16.03
  -2   2   3  431.02   16.32
   2  -2  -3  450.46   16.30
   2  -2  -3  467.38   16.13
   2   2  -3  433.45   16.10
  -2   2   3  410.82   16.15
  -2  -2   3  440.06   16.33
   2   2  -3  427.78   16.34
  -2  -2   3  442.78   16.39
  -2   2   3  437.68   16.23
   2   2  -3  430.76   16.45
   2  -2  -3  446.33   16.25
  -2  -2   3  382.42   16.34
   2  -2  -2  147.27    5.32
   2   2  -2  147.73    5.77
   2   2  -2  143.42    5.65
  -2  -2   2  142.20    5.60
   2   2  -2  135.19    5.75
  -2  -2   2  134.70    5.82
  -2   2   2  143.09    5.77
   2  -2  -2  141.53    5.73
   2  -2  -2  131.15    5.61
   2   2  -2  137.88    5.77
  -2  -2   2  145.11    5.85
  -2  -2   2  141.00    5.70
  -2   2   2  144.17    5.29
  -2   2   2  134.22    5.69
  -2   2   2  149.95    5.54
   2  -2  -2  140.98    5.56
   2   2  -1 9994.42  346.05
  -2  -2   1 9999.00  346.00
   2  -2  -1 9590.12  346.00
  -2   2   1 9317.08  346.00
   2   2  -1 9401.54  345.95
  -2   2   0 2870.32   97.32
   2  -2   0 3095.62   97.34
  -2   2   0 2312.90   97.33
  -2  -2   0 2534.06   97.37
   2  -2   1 1462.95   53.79
   2   2   1 1494.48   53.89
  -2  -2  -1 1521.46   53.89
  -2   2  -1 1513.51   53.80
  -2   2  -1 1494.07   53.94
   2  -2   1 1448.32   53.94
  -2  -2  -1 1510.59   53.82
   2   2   1 1534.62   53.84
   2   2   1 1466.11   53.96
  -2  -2  -1 1490.15   53.95
  -2   2  -2 1544.42   55.52
   2   2   2 1535.10   55.72
   2   2   2 1556.11   55.56
   2  -2   2 1555.25   55.50
  -2  -2  -2 1547.94   55.59
  -2   2  -2 1537.85   55.51
  -2   2  -2 1535.97   55.66
  -2  -2  -2 1555.94   55.70
   2   2   2 1483.76   55.89
  -2  -2  -2 1551.46   55.87
   2   2   2 1536.62   55.61
   2  -2   2 1576.26   55.65
  -2   2  -2 1538.01   55.49
  -2  -2  -3 2290.73   80.45
   2   2   3 2268.37   80.48
  -2   2  -3 2185.91   79.97
   2  -2   3 2213.76   80.00
   2   2   3 2181.51   80.03
   2   2   3 2219.30   80.12
  -2   2  -3 2187.81   80.03
   2  -2   3 2223.21   79.96
   2   2   3 2245.57   80.00
  -2  -2  -3 2276.08   80.08
   2   2   3 2273.03   79.99
   2   2   4   89.84    3.61
  -2   2  -4   88.62    3.42
   2  -2   4   88.37    4.69
   2   2   4   93.86    3.55
   2  -2   4   86.54    3.36
   2   2   4   88.55    3.53
  -2  -2  -4   89.57    4.45
   2   2   4   83.88    4.44
  -2   2  -4   95.16    4.69
   2  -2   4   90.43    3.55
   2   2   4   85.50    3.54
  -2   2  -5    4.45    2.36
   2   2   5    8.98    2.38
   2  -2   5    6.56    2.38
  -2  -2  -5    9.97    2.53
   2   2   5    7.11    0.80
   2   2   5    6.90    0.99
   2   2   5    7.67    1.09
   2  -2   5    5.83    1.11
   2   2   5    5.40    0.80
   2  -2   6   30.30    1.90
   2   2   6   31.58    1.93
   2   2   6   34.00    3.31
   2  -2   6   29.94    3.12
   2   2   6   30.47    1.63
   2   2   6   31.42    3.29
   2  -2   6   31.82    3.38
   2   2   6   28.94    1.65
  -2   2  -6   28.52    3.49
  -2  -2  -6   25.90    3.21
   2   2   7   90.47    3.64
   2  -2   7   81.79    3.52
   2   2   7   66.15    4.88
   2  -2   7   79.02    5.05
   2   2   7   68.92    3.13
  -2  -2  -7   86.56    4.98
  -2   2  -7   89.87    5.37
   2   2   7   72.78    3.20
   2   2   7   78.82    4.95
   2  -2   7   87.94    5.21
   2   2   8   16.39    1.92
   2  -2   8   15.06    3.73
   2   2   8   19.42    3.78
  -2  -2  -8   13.55    3.73
  -2   2  -8   22.84    4.13
   2  -2   8    8.54    3.89
   2   2   8    8.68    3.48
   2  -2   8   12.16    1.74
   2   2   9    5.93    3.73
  -2  -2  -9    8.74    4.00
  -2   2  -9    7.48    4.41
   2   2   9    7.21    1.59
   2  -2   9    8.65    4.00
   2   2   9    3.91    3.82
   2   2   9    7.48    1.87
   2  -2   9    6.03    1.68
   2  -2   9    3.58    4.03
   2  -2  10    1.91    4.39
   2   2  10   -0.58    4.09
   2   2  10   -1.31    4.22
   2  -2  10    3.48    4.16
   2   2  10    0.90    1.55
  -2   2 -10    6.03    4.92
  -2  -2 -10    3.70    4.20
   2  -2  10   -0.94    1.28
   2   2  10    3.48    1.80
   2   2  11    1.51    4.43
  -2  -2 -11    0.30    4.87
  -2  -3  11   -1.74    4.57
  -2   3  10    1.09    3.11
   2  -3 -10    4.30    3.29
   2   3 -10    2.49    4.75
   2  -3 -10    1.43    2.00
   2   3 -10    0.76    1.90
  -2   3  10    7.57    4.23
  -2  -3  10    5.04    4.06
  -2  -3  10   -1.11    3.93
  -2   3  10   -1.23    3.07
  -2  -3  10    0.45    2.60
  -2   3  10    0.66    3.17
  -2  -3  10   -0.65    3.29
  -2  -3   9    3.78    3.04
  -2  -3   9    2.61    3.72
  -2   3   9    2.48    2.86
   2   3  -9    4.60    4.07
   2  -3  -9    0.40    2.99
   2  -3  -9    1.50    2.16
   2   3  -9   -1.29    1.98
  -2  -3   9   -0.93    4.05
  -2   3   9    5.56    3.56
  -2  -3   9    0.66    2.49
  -2   3   9    2.53    3.03
  -2   3   9    0.94    2.76
  -2   3   8   46.20    4.14
  -2  -3   8   42.98    4.28
  -2  -3   8   41.71    4.05
  -2   3   8   49.99    3.64
   2   3  -8   41.71    4.58
   2  -3  -8   46.78    3.75
   2  -3  -8   47.79    3.24
   2   3  -8   41.01    3.14
  -2   3   8   47.48    3.74
  -2  -3   8   44.21    3.71
  -2  -3   8   49.02    3.49
  -2   3   8   37.84    3.46
  -2  -3   7   25.66    2.81
  -2   3   7   29.24    3.01
  -2   3   7   27.25    1.81
   2  -3  -7   25.40    2.58
  -2   3   7   24.93    2.84
  -2  -3   7   25.71    3.34
   2   3  -7   23.66    3.66
   2  -3  -7   24.05    2.98
  -2  -3   7   31.48    3.79
  -2   3   7   28.43    3.25
  -2   3   7   24.47    2.94
   2   3  -7   22.86    2.68
  -2  -3   7   26.49    3.00
  -2  -3   6   10.67    2.87
  -2   3   6   10.40    2.63
   2   3  -6   14.92    2.16
  -2   3   6   13.68    2.40
   2   3  -6   11.11    1.17
   2   3  -6   12.03    3.13
  -2   3   6   13.78    1.59
  -2  -3   6   11.78    2.36
  -2   3   6   13.78    2.10
  -2  -3   6   13.34    2.94
   2   3  -6    9.74    2.80
   2   3  -6    9.76    0.99
   2  -3  -6   15.13    2.38
   2  -3  -6   11.97    2.09
  -2  -3   6    9.89    2.37
   2  -3  -6   12.85    1.35
  -2  -3   5   66.88    3.77
   2   3  -5   59.99    2.88
  -2   3   5   62.73    3.13
  -2   3   5   64.59    3.67
   2   3  -5   69.15    3.54
  -2   3   5   58.03    3.64
  -2  -3   5   56.82    3.85
   2   3  -5   65.64    4.04
  -2  -3   5   69.22    3.94
  -2   3   5   67.13    3.31
   2   3  -5   66.47    4.01
   2  -3  -5   63.77    3.34
   2  -3  -5   66.60    3.00
  -2  -3   5   68.48    3.67
  -2  -3   5   65.61    2.83
   2  -3  -5   66.96    3.45
   2   3  -4  203.34    7.82
  -2   3   4  200.32    7.94
   2   3  -4  204.34    8.16
  -2  -3   4  190.24    8.36
  -2   3   4  197.55    8.13
   2   3  -4  200.60    8.47
  -2  -3   4  210.08    8.31
   2   3  -4  201.44    8.23
  -2  -3   4  198.09    8.29
   2   3  -4  214.46    8.47
  -2   3   4  219.22    7.87
   2  -3  -4  205.53    7.85
   2  -3  -4  206.94    7.85
   2  -3  -4  187.86    8.09
  -2   3   4  202.75    8.18
  -2  -3   4  205.14    8.28
  -2  -3   4  203.86    7.78
  -2   3   3    5.84    1.44
  -2   3   3    3.17    1.54
  -2  -3   3    0.46    1.81
   2   3  -3    1.09    1.73
   2  -3  -3    1.16    1.40
   2  -3  -3    1.84    1.42
  -2  -3   3    2.76    1.85
  -2   3   3    3.34    0.99
   2   3  -3    2.08    2.01
  -2  -3   3    2.73    1.37
   2  -3  -3    1.56    0.98
   2   3  -3    1.64    1.39
  -2   3   3    2.24    1.88
   2   3  -3    3.60    1.80
  -2  -3   3    2.28    1.82
   2  -3  -3    3.16    1.60
   2   3  -2   91.41    4.08
  -2  -3   2   90.62    4.20
   2   3  -2   88.48    4.08
   2  -3  -2   92.81    3.96
  -2   3   2   84.68    4.04
  -2  -3   2   88.86    4.18
  -2   3   2   89.51    4.03
   2  -3  -2   85.34    3.88
   2   3  -2   91.49    4.12
  -2  -3   2   92.24    4.08
   2  -3  -2   92.55    3.69
  -2   3   2   91.80    3.63
  -2  -3   2   89.51    3.86
   2   3  -2   91.98    3.92
   2  -3  -1  641.54   24.30
  -2   3   1  611.79   24.34
   2  -3  -1  690.67   23.97
  -2  -3   1  653.30   24.30
   2   3  -1  659.08   24.34
   2  -3   0  302.23   10.53
  -2  -3   0  252.13   10.62
  -2   3   0  310.98   10.55
  -2   3   0  264.00   10.58
  -2  -3  -1  335.25   12.94
   2   3   1  350.48   12.96
   2   3   1  359.43   12.93
   2   3   1  367.66   13.07
   2  -3   1  345.41   13.10
  -2   3  -1  334.17   12.84
  -2  -3  -1  354.91   12.92
  -2   3  -1  347.94   12.87
  -2  -3  -1  342.59   13.03
   2  -3   1  368.11   12.87
  -2   3  -1  345.85   13.10
  -2  -3  -1  363.86   13.00
   2   3   1  358.92   13.03
   2  -3   1  358.49   12.99
  -2   3  -1  320.72   13.02
  -2   3  -2   25.43    1.43
   2   3   2   27.69    1.87
  -2  -3  -2   29.25    1.80
   2   3   2   28.19    1.59
   2   3   2   29.42    2.05
   2   3   2   25.39    1.90
  -2   3  -2   27.20    1.53
   2  -3   2   26.54    1.48
   2   3   2   24.28    1.55
  -2  -3  -2   25.77    1.65
  -2   3  -2   28.10    1.48
   2  -3   2   24.04    1.67
  -2   3  -2   28.22    1.83
  -2   3  -3   10.46    1.20
   2   3   3   14.33    1.33
  -2   3  -3   14.15    1.13
  -2  -3  -3   15.53    2.04
   2   3   3   14.11    2.16
  -2   3  -3   11.55    0.98
   2   3   3   15.15    1.26
  -2   3  -3   12.58    1.29
   2   3   3   14.25    1.36
   2  -3   3   13.14    1.13
   2   3   3   15.89    1.28
   2  -3   3   13.66    1.20
   2   3   4    0.94    1.01
  -2   3  -4    1.79    0.97
  -2   3  -4    2.28    0.93
   2   3   4    3.01    1.16
   2   3   4    1.39    2.03
  -2   3  -4    3.57    2.47
   2  -3   4    2.20    2.19
  -2  -3  -4    0.92    1.98
   2   3   4    2.87    1.05
   2  -3   4    1.78    0.74
  -2   3  -4    2.87    0.83
   2   3   4    1.77    1.04
   2   3   4    1.62    1.07
   2  -3   4    1.82    0.99
   2  -3   5  103.35    5.00
  -2  -3  -5   88.25    4.72
  -2   3  -5   98.41    5.07
   2   3   5   92.45    4.73
   2   3   5   89.18    3.71
   2  -3   5   94.16    3.86
   2   3   5   92.99    3.84
  -2   3  -5   93.52    3.56
   2   3   5   89.11    3.81
   2   3   5   90.68    3.80
   2   3   6    2.40    0.87
   2   3   6    5.97    1.22
   2   3   6    3.28    2.70
  -2   3  -6    5.12    3.11
   2  -3   6    4.37    2.91
  -2  -3  -6    8.07    2.61
   2   3   6    5.12    0.86
   2  -3   6    4.90    1.38
   2   3   6    8.91    2.76
   2   3   6    3.87    1.27
  -2   3  -7  417.71   16.72
  -2  -3  -7  409.68   16.28
   2   3   7  412.92   15.22
   2  -3   7  400.19   15.32
   2   3   7  397.26   15.40
   2   3   7  416.03   16.40
   2  -3   7  426.64   16.69
   2  -3   7  426.89   16.65
   2   3   7  405.45   16.30
   2   3   7  423.33   15.20
   2  -3   8   45.36    4.75
   2   3   8   52.00    4.46
  -2  -3  -8   51.16    4.27
  -2   3  -8   49.51    4.79
   2   3   8   49.57    2.34
   2   3   8   54.99    2.87
   2   3   8   54.95    2.75
   2  -3   8   45.36    2.67
   2  -3   8   51.95    4.67
   2   3   8   42.63    4.48
   2   3   8   46.24    2.40
  -2  -3  -9    3.31    3.64
  -2   3  -9    4.85    4.57
   2  -3   9    3.26    4.12
   2   3   9    2.66    3.95
   2   3   9    3.09    1.66
   2   3   9    3.05    1.90
   2  -3   9    1.84    4.07
   2   3   9    1.84    3.55
   2  -3   9    1.47    1.59
  -2   3 -10    8.65    5.04
  -2  -3 -10    6.29    4.15
   2   3  10   11.01    2.06
   2   3  10   11.52    1.85
   2   3  10    9.25    4.05
   2  -3  10   13.76    4.58
   2   3  10   14.56    4.60
   2  -3  10   11.41    4.59
   2   3  11   22.84    4.86
  -2  -3 -11   12.38    4.77
  -2   4  10   11.27    3.46
  -2  -4  10   10.14    4.18
  -2   4  10    9.80    3.17
   2   4 -10   16.14    4.88
   2  -4 -10    9.90    3.20
  -2  -4  10   10.22    2.63
  -2   4  10    8.48    4.06
  -2  -4  10    1.71    4.43
  -2  -4  10    8.25    3.37
   2   4 -10    7.89    2.07
   2  -4 -10    7.19    2.25
  -2   4  10   10.55    3.13
  -2   4   9   73.44    4.91
  -2  -4   9   74.39    5.45
  -2   4   9   74.54    4.58
   2   4  -9   84.39    5.99
   2  -4  -9   82.23    4.77
  -2   4   9   85.04    4.78
  -2   4   9   79.32    5.33
  -2  -4   9   72.90    5.63
  -2  -4   9   74.05    4.72
  -2  -4   9   71.75    4.44
   2   4  -9   74.36    4.14
   2  -4  -9   83.64    4.31
  -2  -4   8    4.27    2.54
   2   4  -8    4.22    2.40
  -2   4   8    2.80    2.66
  -2   4   8    3.43    0.94
   2  -4  -8    5.01    2.32
  -2   4   8    2.42    2.49
  -2  -4   8    7.80    3.42
   2   4  -8    1.09    3.86
   2  -4  -8    5.66    2.78
  -2  -4   8    4.06    2.83
  -2   4   8    3.44    2.92
  -2  -4   8    2.31    3.53
  -2   4   8    5.21    2.66
  -2   4   8    1.85    0.84
  -2   4   7    7.85    2.58
   2   4  -7    2.64    2.34
  -2  -4   7    2.27    2.50
  -2   4   7    4.00    1.58
  -2   4   7    6.76    2.21
  -2  -4   7    7.50    3.15
   2   4  -7    4.13    3.33
   2  -4  -7    9.23    2.40
   2  -4  -7    7.26    2.19
  -2  -4   7    5.91    3.13
  -2   4   7    5.80    2.81
  -2  -4   7    7.02    2.46
   2   4  -6   41.87    2.97
  -2   4   6   44.54    3.04
  -2   4   6   42.72    3.31
  -2  -4   6   39.08    3.62
   2   4  -6   38.20    2.11
  -2   4   6   37.16    2.45
   2   4  -6   41.92    3.71
  -2   4   6   37.89    2.84
  -2  -4   6   44.15    3.61
   2   4  -6   38.81    3.60
   2  -4  -6   40.61    2.32
   2   4  -6   42.31    1.99
   2  -4  -6   40.66    2.77
  -2  -4   6   42.93    3.17
  -2  -4   6   36.49    3.12
   2  -4  -6   39.43    2.94
  -2  -4   5   40.38    3.37
  -2   4   5   46.22    3.12
  -2   4   5   46.95    3.12
   2   4  -5   45.32    2.96
   2   4  -5   43.80    3.51
   2   4  -5   48.82    2.49
  -2   4   5   47.01    2.72
  -2  -4   5   47.34    3.49
  -2   4   5   49.53    2.71
   2  -4  -5   48.63    2.67
   2   4  -5   50.97    3.61
   2  -4  -5   54.24    2.63
   2  -4  -5   42.98    2.93
  -2  -4   5   48.37    3.24
  -2  -4   5   49.08    3.20
  -2  -4   4  562.26   20.94
   2   4  -4  579.27   20.64
   2   4  -4  564.49   20.91
  -2  -4   4  543.98   20.97
  -2  -4   4  547.95   21.02
  -2   4   4  562.77   20.70
  -2   4   4  584.76   20.49
   2   4  -4  560.92   21.10
   2  -4  -4  559.94   20.47
   2  -4  -4  539.71   20.61
  -2   4   4  548.70   20.89
   2  -4  -4  561.87   20.83
  -2   4   4  562.52   20.77
   2   4  -4  545.01   20.89
  -2  -4   4  548.70   20.55
   2   4  -3  488.39   17.92
  -2  -4   3  484.43   17.93
  -2  -4   3  464.71   17.90
   2   4  -3  474.78   17.98
  -2   4   3  483.28   17.33
  -2  -4   3  474.57   17.63
   2  -4  -3  479.14   17.32
  -2   4   3  477.74   17.58
   2   4  -3  469.05   17.92
   2   4  -3  473.55   17.69
  -2  -4   3  464.96   17.91
  -2   4   3  470.50   17.75
   2  -4  -3  487.36   17.70
   2  -4  -3  471.52   17.82
  -2   4   3  474.93   17.86
   2   4  -2  386.17   14.98
  -2  -4   2  399.73   15.01
   2   4  -2  394.38   14.90
   2  -4  -2  394.72   14.93
  -2   4   2  408.30   14.95
   2   4  -2  386.43   14.98
  -2  -4   2  399.63   14.85
  -2   4   2  417.44   14.53
   2  -4  -2  364.40   14.83
  -2   4   2  394.62   14.94
   2   4  -2  405.99   15.07
  -2  -4   2  406.97   15.07
   2   4  -1 1631.43   56.07
  -2  -4   1 1646.48   56.02
  -2   4   1 1414.03   56.02
   2  -4  -1 1510.60   56.02
   2  -4   0  355.99   11.98
  -2   4   0  346.36   11.99
  -2   4   0  308.44   12.07
  -2  -4   0  270.77   12.07
   2  -4   1 5400.90  193.01
  -2   4  -1 5375.44  193.04
   2   4   1 5335.85  193.02
  -2  -4  -1 5267.94  192.99
   2  -4   1 5380.54  192.97
  -2   4  -1 4849.43  192.99
   2   4   1 5464.75  192.91
  -2  -4  -1 5513.31  192.92
  -2  -4  -1 5458.37  192.93
   2   4   1 5517.05  192.95
  -2   4  -1 5425.33  192.88
  -2   4  -1 5286.76  192.88
  -2  -4  -1 5401.36  193.00
   2  -4   1 5400.65  192.87
   2   4   1 5454.06  193.02
  -2  -4  -2  273.44   10.22
  -2   4  -2  271.87   10.05
   2   4   2  265.74   10.22
   2   4   2  265.69   10.31
   2  -4   2  273.61   10.17
  -2   4  -2  267.94   10.27
  -2  -4  -2  273.96   10.19
  -2   4  -2  260.52   10.09
   2   4   2  272.19   10.22
  -2   4  -2  266.44   10.10
   2  -4   2  275.42   10.06
   2   4   2  266.49   10.12
   2  -4   2  270.46   10.39
   2   4   2  276.31   10.29
   2  -4   3 1176.92   43.56
   2   4   3 1206.07   43.24
   2   4   3 1230.27   43.32
   2   4   3 1180.92   43.18
   2  -4   3 1180.97   43.12
   2   4   3 1187.55   43.28
   2   4   3 1208.18   43.17
  -2   4  -3 1161.01   43.05
   2   4   3 1182.18   43.45
   2  -4   3 1198.90   43.13
   2   4   3 1231.46   43.22
  -2   4  -3 1185.29   43.18
  -2   4  -3 1209.86   43.12
  -2   4  -3 1174.62   43.17
  -2   4  -4   91.40    3.72
   2   4   4   97.72    3.92
   2  -4   4   74.13    4.57
   2   4   4   92.01    3.89
  -2   4  -4   85.50    3.79
   2   4   4   90.67    4.45
  -2   4  -4   68.95    4.67
  -2  -4  -4   95.33    4.42
   2  -4   4   87.55    3.61
   2   4   4   92.51    3.83
   2   4   4   89.61    3.81
   2   4   4   89.64    3.79
   2  -4   4   88.30    3.77
  -2   4  -4   92.87    3.75
  -2   4  -5   47.79    2.25
  -2   4  -5   51.70    2.36
  -2   4  -5   53.76    2.58
   2   4   5   52.28    2.57
  -2   4  -5   52.75    2.21
   2   4   5   50.41    3.49
   2  -4   5   61.03    3.94
  -2   4  -5   54.59    3.89
  -2  -4  -5   51.83    3.39
   2   4   5   50.60    2.48
   2   4   5   50.25    2.58
   2  -4   5   50.16    2.55
   2   4   5   55.05    2.64
   2   4   5   48.02    2.58
   2   4   6   26.31    1.76
   2   4   6   26.21    3.18
   2   4   6   25.17    1.62
  -2   4  -6   30.46    3.57
   2  -4   6   27.04    3.57
   2   4   6   29.33    3.18
  -2  -4  -6   28.06    2.95
   2   4   6   27.22    1.95
   2   4   6   22.06    1.91
   2  -4   6   24.56    1.91
   2   4   6   28.13    1.96
  -2   4  -6   25.04    1.42
  -2   4  -7   -0.55    3.54
   2   4   7   -0.64    2.96
  -2  -4  -7   -1.21    2.95
   2   4   7    0.19    1.56
   2   4   7    0.41    1.46
   2   4   7    3.64    2.96
   2  -4   7    0.90    1.58
   2   4   7   -1.61    1.49
   2  -4   7   -0.27    3.17
   2  -4   8   37.33    4.36
   2   4   8   23.70    3.69
  -2  -4  -8   27.66    3.66
  -2   4  -8   23.09    4.34
   2   4   8   30.61    1.99
   2   4   8   28.32    2.04
   2  -4   8   26.44    2.17
   2  -4   8   31.23    4.28
   2   4   8   30.42    4.11
   2   4   8   27.52    2.29
   2   4   8   28.92    2.45
   2  -4   9   -1.57    3.98
   2   4   9    1.03    3.35
  -2  -4  -9    0.49    3.28
  -2   4  -9   -4.32    4.45
   2   4   9    2.28    0.88
   2   4   9    2.22    0.86
   2   4   9    2.33    3.63
   2  -4   9    0.33    4.15
   2   4   9    0.10    1.81
   2   4   9    5.23    1.98
   2  -4   9    1.49    1.65
  -2  -4 -10  153.27    7.85
   2  -4  10  140.81    8.27
   2   4  10  148.49    8.05
   2   4  10  131.16    5.87
   2   4  10  157.52    7.83
   2  -4  10  135.66    8.14
  -2   4 -10  154.77    8.62
   2   4  11    0.85    4.32
  -2   5  11    5.62    4.83
  -2   5  10   19.17    4.20
  -2   5  10   23.81    3.76
  -2   5  10   22.09    3.30
  -2  -5  10   20.43    4.58
   2   5 -10   15.98    4.85
   2  -5 -10   20.38    3.13
  -2   5  10   21.27    3.57
  -2  -5  10   20.75    2.93
   2   5 -10   16.35    2.37
   2  -5 -10   16.30    2.54
  -2  -5  10   19.27    3.44
   2   5  -9    2.49    2.27
  -2   5   9   -0.99    3.47
  -2  -5   9    2.59    4.06
  -2   5   9    3.46    3.07
  -2  -5   9    1.19    2.66
  -2  -5   9    4.26    4.01
  -2   5   9   -1.99    2.83
   2   5  -9    0.62    4.15
   2  -5  -9    1.19    2.52
  -2   5   9    1.58    2.86
  -2  -5   9    4.33    2.97
   2  -5  -9    3.62    2.60
   2   5  -8    7.43    2.52
  -2   5   8    5.19    2.93
  -2  -5   8    7.17    2.71
  -2   5   8   10.87    1.68
  -2   5   8   11.96    2.51
  -2  -5   8    4.99    3.46
   2   5  -8    7.06    3.88
   2  -5  -8   11.40    2.43
   2  -5  -8    8.51    2.53
  -2  -5   8    5.00    2.82
  -2  -5   8    5.31    3.66
  -2   5   8   11.50    3.17
  -2   5   8    8.06    1.50
  -2  -5   7   65.01    4.19
  -2  -5   7   70.48    4.72
  -2   5   7   58.94    4.10
   2   5  -7   58.66    2.55
   2   5  -7   57.19    2.48
  -2   5   7   63.70    3.95
   2   5  -7   58.86    3.78
  -2  -5   7   62.30    4.64
  -2   5   7   67.98    3.59
   2   5  -7   62.15    4.80
   2  -5  -7   59.77    3.57
  -2   5   7   65.31    3.23
  -2  -5   7   63.39    3.96
   2  -5  -7   68.36    3.77
  -2  -5   6    2.89    2.50
  -2   5   6    0.16    2.39
   2   5  -6    1.41    2.15
  -2   5   6    3.21    2.30
   2   5  -6   -0.69    2.96
   2   5  -6    0.54    1.42
  -2  -5   6    2.31    2.35
  -2  -5   6   -0.21    2.67
  -2   5   6    1.83    1.78
   2   5  -6    3.17    2.98
   2  -5  -6    0.21    1.79
   2  -5  -6    1.81    2.06
   2   5  -6    2.03    1.13
   2  -5  -6    4.52    1.55
  -2   5   6    2.01    1.80
  -2  -5   5  676.77   25.71
   2   5  -5  666.28   25.62
   2   5  -5  683.15   25.23
  -2   5   5  706.78   25.51
   2   5  -5  669.62   25.59
  -2  -5   5  699.57   25.86
   2   5  -5  687.13   25.95
  -2   5   5  691.09   25.17
   2  -5  -5  695.34   25.55
   2   5  -5  674.79   25.10
   2  -5  -5  686.17   25.27
   2  -5  -5  682.23   25.16
  -2  -5   5  671.54   25.67
  -2   5   5  732.45   25.41
  -2   5   5  689.02   25.64
   2   5  -4    1.16    1.83
  -2  -5   4    0.74    2.00
  -2   5   4    0.96    1.98
  -2   5   4   -1.83    1.64
  -2  -5   4   -1.44    1.98
   2   5  -4    0.81    1.61
  -2  -5   4    1.59    2.21
   2   5  -4   -0.51    2.13
  -2   5   4    1.08    0.93
   2  -5  -4   -1.73    1.51
   2  -5  -4    0.90    1.62
  -2   5   4   -0.45    1.65
   2   5  -4   -1.71    1.97
  -2  -5   3  345.62   13.52
   2   5  -3  339.20   13.45
   2   5  -3  351.63   13.52
  -2   5   3  338.76   13.00
  -2   5   3  358.34   12.74
   2   5  -3  359.92   13.31
  -2  -5   3  350.17   13.53
   2   5  -3  355.81   13.60
  -2   5   3  351.69   12.79
   2  -5  -3  362.74   13.42
  -2  -5   3  352.00   13.22
   2  -5  -3  354.78   13.29
  -2   5   3  351.30   13.36
  -2  -5   3  338.48   13.50
  -2   5   3  335.21   13.40
  -2   5   2   40.07    1.69
   2   5  -2   39.81    2.67
  -2   5   2   31.67    2.51
   2   5  -2   41.33    2.76
   2  -5  -2   39.90    2.53
   2   5  -2   39.82    2.50
  -2  -5   2   40.90    2.54
   2   5  -2   41.37    2.79
  -2  -5   2   38.21    2.65
  -2   5   2   46.43    2.56
   2  -5  -2   38.47    2.47
  -2  -5   2   42.27    2.83
  -2  -5   1  342.95   12.95
   2  -5  -1  351.81   12.52
   2  -5  -1  295.26   12.93
  -2   5   1  357.81   12.56
   2   5  -1  333.40   13.00
   2   5  -1  341.03   12.90
  -2   5   0  458.55   16.49
   2  -5   0  462.24   16.45
   2  -5   0  457.79   16.26
  -2  -5   0  457.56   16.57
   2   5   0  427.81   16.56
   2  -5   0  418.77   16.60
  -2   5   0  428.11   16.59
   2  -5   1  324.11   11.96
  -2   5  -1  315.69   12.01
   2   5   1  312.59   12.03
  -2  -5  -1  302.78   11.96
   2  -5   1  310.39   11.80
   2  -5   1  322.08   11.94
  -2   5  -1  318.26   11.97
   2   5   1  318.99   12.00
  -2  -5  -1  315.31   11.96
  -2   5  -1  328.32   11.86
  -2  -5  -1  321.43   11.92
  -2   5  -1  309.63   11.85
   2   5   1  322.21   11.94
  -2  -5  -1  309.64   11.83
   2   5   1  312.99   11.84
   2   5   2    0.55    1.42
   2   5   2   -0.10    1.66
   2  -5   2   -1.33    1.81
  -2   5  -2   -0.88    2.15
   2  -5   2    0.73    1.28
  -2   5  -2   -0.35    1.47
  -2   5  -2    2.49    1.28
   2   5   2    0.93    1.22
  -2   5  -2    1.88    1.25
   2  -5   2    1.93    1.74
   2  -5   2    0.35    1.20
  -2  -5  -2    4.14    1.33
  -2   5  -2    0.63    1.38
  -2  -5  -2    2.16    1.52
   2   5   2    4.52    1.52
   2  -5   3  582.52   21.35
   2   5   3  561.32   20.98
   2  -5   3  572.25   20.92
   2   5   3  591.47   21.04
   2   5   3  581.91   21.05
   2   5   3  580.37   21.08
  -2   5  -3  542.67   20.85
   2   5   3  582.53   20.97
   2   5   3  582.50   21.20
   2  -5   3  565.57   20.91
   2   5   3  579.04   21.00
  -2   5  -3  569.78   20.99
  -2   5  -3  552.93   20.94
  -2   5  -3  561.01   20.97
   2  -5   4   25.51    1.83
  -2   5  -4   27.38    1.88
   2   5   4   27.77    1.90
   2   5   4   27.64    2.21
   2  -5   4   34.63    2.74
   2   5   4   25.49    1.97
  -2   5  -4   29.48    1.88
   2   5   4   25.35    1.87
   2   5   4   27.45    2.58
   2  -5   4   27.83    1.70
   2   5   4   23.21    1.89
   2   5   4   24.39    1.91
  -2   5  -4   26.08    1.97
   2  -5   5  223.36    9.64
  -2   5  -5  221.50    8.63
   2   5   5  235.23    8.86
  -2   5  -5  216.14    8.57
   2   5   5  232.13    8.83
   2  -5   5  234.81    9.77
  -2   5  -5  216.05    9.67
   2   5   5  228.11    9.39
   2   5   5  232.49    8.76
   2   5   5  222.95    8.79
   2  -5   5  219.46    8.73
   2   5   5  231.50    8.80
  -2   5  -5  222.54    8.79
  -2   5  -5  239.90    8.54
  -2   5  -6   37.64    2.03
   2   5   6   36.80    2.36
   2   5   6   35.12    2.29
   2  -5   6   32.83    3.92
  -2   5  -6   31.35    3.74
   2   5   6   40.38    3.34
  -2  -5  -6   34.60    3.20
   2   5   6   36.29    2.34
   2  -5   6   33.71    2.27
   2   5   6   37.13    2.39
   2   5   6   35.57    2.13
   2   5   7    1.79    3.11
   2   5   7    0.20    1.60
  -2   5  -7    2.27    0.94
   2   5   7    1.01    1.66
   2   5   7    2.14    1.31
   2  -5   7    1.64    3.34
  -2   5  -7    1.98    3.57
   2   5   7    1.27    3.09
  -2  -5  -7   -2.36    2.69
   2  -5   7   -1.28    1.59
   2   5   7    0.83    1.26
   2   5   7   -0.11    1.59
  -2   5  -7    0.98    0.85
   2  -5   8    6.60    3.60
   2   5   8    6.51    3.25
  -2   5  -8    0.31    3.96
  -2  -5  -8    4.81    3.13
   2   5   8    8.68    1.97
   2   5   8    4.30    1.68
   2   5   8    5.62    3.36
   2  -5   8    5.52    1.82
   2   5   8    5.34    1.65
   2   5   8    4.74    1.90
   2  -5   9    5.73    1.83
   2   5   9    8.59    1.72
   2   5   9    6.53    3.84
   2   5   9    8.89    1.75
   2   5   9   13.42    4.26
   2  -5   9    3.35    4.16
   2   5   9    8.29    2.03
   2  -5   9    9.68    4.31
   2   5   9    7.17    2.11
  -2   5  -9   12.63    4.50
   2   5  10   15.16    2.25
   2   5  10    8.12    4.44
   2  -5  10   25.97    4.86
   2   5  10   22.57    4.19
   2   5  11    4.13    4.66
  -2   6  11   16.28    4.75
  -2   6  10   16.15    3.04
  -2  -6  10   12.13    4.50
   2   6 -10   21.94    5.41
  -2   6  10   16.61    3.62
  -2   6  10   21.65    3.75
   2   6 -10   11.27    2.35
  -2   6  10   13.75    4.07
  -2   6  10   17.89    2.84
  -2  -6  10   23.11    3.80
  -2  -6   9   10.03    2.76
   2   6  -9    6.92    2.49
  -2  -6   9    2.36    3.97
  -2   6   9   10.07    2.72
   2   6  -9    7.67    4.33
   2  -6  -9    7.97    2.60
  -2   6   9    7.59    2.94
  -2  -6   9    7.28    3.01
  -2   6   9   13.01    3.38
  -2   6   9    6.94    3.33
  -2  -6   9    5.62    4.24
  -2   6   8    4.88    1.81
  -2  -6   8    3.57    3.63
  -2   6   8   -1.10    2.24
   2   6  -8    2.93    4.07
   2  -6  -8    1.21    2.35
  -2   6   8    1.27    2.85
  -2  -6   8    9.66    3.50
  -2  -6   8    0.18    2.57
  -2  -6   8    2.55    2.77
   2   6  -8    2.79    2.63
  -2   6   8    2.79    2.73
  -2   6   8    1.80    1.69
  -2  -6   7    1.97    2.42
  -2   6   7    2.02    2.60
   2   6  -7    4.19    1.33
  -2   6   7    2.25    1.93
  -2   6   7    1.56    2.04
  -2  -6   7    9.27    3.46
   2   6  -7    7.48    3.57
  -2  -6   7    5.24    2.70
   2  -6  -7    2.67    2.25
  -2   6   7    2.64    2.54
   2   6  -7   -2.59    2.35
   2   6  -7    2.20    1.13
  -2  -6   6    0.19    2.57
  -2   6   6    0.64    1.83
  -2   6   6   -0.92    2.26
  -2   6   6    1.06    2.39
   2   6  -6    0.17    2.31
  -2   6   6    1.57    1.68
  -2  -6   6    0.90    2.93
   2   6  -6   -1.43    3.14
   2  -6  -6   -0.98    1.73
   2   6  -6    1.79    1.31
  -2  -6   6    0.34    2.35
   2   6  -6   -1.45    2.36
   2  -6  -6   -1.75    2.13
   2   6  -6    0.38    1.55
  -2  -6   5   49.35    3.42
  -2  -6   5   45.01    3.28
  -2   6   5   41.40    2.93
  -2   6   5   43.93    2.28
   2   6  -5   46.61    3.37
   2   6  -5   47.61    2.80
  -2  -6   5   44.85    3.57
  -2   6   5   55.22    2.49
   2   6  -5   49.40    3.88
   2  -6  -5   49.60    2.79
   2   6  -5   45.90    2.56
   2  -6  -5   47.58    3.18
  -2   6   5   51.78    3.32
   2   6  -5   49.02    3.36
  -2   6   5   53.15    3.01
   2   6  -4    4.74    2.12
   2   6  -4    2.99    2.20
  -2  -6   4    2.85    2.25
  -2   6   4    3.56    1.76
  -2   6   4    3.50    0.81
  -2   6   4    2.05    1.47
  -2  -6   4    1.23    2.21
  -2   6   4    4.71    2.09
  -2  -6   4    2.56    2.22
   2   6  -4    3.64    2.48
  -2   6   4    2.53    0.89
   2   6  -4    1.98    1.47
   2  -6  -4    5.65    1.70
   2   6  -4    3.91    1.77
   2  -6  -4    4.58    1.87
   2   6  -3   16.62    2.22
  -2  -6   3   18.47    2.37
  -2   6   3   18.83    1.35
  -2  -6   3   18.18    2.37
  -2  -6   3   20.61    2.38
   2   6  -3   17.96    2.52
  -2   6   3   21.94    1.05
  -2  -6   3   20.36    2.39
   2   6  -3   21.29    2.65
  -2   6   3   20.13    1.14
  -2   6   3   20.08    2.20
   2   6  -3   18.11    2.24
   2  -6  -3   18.87    2.09
  -2   6   3   19.85    2.31
   2  -6  -3   21.25    2.20
   2   6  -3   21.08    2.11
   2   6  -2  423.77   15.60
  -2   6   2  409.88   14.93
   2  -6  -2  392.22   15.53
  -2  -6   2  415.59   15.51
   2  -6  -2  419.81   15.54
  -2   6   2  429.32   15.61
  -2   6   2  414.73   15.56
  -2  -6   2  409.27   15.69
   2   6  -2  404.44   15.73
   2   6  -2  397.94   15.53
  -2  -6   2  424.33   15.67
   2   6  -2  420.28   15.70
   2   6  -1 1142.41   41.60
  -2  -6   1 1161.85   41.58
   2   6  -1 1129.62   41.50
   2  -6  -1  940.73   41.48
  -2   6   1 1169.93   41.19
   2  -6  -1 1201.38   41.15
  -2  -6   0   64.91    3.12
   2   6   0   56.71    3.15
   2  -6   0   63.10    2.58
  -2   6   0   64.15    3.14
   2  -6   0   60.47    2.95
  -2   6   0   66.25    3.07
   2  -6   0   57.71    3.20
  -2   6   0   65.15    3.11
   2   6   1  107.57    4.66
   2  -6   1  112.54    4.85
  -2   6  -1  106.36    4.86
  -2   6  -1  115.00    4.71
   2   6   1  116.12    4.89
   2  -6   1  111.68    4.80
  -2   6  -1  117.67    4.90
   2  -6   1  103.51    4.55
  -2  -6  -1  107.24    4.84
  -2   6  -1  107.24    4.76
   2   6   1  114.76    4.79
  -2   6  -1  105.39    4.69
  -2  -6  -1  114.83    4.78
  -2  -6  -1  107.74    4.60
   2   6   1  108.81    4.94
  -2   6  -2 2192.23   79.18
   2  -6   2 2142.69   79.15
   2   6   2 2242.09   79.08
   2  -6   2 2117.62   78.93
   2   6   2 2212.45   78.98
  -2  -6  -2 2210.97   78.93
   2  -6   2 2161.59   78.87
  -2   6  -2 2214.98   78.95
   2   6   2 2114.89   78.96
  -2  -6  -2 2123.10   78.87
   2   6   2 2150.68   78.86
   2  -6   2 2207.65   79.01
   2   6   2 2192.94   79.05
  -2   6  -2 2222.61   78.88
  -2  -6  -2 2260.25   79.01
  -2   6  -2 2151.33   78.95
  -2   6  -2 2289.64   79.01
   2   6   3   93.47    4.27
   2  -6   3   99.29    4.65
   2   6   3   90.96    4.21
   2   6   3   91.64    4.14
   2   6   3  104.97    4.38
  -2   6  -3   89.79    4.09
  -2   6  -3   98.57    4.29
   2  -6   3   95.22    4.15
   2   6   3   92.87    4.48
   2   6   3   94.25    4.24
  -2   6  -3  107.64    4.30
   2   6   3   95.80    4.20
   2  -6   3   97.60    4.19
  -2   6  -3  101.78    4.33
  -2   6  -4   26.20    1.94
   2   6   4   24.05    1.96
   2  -6   4   25.36    2.03
   2   6   4   22.00    1.99
   2  -6   4   27.54    2.80
   2   6   4   24.55    2.13
   2   6   4   28.44    2.09
  -2   6  -4   26.98    2.11
   2  -6   4   23.18    1.74
   2   6   4   26.16    2.61
   2   6   4   25.89    1.99
   2   6   4   26.21    2.00
  -2   6  -4   22.45    2.09
   2  -6   5   65.24    3.27
   2   6   5   57.72    3.18
   2   6   5   61.93    3.37
   2  -6   5   68.29    4.29
   2   6   5   64.80    3.44
  -2   6  -5   62.35    3.14
   2   6   5   65.91    3.29
  -2   6  -5   62.37    2.98
   2   6   5   63.31    3.94
  -2   6  -5   61.37    4.45
   2   6   5   64.50    3.25
  -2   6  -5   64.49    3.05
  -2   6  -5   69.39    3.37
   2   6   5   69.80    3.31
   2  -6   6   32.03    2.32
  -2   6  -6   29.58    1.79
   2   6   6   33.70    2.39
   2  -6   6   27.80    3.69
   2   6   6   30.69    2.69
   2   6   6   30.11    2.42
   2   6   6   30.73    2.39
   2  -6   6   34.16    3.79
  -2   6  -6   32.03    3.95
   2   6   6   32.48    3.32
  -2   6  -6   29.18    2.01
   2   6   6   28.63    2.15
  -2   6  -6   29.83    2.31
  -2   6  -6   27.95    1.72
  -2   6  -6   33.44    1.87
   2   6   6   35.88    2.42
   2   6   7   18.54    1.91
  -2   6  -7   15.28    1.51
   2   6   7   21.96    2.21
  -2   6  -7   16.20    1.36
  -2   6  -7   24.49    3.99
   2   6   7   16.60    3.39
   2   6   7   18.63    2.21
   2   6   7   19.56    1.77
   2  -6   7   18.34    1.98
   2  -6   7   14.09    3.76
   2   6   7   14.23    2.31
   2   6   7   20.19    3.38
   2   6   7   20.59    2.18
   2   6   8    3.77    1.13
   2  -6   8    4.92    3.96
  -2   6  -8    9.99    4.17
   2   6   8   10.05    3.15
   2   6   8    4.67    2.12
   2   6   8   10.37    1.19
   2   6   8    9.05    3.43
   2   6   8    0.74    2.22
   2   6   8   -1.67    1.95
   2  -6   8    4.61    1.90
   2   6   8    5.56    2.00
   2   6   9    4.41    3.58
  -2   6  -9    4.56    4.82
   2   6   9    1.43    1.75
   2   6   9    4.92    1.91
   2  -6   9    2.31    4.30
   2   6   9    0.39    2.12
   2  -6   9    0.39    1.84
   2   6   9    1.50    2.15
   2   6   9    4.21    3.92
   2   6   9    2.40    2.38
   2   6  10   71.76    3.86
   2   6  10   77.82    5.85
   2   6  10   67.89    4.52
   2   6  10   75.94    5.48
  -2   7  11   23.35    4.90
  -2   7  10    0.93    3.44
  -2   7  10    3.56    3.86
  -2   7  10   10.09    3.33
  -2  -7  10    4.74    3.44
  -2  -7  10    7.39    4.55
  -2   7   9   62.61    2.98
  -2   7   9   63.59    3.80
  -2  -7   9   64.64    5.42
   2   7  -9   62.49    5.68
  -2  -7   9   54.76    4.60
  -2   7   9   53.68    3.07
   2  -7  -9   62.33    4.01
  -2   7   9   54.23    4.32
   2   7  -9   60.60    3.92
  -2  -7   9   66.10    4.19
  -2  -7   9   54.27    5.38
  -2   7   9   64.53    4.72
  -2   7   9   63.77    3.59
  -2   7   8   20.59    2.28
  -2  -7   8   25.24    3.17
  -2   7   8   21.39    3.14
   2   7  -8   24.47    2.93
  -2  -7   8   18.48    4.00
  -2   7   8   20.49    2.50
   2   7  -8   19.56    4.49
  -2   7   8   21.13    3.33
  -2  -7   8   19.11    4.18
  -2   7   8   19.35    2.39
  -2  -7   8   20.55    3.39
   2  -7  -8   20.26    2.92
  -2   7   8   20.31    2.25
  -2   7   7   96.33    5.01
  -2  -7   7   94.04    5.13
  -2   7   7   91.15    4.12
   2   7  -7   99.32    4.89
   2   7  -7   92.22    4.06
  -2   7   7   83.57    4.56
  -2  -7   7   93.30    5.62
  -2   7   7   82.57    4.27
   2   7  -7   86.93    5.90
   2   7  -7   87.10    3.88
  -2  -7   7   93.34    4.94
  -2   7   7   91.19    4.96
   2  -7  -7  101.04    4.86
  -2  -7   6   80.44    4.39
  -2  -7   6   73.48    4.48
   2   7  -6   72.54    4.35
   2   7  -6   70.87    3.68
  -2   7   6   66.31    4.00
  -2   7   6   76.97    3.32
   2   7  -6   76.97    4.39
  -2  -7   6   74.91    4.76
  -2   7   6   69.79    3.50
   2   7  -6   70.18    5.07
   2   7  -6   69.24    3.43
   2  -7  -6   71.39    3.75
  -2   7   6   79.05    3.99
   2  -7  -6   73.15    4.14
  -2   7   6   70.31    4.34
   2   7  -5   27.08    2.96
  -2  -7   5   30.74    3.04
  -2   7   5   31.79    2.70
  -2   7   5   29.24    2.41
  -2   7   5   30.60    1.71
  -2   7   5   32.25    2.89
   2   7  -5   26.61    2.42
  -2  -7   5   33.12    3.10
  -2   7   5   30.26    1.81
   2   7  -5   34.73    3.39
   2   7  -5   31.00    3.01
   2  -7  -5   31.36    2.77
   2   7  -5   32.71    2.33
   2  -7  -5   29.79    2.45
  -2  -7   5   30.86    2.93
   2   7  -4   14.31    2.31
  -2  -7   4   14.48    2.38
   2   7  -4   14.66    2.52
  -2  -7   4   11.93    2.45
  -2  -7   4   12.82    2.49
  -2   7   4    9.00    1.31
  -2   7   4    9.28    2.22
   2   7  -4   12.20    2.63
  -2   7   4   12.45    0.99
   2  -7  -4    9.77    1.84
  -2  -7   4   11.99    2.50
  -2   7   4   15.70    1.17
   2   7  -4   10.58    2.58
   2   7  -4    9.53    1.74
   2  -7  -4   13.35    2.18
  -2   7   4   12.69    2.20
   2   7  -4    4.76    1.93
  -2   7   3   56.26    2.45
   2   7  -3   57.67    3.63
  -2  -7   3   53.09    3.40
   2   7  -3   53.23    3.19
  -2  -7   3   61.84    3.55
   2   7  -3   64.53    3.54
  -2   7   3   59.96    2.31
   2  -7  -3   57.30    3.33
  -2   7   3   54.48    2.37
   2  -7  -3   56.47    3.30
   2   7  -3   55.23    3.09
  -2   7   3   63.74    3.37
  -2   7   3   60.53    3.36
   2   7  -3   54.24    3.52
  -2  -7   3   54.75    3.60
  -2  -7   2    1.89    2.05
  -2   7   2    2.23    0.83
   2   7  -2    2.66    1.87
   2   7  -2    3.11    2.24
   2   7  -2    2.67    1.95
  -2   7   2    3.03    1.96
   2  -7  -2    1.64    1.63
   2  -7  -2    2.28    0.73
  -2  -7   2    0.42    1.92
   2   7  -2    4.71    1.91
  -2   7   2    2.45    1.86
   2  -7  -2    0.78    1.70
   2   7  -1   16.98    2.20
   2  -7  -1   25.29    1.51
  -2  -7   1   22.28    2.27
   2  -7  -1   16.67    2.29
  -2   7   1   23.09    1.61
   2   7  -1   21.44    2.32
   2   7  -1   23.82    2.20
  -2   7   0   13.87    1.87
  -2  -7   0   15.20    1.88
  -2   7   0    9.07    1.75
  -2   7   0   13.85    1.71
   2  -7   0   12.78    1.08
   2  -7   0   14.17    1.63
   2   7   0   12.62    1.95
   2   7   1 2434.52   86.27
  -2   7  -1 2362.13   86.37
  -2  -7  -1 2353.92   86.43
   2   7   1 2435.64   86.43
  -2  -7  -1 2369.08   86.35
  -2   7  -1 2380.77   86.35
  -2   7  -1 2411.65   86.42
   2  -7   1 2405.31   86.33
  -2   7  -1 2393.98   86.37
   2   7   1 2306.18   86.43
  -2   7  -1 2434.68   86.32
   2   7   1 2373.19   86.36
   2  -7   1 2344.87   86.39
   2  -7   1 2399.91   86.13
   2   7   1 2392.74   86.50
  -2  -7  -1 2423.78   86.23
  -2  -7  -2   14.81    1.72
   2  -7   2   14.38    2.03
   2   7   2   15.18    2.18
  -2   7  -2   16.71    1.97
   2   7   2   15.56    2.05
  -2   7  -2   16.59    2.02
   2  -7   2   18.55    2.02
  -2   7  -2   16.55    2.03
   2   7   2   15.48    1.74
   2  -7   2   14.11    2.31
  -2   7  -2   12.99    2.44
  -2   7  -2   16.74    1.89
   2  -7   2   15.69    1.83
  -2  -7  -2   18.77    1.89
   2   7   2   16.32    2.14
   2   7   2   20.42    2.16
   2   7   3  224.34    8.71
   2   7   3  212.87    8.75
   2  -7   3  217.21    8.70
   2  -7   3  226.18    9.05
   2   7   3  228.43    8.92
   2  -7   3  224.44    9.20
  -2   7  -3  222.53    9.30
   2   7   3  233.18    8.96
  -2   7  -3  220.39    8.65
   2   7   3  229.24    8.74
   2   7   3  194.06    8.83
   2   7   3  239.27    8.87
   2  -7   3  212.96    8.70
  -2   7  -3  227.91    8.83
  -2   7  -3  231.35    8.82
  -2   7  -3  227.27    8.83
   2   7   4   11.26    1.60
  -2   7  -4   11.80    1.56
   2   7   4   10.23    1.74
   2   7   4   17.43    2.29
   2  -7   4    9.24    1.58
  -2   7  -4   11.90    1.89
  -2   7  -4    9.83    1.80
   2  -7   4   10.32    2.32
   2   7   4    9.50    1.77
   2  -7   4    9.20    1.71
   2   7   4    8.52    1.57
  -2   7  -4    7.43    1.88
   2   7   4   10.27    1.67
   2   7   4   11.11    1.71
   2  -7   5    1.45    1.66
  -2   7  -5    0.98    1.59
   2   7   5    1.24    1.60
   2  -7   5    3.03    2.66
   2   7   5    1.76    1.62
  -2   7  -5   -0.13    1.73
   2   7   5    0.54    1.78
  -2   7  -5    3.00    1.44
   2   7   5    0.79    1.78
   2   7   5    2.15    2.41
  -2   7  -5    2.03    1.72
   2   7   5    1.53    1.73
   2   7   5    1.95    1.78
   2  -7   6   60.84    3.40
   2   7   6   62.14    3.50
   2   7   6   65.87    3.57
   2  -7   6   65.77    4.52
  -2   7  -6   66.19    3.35
  -2   7  -6   67.73    3.60
   2   7   6   67.42    3.48
  -2   7  -6   63.28    3.01
   2  -7   6   58.46    4.60
   2   7   6   70.26    4.19
  -2   7  -6   62.77    4.63
   2   7   6   64.58    3.53
   2   7   6   65.22    3.63
  -2   7  -6   68.35    3.10
   2   7   6   58.24    3.35
  -2   7  -6   62.67    3.05
   2   7   7    0.41    2.07
   2   7   7    1.64    1.77
   2  -7   7    1.42    3.09
   2   7   7   -1.08    2.95
   2   7   7    1.80    2.01
  -2   7  -7   -0.66    0.68
  -2   7  -7    0.39    0.68
   2   7   7    4.42    1.93
  -2   7  -7   -0.09    1.47
   2  -7   7   -2.89    3.79
  -2   7  -7    2.41    3.85
   2   7   7    4.92    2.97
  -2   7  -7   -1.14    1.25
   2  -7   7    0.71    1.81
   2   7   7   -1.11    2.15
   2   7   7   -0.93    1.92
   2   7   8    4.17    1.68
   2  -7   8   -2.21    3.95
   2   7   8   -1.35    3.16
  -2   7  -8   -1.33    4.22
  -2   7  -8    1.08    1.00
   2  -7   8    1.05    1.93
   2   7   8    2.21    1.68
   2   7   8    2.24    2.10
   2   7   8    4.93    3.36
   2   7   8   -0.73    2.19
   2   7   8    0.27    2.17
   2   7   8   -2.17    2.09
  -2   7  -8    1.95    1.10
   2   7   9   49.36    4.69
  -2   7  -9   56.19    5.64
   2   7   9   44.37    3.17
   2  -7   9   42.68    5.12
   2   7   9   58.10    4.89
   2   7   9   52.71    3.53
   2   7   9   46.64    2.98
   2   7   9   52.39    3.26
   2  -7   9   39.41    2.94
   2   7   9   44.39    3.29
   2   7  10   13.19    2.94
   2   7  10    6.90    4.28
   2   7  10   17.31    4.10
  -2   8  10    2.55    2.98
  -2   8  10   -1.66    3.86
  -2  -8  10   -4.37    3.64
  -2   8  10    0.73    3.84
  -2   8   9   25.87    2.44
  -2   8   9   20.17    2.53
  -2  -8   9   22.44    4.66
   2   8  -9   20.21    5.03
  -2   8   9   20.64    2.43
  -2  -8   9   21.77    3.22
  -2  -8   9   22.63    4.73
  -2   8   9   18.40    3.42
  -2  -8   9   19.15    3.65
   2   8  -9   19.27    2.91
  -2   8   9   22.18    3.54
  -2   8   9   12.85    2.19
  -2   8   8   81.18    4.69
  -2   8   8   84.92    3.78
  -2  -8   8   80.43    4.87
  -2   8   8   74.23    4.69
   2   8  -8   80.17    4.68
  -2   8   8   72.51    3.87
  -2  -8   8   80.91    5.65
   2   8  -8   75.45    5.94
  -2  -8   8   77.11    4.61
   2   8  -8   65.44    3.12
   2   8  -8   73.36    3.23
  -2   8   8   75.58    4.10
  -2   8   8   80.62    4.03
   2  -8  -8   77.75    4.47
  -2   8   7    5.80    2.57
  -2   8   7    8.69    2.31
  -2   8   7    6.62    1.57
  -2   8   7    5.25    2.71
   2   8  -7    6.52    3.01
   2   8  -7    4.43    1.55
  -2  -8   7    6.50    3.55
  -2   8   7    5.75    1.89
   2   8  -7    1.47    3.57
  -2  -8   7    3.02    2.83
  -2  -8   7    5.62    2.82
   2   8  -7    3.59    1.84
   2  -8  -7    5.09    2.57
  -2  -8   6    4.19    2.56
   2   8  -6    6.76    2.76
  -2  -8   6    8.17    2.70
  -2   8   6    0.79    2.30
  -2   8   6    2.32    2.15
   2   8  -6    6.43    2.16
  -2   8   6    1.38    2.68
  -2   8   6    4.56    1.30
  -2  -8   6    6.63    3.20
  -2   8   6    2.24    1.39
   2   8  -6    2.39    3.50
   2  -8  -6    4.95    2.07
   2   8  -6    5.28    2.53
   2   8  -6    5.28    1.75
   2  -8  -6    1.27    2.39
  -2  -8   5   -1.29    2.33
   2   8  -5    3.11    2.54
  -2  -8   5   -0.77    2.57
  -2  -8   5    1.73    2.66
  -2   8   5   -0.84    1.70
  -2   8   5   -0.91    2.39
   2   8  -5    2.95    2.86
  -2   8   5    1.08    1.02
   2  -8  -5   -1.41    1.98
   2   8  -5    0.47    1.74
  -2  -8   5   -0.66    2.61
   2   8  -5    3.81    3.06
  -2   8   5    0.93    1.12
  -2   8   5    0.63    2.18
   2   8  -5   -1.35    2.56
   2  -8  -5   -1.21    2.25
   2   8  -5    0.14    1.97
   2   8  -4  177.25    7.60
  -2  -8   4  168.37    7.52
  -2   8   4  173.24    6.70
   2   8  -4  177.40    7.71
  -2  -8   4  166.34    7.55
   2   8  -4  173.71    7.28
   2   8  -4  173.79    7.53
  -2  -8   4  159.98    7.44
  -2   8   4  172.81    6.46
  -2  -8   4  168.76    7.54
   2   8  -4  171.65    7.84
  -2   8   4  174.75    6.52
   2  -8  -4  169.76    7.24
   2   8  -4  173.28    7.13
  -2   8   4  176.64    7.44
  -2   8   4  175.26    7.37
   2  -8  -4  172.18    7.40
  -2  -8   3    5.97    2.24
  -2  -8   3   10.03    2.28
   2   8  -3   10.73    2.39
  -2   8   3    8.97    0.86
   2   8  -3    8.32    2.26
  -2   8   3    4.36    0.77
   2   8  -3   10.96    2.02
   2   8  -3    7.56    1.95
  -2   8   3    6.90    0.96
  -2   8   3    4.58    2.06
   2  -8  -3    8.13    1.99
   2  -8  -3    8.82    1.95
  -2   8   3    7.81    2.21
   2   8  -3    6.46    2.26
   2  -8  -2    8.60    1.94
  -2   8   2    9.98    2.05
   2  -8  -2   11.29    0.96
   2   8  -2   11.13    2.34
  -2  -8   2    9.72    2.07
   2   8  -2   10.18    1.93
   2   8  -2    9.07    2.13
  -2  -8   2   12.92    2.16
  -2   8   2   11.18    1.14
   2   8  -2   15.70    2.26
   2   8  -2   14.98    2.50
  -2   8   2    8.06    1.97
   2  -8  -2    9.46    1.97
   2   8  -1   71.66    3.63
   2   8  -1   72.30    3.77
  -2  -8   1   77.61    3.72
   2  -8  -1   70.06    3.08
   2   8  -1   72.55    3.71
   2   8  -1   71.03    3.86
   2   8  -1   53.27    3.79
  -2   8   1   71.94    3.24
  -2   8   0   75.96    3.89
   2  -8   0   80.44    3.22
  -2   8   0   74.95    3.97
  -2   8   0   80.98    3.92
   2   8   0   73.00    3.91
  -2  -8   0   85.99    3.84
   2  -8   0   80.12    3.63
  -2   8   0   77.81    3.76
   2   8   1  509.97   19.29
  -2   8  -1  541.23   19.49
   2  -8   1  530.47   19.11
  -2  -8  -1  494.26   19.43
  -2   8  -1  511.95   19.41
   2  -8   1  504.26   19.34
  -2   8  -1  504.80   19.41
   2   8   1  505.48   19.50
  -2   8  -1  533.18   19.37
   2  -8   1  528.28   19.45
   2   8   1  539.83   19.45
  -2  -8  -1  526.36   19.39
  -2   8  -1  520.40   19.42
   2   8   1  505.20   19.45
  -2  -8  -1  507.43   19.24
   2   8   1  525.36   19.58
   2   8   2  145.21    5.97
   2  -8   2  148.27    6.31
  -2   8  -2  146.59    6.40
   2   8   2  148.75    6.25
  -2   8  -2  138.31    6.04
   2   8   2  145.52    6.21
   2  -8   2  140.71    6.14
   2   8   2  145.89    6.20
  -2   8  -2  137.91    6.14
   2  -8   2  138.43    6.05
  -2   8  -2  140.95    6.18
  -2   8  -2  147.11    6.24
   2  -8   2  144.79    6.07
  -2  -8  -2  145.97    6.10
  -2  -8  -2  140.76    5.95
   2   8   2  157.13    6.41
   2   8   3  216.95    8.45
   2  -8   3  221.84    8.83
   2   8   3  220.84    8.80
  -2   8  -3  202.49    8.61
  -2   8  -3  215.69    9.07
   2  -8   3  208.44    8.91
   2   8   3  207.50    8.60
   2  -8   3  199.05    8.49
   2   8   3  220.78    8.67
  -2   8  -3  218.29    8.64
   2   8   3  219.27    8.63
   2  -8   3  201.08    8.53
  -2   8  -3  219.16    8.51
   2   8   3  224.77    8.63
   2   8   3  211.09    8.71
  -2   8  -3  227.85    8.68
   2   8   4    4.66    1.59
   2   8   4    1.77    1.85
   2  -8   4   -0.93    2.42
   2   8   4    1.36    1.39
   2  -8   4    0.84    1.68
  -2   8  -4   -0.40    1.79
   2   8   4   -0.61    1.67
   2  -8   4   -0.11    1.56
   2   8   4   -0.73    1.92
  -2   8  -4    2.49    1.56
   2   8   4    2.61    1.53
  -2   8  -4    3.73    1.93
   2   8   4    0.68    1.58
  -2   8  -4   -0.61    1.75
   2   8   5  103.39    4.71
   2  -8   5   93.00    4.54
   2   8   5   94.52    4.69
   2  -8   5  105.27    5.52
   2   8   5   97.32    4.52
  -2   8  -5   94.36    4.74
   2   8   5  100.76    4.70
  -2   8  -5   95.41    4.42
  -2   8  -5  101.56    4.41
   2   8   5  106.14    5.09
   2   8   5   96.73    4.59
  -2   8  -5   92.83    4.66
  -2   8  -5  104.82    4.58
   2   8   5   99.43    4.64
  -2   8  -6  227.22    9.51
   2  -8   6  248.38   10.46
   2  -8   6  232.36    9.41
   2   8   6  238.60    9.51
   2   8   6  235.84    9.44
  -2   8  -6  236.18    9.43
   2   8   6  248.37    9.56
   2  -8   6  218.67   10.38
  -2   8  -6  242.31   10.59
   2   8   6  248.50    9.95
   2   8   6  231.84    9.50
   2   8   6  248.70    9.65
   2   8   6  229.31    9.40
  -2   8  -6  233.99    9.21
  -2   8  -6  237.00    9.19
  -2   8  -6  235.71    9.16
  -2   8  -7   24.97    2.75
   2   8   7   36.57    2.68
   2  -8   7   31.15    3.92
   2   8   7   32.35    3.47
   2  -8   7   30.12    2.60
   2   8   7   31.00    2.84
  -2   8  -7   29.84    1.96
   2   8   7   30.19    2.77
  -2   8  -7   28.65    2.35
   2  -8   7   26.44    3.95
  -2   8  -7   29.91    4.52
   2   8   7   47.46    3.48
  -2   8  -7   30.73    2.04
   2   8   7   29.44    2.90
   2   8   7   28.20    2.62
  -2   8  -7   26.99    1.91
   2   8   7   25.68    2.57
   2  -8   8    4.21    4.09
   2   8   8   -0.22    3.18
  -2   8  -8    3.07    4.23
  -2   8  -8    0.78    1.23
   2   8   8   -0.45    2.40
   2   8   8    6.18    2.04
   2   8   8   -2.58    2.03
   2   8   8   -1.72    2.08
  -2   8  -8    1.14    1.39
   2   8   8    2.66    3.32
   2   8   8    2.32    2.24
   2  -8   8    0.64    4.01
   2  -8   8    1.53    2.11
   2   8   8    1.24    2.33
  -2   8  -9   39.15    5.40
   2   8   9   46.07    4.14
   2   8   9   40.75    3.02
   2   8   9   20.52    1.56
   2   8   9   24.35    1.64
   2   8   9   28.95    2.58
   2  -8   9   29.97    2.59
   2   8   9   39.23    3.14
   2  -8   9   43.86    5.25
   2   8   9   41.23    4.33
   2   8   9   44.39    3.30
   2  -8   9   29.85    4.86
   2   8  10    2.19    3.83
   2   8  10    8.50    4.14
   2   8  10    6.26    3.06
  -2   9  10   -5.86    3.62
  -2   9  10   -2.30    3.73
  -2   9  10    1.88    3.34
  -2   9   9   83.33    4.43
   2   9  -9   85.62    5.04
  -2   9   9   93.48    5.60
  -2   9   9   85.22    4.40
  -2  -9   9   92.63    6.42
   2   9  -9   93.23    6.84
  -2  -9   9   97.53    5.25
  -2  -9   9   86.55    5.53
  -2   9   9  101.07    4.65
  -2   9   9   97.66    5.42
  -2   9   9   96.87    4.35
  -2   9   8   38.64    3.52
  -2   9   8   37.03    3.24
   2   9  -8   35.18    2.39
  -2  -9   8   37.05    3.64
  -2   9   8   40.73    2.50
  -2   9   8   36.01    2.65
  -2  -9   8   36.69    4.72
   2   9  -8   27.23    5.17
   2   9  -8   31.53    3.53
  -2   9   8   45.24    3.93
   2   9  -8   33.02    2.16
  -2  -9   8   39.24    4.02
   2  -9  -8   45.05    3.65
  -2   9   8   34.38    3.02
  -2  -9   7   44.74    3.84
  -2   9   7   41.67    3.38
  -2  -9   7   46.45    4.43
  -2  -9   7   50.91    3.75
   2   9  -7   47.93    4.52
  -2   9   7   48.66    2.51
  -2   9   7   41.06    3.70
   2   9  -7   38.78    2.92
  -2   9   7   44.07    2.63
  -2  -9   7   49.68    4.65
   2   9  -7   49.48    4.93
   2  -9  -7   53.35    3.70
  -2   9   7   48.95    3.34
   2   9  -7   41.63    2.74
   2   9  -7   36.87    3.71
   2   9  -7   47.32    3.87
   2   9  -6  135.10    6.57
  -2  -9   6  127.95    6.43
   2   9  -6  131.05    6.48
  -2   9   6  117.81    5.71
   2   9  -6  128.82    6.96
  -2  -9   6  140.32    6.92
  -2   9   6  139.11    5.23
   2   9  -6  135.64    6.02
  -2  -9   6  137.49    6.91
   2   9  -6  128.14    7.02
  -2   9   6  122.69    5.27
   2  -9  -6  138.09    6.35
   2   9  -6  132.69    5.74
   2  -9  -6  135.02    5.96
  -2   9   6  130.86    6.44
  -2  -9   6  144.55    6.45
  -2   9   6  133.22    6.12
  -2  -9   5   44.48    3.65
   2   9  -5   52.61    3.84
  -2  -9   5   51.57    3.73
  -2   9   5   54.74    3.54
  -2   9   5   51.23    2.77
  -2  -9   5   48.81    3.93
   2   9  -5   50.53    4.09
   2  -9  -5   50.80    3.53
  -2   9   5   49.15    2.33
  -2   9   5   50.50    2.44
  -2  -9   5   46.98    3.93
   2   9  -5   49.13    4.15
   2   9  -5   56.97    3.19
   2  -9  -5   59.94    3.42
  -2   9   5   54.46    3.72
   2   9  -5   49.23    3.45
   2   9  -5   55.31    3.94
  -2  -9   4  346.20   13.82
  -2   9   4  365.38   12.83
   2   9  -4  363.23   13.95
   2  -9  -4  350.17   13.76
  -2   9   4  330.96   12.85
   2   9  -4  350.78   13.50
   2  -9  -4  337.83   13.59
  -2   9   4  339.25   13.73
  -2   9   4  351.80   12.96
  -2  -9   4  350.72   13.88
   2   9  -4  362.68   14.03
   2   9  -4  348.38   13.62
  -2   9   4  345.25   13.71
   2   9  -4  366.71   14.00
  -2  -9   4  352.48   13.86
  -2  -9   3   67.45    4.12
   2   9  -3   66.61    4.08
  -2   9   3   71.14    2.77
   2   9  -3   70.26    3.91
   2   9  -3   79.67    4.26
  -2   9   3   68.06    2.92
   2  -9  -3   69.90    3.97
  -2   9   3   72.26    3.02
   2   9  -3   76.29    3.86
   2  -9  -3   69.81    3.92
  -2   9   3   70.75    3.97
  -2   9   3   80.81    4.16
   2   9  -3   75.18    4.29
  -2  -9   3   75.09    4.11
   2   9  -2  176.61    7.50
  -2  -9   2  178.43    7.65
  -2  -9   2  174.10    7.59
  -2   9   2  170.15    7.51
   2   9  -2  173.53    7.66
  -2   9   2  180.90    6.86
   2  -9  -2  179.72    7.58
   2   9  -2  182.28    7.61
   2  -9  -2  185.85    7.57
   2   9  -2  185.97    7.49
  -2   9   2  185.94    7.65
  -2   9   2  174.13    7.53
   2  -9  -2  181.19    6.77
  -2  -9   2  173.06    7.57
   2   9  -2  175.73    7.71
   2   9  -2  175.31    7.77
  -2   9   1  293.65   11.06
   2   9  -1  297.46   11.46
   2   9  -1  256.07   11.63
   2   9  -1  289.80   11.31
   2   9  -1  301.41   11.58
  -2  -9   1  298.69   11.43
   2  -9  -1  295.51   10.96
   2   9  -1  290.67   11.51
  -2   9   0  213.62    8.68
  -2   9   0  216.04    8.82
  -2   9   0  219.49    8.71
  -2  -9   0  209.39    8.57
   2  -9   0  212.23    8.40
   2   9   0  215.52    8.64
  -2   9   0  215.30    8.51
   2   9   1   38.18    2.72
  -2   9  -1   41.88    3.05
   2  -9   1   38.66    2.80
   2   9   1   39.22    2.82
   2  -9   1   41.42    2.82
  -2   9  -1   37.08    2.93
  -2  -9  -1   42.65    2.57
   2   9   1   44.02    2.94
  -2   9  -1   38.74    2.74
   2   9   1   36.40    2.97
  -2  -9  -1   42.03    2.96
  -2   9  -1   40.68    2.90
  -2  -9  -1   40.81    2.78
   2  -9   1   41.59    2.39
  -2   9  -1   40.06    2.77
   2   9   1   43.48    2.96
   2   9   2  320.58   12.36
   2  -9   2  338.83   12.74
  -2   9  -2  308.37   12.79
   2   9   2  319.97   12.69
   2   9   2  354.67   12.63
  -2   9  -2  327.49   12.52
   2   9   2  327.17   12.60
   2  -9   2  323.31   12.55
   2   9   2  314.56   12.71
  -2   9  -2  312.14   12.63
  -2   9  -2  327.75   12.63
  -2   9  -2  308.33   12.54
   2  -9   2  321.01   12.49
   2   9   2  312.15   12.61
  -2  -9  -2  328.45   12.32
   2  -9   2  326.54   12.42
   2   9   3  753.75   28.56
   2  -9   3  753.00   28.69
   2   9   3  759.20   28.81
   2   9   3  799.44   28.99
  -2   9  -3  785.40   28.84
  -2   9  -3  766.38   29.12
   2  -9   3  803.29   29.09
   2   9   3  813.69   28.95
  -2   9  -3  758.73   28.67
   2   9   3  797.51   28.80
   2  -9   3  760.78   28.69
   2   9   3  820.91   28.88
  -2   9  -3  789.18   28.87
   2  -9   3  777.55   28.85
  -2   9  -3  759.90   28.78
   2  -9   4   11.75    2.08
  -2   9  -4   11.33    2.22
   2   9   4   15.65    2.37
   2  -9   4   15.85    2.78
  -2   9  -4   11.41    2.20
   2   9   4   14.34    2.17
   2   9   4   12.82    1.93
   2  -9   4   12.08    2.74
  -2   9  -4   15.65    2.95
   2  -9   4   11.74    1.96
   2   9   4   12.81    2.16
   2   9   4   13.81    1.96
  -2   9  -4    9.00    1.92
   2   9   4   13.88    2.07
  -2   9  -4    9.97    2.19
   2   9   4    6.71    2.25
  -2   9  -5   78.41    4.03
   2  -9   5   70.33    4.50
   2   9   5   72.06    3.90
   2   9   5   65.86    3.46
   2  -9   5   69.46    3.80
   2   9   5   67.80    3.73
   2   9   5   64.13    3.83
  -2   9  -5   70.98    3.65
  -2   9  -5   65.29    3.58
   2   9   5   74.61    4.10
   2   9   5   66.08    3.76
  -2   9  -5   77.29    3.90
  -2   9  -5   73.00    3.79
   2   9   5   63.16    3.64
   2  -9   6  165.77    8.13
   2   9   6  156.55    7.15
   2  -9   6  161.90    7.08
   2   9   6  171.12    7.03
  -2   9  -6  164.08    7.14
   2   9   6  176.62    7.28
  -2   9  -6  161.60    6.90
  -2   9  -6  159.49    6.88
   2   9   6  169.63    7.54
   2   9   6  180.13    7.29
  -2   9  -6  168.71    6.97
   2   9   6  178.56    7.19
   2   9   6  171.14    7.34
  -2   9  -6  174.88    7.32
  -2   9  -7   86.87    4.79
   2  -9   7   92.99    4.60
   2   9   7   86.10    4.72
  -2   9  -7   97.36    4.16
   2   9   7  102.03    4.69
  -2   9  -7   87.95    4.47
   2  -9   7  102.53    6.24
  -2   9  -7   90.13    6.20
   2   9   7  107.71    5.28
   2   9   7   88.43    4.75
   2   9   7   91.69    4.69
   2   9   7   94.86    4.72
  -2   9  -7   94.86    4.15
   2  -9   7  103.54    6.17
   2   9   7   92.89    5.24
  -2   9  -7   85.52    4.17
   2   9   7   92.23    4.93
   2   9   8   42.06    3.14
   2   9   8   43.70    3.17
  -2   9  -8   45.15    2.64
   2   9   8   35.76    3.33
   2  -9   8   42.09    3.10
   2  -9   8   48.25    4.71
   2  -9   8   39.84    5.01
  -2   9  -8   50.38    5.55
   2   9   8   41.01    4.04
   2   9   8   55.01    3.13
   2   9   8   45.09    3.42
   2   9   8   44.67    3.28
   2   9   8   45.77    4.17
  -2   9  -8   38.49    2.39
   2   9   9   57.98    4.67
   2   9   9   64.80    3.71
   2   9   9   49.87    3.11
   2   9   9   55.18    4.53
  -2   9  -9   56.15    5.96
  -2   9  -9   25.70    1.67
  -2   9  -9   28.05    1.65
   2   9   9   60.43    3.58
   2  -9   9   56.93    3.11
   2   9   9   57.04    2.70
   2  -9   9   63.24    5.67
   2   9   9   57.47    3.47
   2  -9   9   65.80    5.30
   2   9   9   56.56    2.71
   2   9  10   30.51    4.42
   2   9  10   28.60    4.46
  -2  10  10    1.71    3.01
  -2  10  10    3.46    3.67
  -2  10   9   59.62    3.10
   2  10  -9   55.65    4.17
  -2  10   9   52.01    4.51
  -2 -10   9   56.12    5.52
  -2  10   9   43.37    3.46
  -2 -10   9   43.68    3.92
  -2  10   9   66.53    4.43
  -2 -10   9   58.90    4.65
  -2  10   9   44.64    3.60
  -2  10   9   54.36    4.11
  -2  10   9   55.80    2.98
  -2  10   8   24.19    3.26
  -2 -10   8   29.59    4.66
  -2  10   8   21.47    2.92
   2  10  -8   18.26    2.30
  -2 -10   8   24.61    3.62
  -2  10   8   27.28    2.05
  -2 -10   8   19.67    4.43
  -2  10   8   25.34    2.23
   2  10  -8   33.22    4.82
   2  10  -8   21.61    3.50
  -2  10   8   28.82    3.79
  -2 -10   8   26.82    3.53
   2  10  -8   21.29    2.08
  -2  10   8   24.03    2.85
  -2  10   7  166.53    7.48
  -2 -10   7  180.07    8.72
   2  10  -7  183.11    8.13
   2  10  -7  190.79    8.97
   2  10  -7  168.33    7.50
  -2 -10   7  179.42    8.81
  -2  10   7  183.97    6.88
  -2  10   7  172.48    6.92
   2  10  -7  173.98    9.07
   2  10  -7  187.62    8.30
  -2 -10   7  180.25    8.06
  -2  10   7  178.10    8.16
  -2  10   7  185.07    7.84
   2  10  -7  170.93    7.30
  -2 -10   7  178.64    8.20
  -2 -10   6    6.97    2.79
   2  10  -6    5.79    2.91
  -2 -10   6    5.78    3.08
  -2  10   6    9.02    2.74
  -2  10   6    2.41    2.78
  -2  10   6    5.32    1.85
  -2 -10   6    5.49    3.24
   2  10  -6    7.64    3.59
   2  10  -6    6.55    2.50
  -2  10   6    5.39    1.28
  -2 -10   6    3.48    3.32
  -2  10   6    3.52    1.29
   2  10  -6   10.00    3.86
   2 -10  -6    4.65    2.19
   2 -10  -6    6.57    2.79
   2  10  -6    5.20    2.91
   2  10  -6    7.32    2.20
   2  10  -5   40.25    3.86
   2  10  -5   41.72    3.81
  -2 -10   5   42.49    3.76
  -2  10   5   48.03    3.51
  -2  10   5   39.59    2.39
  -2 -10   5   43.38    3.90
  -2  10   5   44.99    3.62
   2  10  -5   47.83    4.16
   2  10  -5   41.49    3.16
  -2  10   5   47.63    2.09
  -2 -10   5   39.02    3.87
  -2  10   5   43.22    2.17
   2  10  -5   42.37    4.00
   2 -10  -5   47.75    3.31
  -2 -10   5   33.23    3.49
   2  10  -5   40.05    3.37
   2 -10  -5   48.65    3.57
  -2 -10   4    1.80    2.73
  -2 -10   4    0.40    2.46
  -2  10   4    2.48    1.00
   2  10  -4   -0.64    2.74
   2  10  -4    4.47    2.66
  -2  10   4    1.29    0.93
  -2  10   4    1.44    1.12
   2  10  -4    1.99    2.04
   2 -10  -4    0.86    2.19
  -2  10   4    1.28    2.44
  -2  10   4    1.33    2.38
   2 -10  -4    2.46    2.26
   2  10  -4    3.70    2.79
   2  10  -4    2.25    2.33
   2  10  -3   48.98    3.64
   2  10  -3   53.15    3.61
  -2  10   3   52.26    2.46
  -2 -10   3   55.07    3.75
   2  10  -3   57.61    3.85
   2 -10  -3   48.29    3.52
  -2  10   3   50.77    2.51
   2 -10  -3   58.01    3.58
   2  10  -3   52.83    3.37
  -2  10   3   59.89    3.65
  -2  10   3   52.31    3.71
  -2  10   3   65.25    3.55
   2  10  -3   58.49    3.87
  -2 -10   3   52.84    3.65
   2  10  -2  109.80    5.06
   2  10  -2   93.23    5.19
   2 -10  -2  102.81    4.24
  -2 -10   2  107.73    5.32
  -2 -10   2  102.63    5.17
  -2  10   2  101.94    5.05
   2  10  -2  101.99    5.18
   2 -10  -2  105.65    5.02
   2  10  -2  112.25    5.02
  -2  10   2  108.87    5.11
   2  10  -2  101.92    5.30
  -2  10   2  108.62    4.40
  -2  10   2  100.83    5.14
   2  10  -2  112.01    5.37
  -2 -10   2  101.77    5.11
  -2  10   1  147.73    5.95
   2  10  -1  143.62    6.32
  -2 -10   1  132.36    6.49
   2  10  -1  149.75    6.23
   2  10  -1  144.37    6.65
   2  10  -1  151.05    6.47
   2 -10  -1  138.72    5.75
  -2 -10   1  142.12    6.26
   2  10  -1  146.13    6.47
  -2  10   0   86.38    4.38
   2 -10   0   84.77    4.14
   2  10   0   87.99    4.54
  -2 -10   0   92.07    4.38
  -2  10   0   85.75    4.51
  -2  10   0  104.18    4.39
  -2  10   0   83.90    4.41
   2  10   1  397.06   15.32
   2 -10   1  398.23   15.34
  -2 -10  -1  408.97   15.55
  -2  10  -1  408.68   15.57
   2 -10   1  409.60   15.00
  -2  10  -1  404.04   15.55
  -2  10  -1  406.44   15.51
   2  10   1  379.23   15.54
  -2  10  -1  419.43   15.45
   2 -10   1  396.34   15.46
   2  10   1  400.78   15.46
  -2 -10  -1  382.46   15.19
   2  10   1  408.03   15.67
  -2 -10  -1  403.11   15.41
  -2  10  -1  388.58   15.48
   2  10   1  426.33   15.60
   2  10   2  291.12   11.60
  -2  10  -2  298.94   11.91
   2 -10   2  284.42   11.55
  -2  10  -2  306.84   11.88
  -2  10  -2  281.85   12.01
   2 -10   2  298.42   11.91
  -2  10  -2  306.48   11.77
   2  10   2  313.33   11.96
   2  10   2  315.42   11.85
   2  10   2  290.64   11.84
   2 -10   2  315.45   11.83
  -2 -10  -2  301.23   11.54
   2  10   2  302.73   11.98
   2  10   2  301.74   11.90
   2 -10   2  297.14   11.73
  -2  10  -2  284.81   11.83
  -2 -10  -3  168.59    6.93
   2  10   3  183.20    7.56
   2 -10   3  171.45    7.26
  -2  10  -3  169.80    7.32
   2  10   3  170.22    6.96
  -2  10  -3  182.98    7.75
   2 -10   3  173.57    7.55
   2  10   3  167.35    7.39
  -2  10  -3  162.25    7.11
   2  10   3  162.44    7.18
   2  10   3  174.93    7.28
   2 -10   3  157.97    7.06
  -2  10  -3  169.50    7.32
   2 -10   3  158.84    7.04
   2  10   3  163.98    7.23
  -2  10  -3  171.61    7.29
   2 -10   4   66.62    3.79
   2  10   4   64.99    3.93
   2 -10   4   64.79    4.17
   2  10   4   67.69    3.56
   2  10   4   62.41    3.98
  -2  10  -4   61.73    3.96
   2 -10   4   70.82    4.55
  -2  10  -4   71.65    4.73
   2  10   4   65.23    3.67
   2  10   4   74.69    4.00
   2 -10   4   70.03    3.68
  -2  10  -4   61.04    3.78
  -2  10  -4   72.07    3.72
   2  10   4   66.64    4.02
   2  10   4   70.43    3.82
  -2  10  -4   63.53    3.96
  -2  10  -5   34.33    3.13
   2  10   5   26.83    2.40
   2  10   5   38.73    2.84
  -2  10  -5   37.40    2.82
   2  10   5   40.08    3.16
  -2  10  -5   38.90    3.24
   2  10   5   38.28    3.04
   2  10   5   32.64    2.80
  -2  10  -5   36.56    2.91
   2 -10   5   42.87    3.87
   2 -10   5   42.55    2.99
   2  10   5   43.01    3.18
  -2  10  -5   31.71    2.72
   2  10   5   43.22    2.88
  -2  10  -6   39.10    3.12
  -2  10  -6   38.85    2.88
   2  10   6   35.17    2.78
   2  10   6   34.46    2.62
   2  10   6   34.32    2.87
  -2  10  -6   38.05    2.77
   2  10   6   31.07    3.11
  -2  10  -6   34.61    2.67
   2  10   6   36.04    2.81
   2  10   6   33.04    2.95
   2 -10   6   38.70    4.16
   2  10   6   32.13    2.78
   2 -10   6   33.90    2.99
  -2  10  -6   36.10    3.17
  -2  10  -7  149.51    6.64
   2  10   7  141.17    6.61
   2 -10   7  138.66    6.39
   2 -10   7  149.58    7.73
   2  10   7  144.60    6.88
   2  10   7  148.57    6.38
  -2  10  -7  153.15    6.45
  -2  10  -7  136.00    6.03
   2  10   7  154.41    6.60
   2 -10   7  149.39    7.83
   2  10   7  165.26    6.99
  -2  10  -7  132.06    7.96
   2  10   7  140.38    6.61
   2  10   7  140.01    6.73
  -2  10  -7  135.80    6.03
   2  10   7  154.36    6.53
  -2  10  -7  138.47    6.10
   2 -10   8   15.17    4.19
   2 -10   8    7.42    2.35
   2  10   8   19.29    2.58
  -2  10  -8    7.64    1.39
   2  10   8    2.30    2.27
  -2  10  -8   11.94    2.14
   2  10   8   11.80    3.42
  -2  10  -8    8.69    1.44
   2  10   8    9.03    2.50
   2 -10   8   11.23    4.13
  -2  10  -8   17.08    4.57
   2  10   8   11.30    3.33
  -2  10  -8    9.72    1.69
   2  10   8   11.07    2.75
   2  10   8    9.92    2.62
   2  10   8   14.52    2.80
   2  10   9    9.77    3.76
   2  10   9    5.08    2.32
   2  10   9    8.88    3.58
   2  10   9    4.07    2.60
   2  10   9    6.73    2.74
   2  10   9    5.76    2.28
   2  10   9    4.93    2.83
   2 -10   9    1.65    2.19
   2 -10   9    5.03    4.56
   2  10   9   -2.65    2.59
  -2  10  -9    0.75    1.33
   2  10  10    1.67    4.49
  -2  11  10    6.37    3.18
  -2  11   9   41.05    3.37
  -2  11   9   43.22    3.96
  -2 -11   9   42.70    3.94
  -2 -11   9   48.03    4.42
  -2  11   9   34.09    3.62
  -2  11   9   35.71    3.71
  -2  11   9   39.50    3.79
   2  11  -9   43.29    3.87
  -2  11   9   47.06    4.50
  -2 -11   8   25.15    3.94
  -2  11   8   21.35    3.21
  -2 -11   8   18.87    4.39
  -2  11   8   25.30    2.95
  -2  11   8   16.14    3.37
   2  11  -8   20.42    2.46
   2  11  -8   18.51    4.00
  -2  11   8   19.32    1.79
  -2  11   8   26.61    1.87
  -2 -11   8   19.01    4.65
   2  11  -8   18.04    5.04
   2  11  -8   26.80    3.75
  -2  11   8   12.02    3.83
   2  11  -8   20.34    2.17
  -2  11   8   19.69    2.98
  -2 -11   8   21.29    3.41
  -2  11   8   19.48    2.85
  -2  11   7  115.83    5.27
  -2 -11   7  124.47    6.85
   2  11  -7  109.79    6.17
  -2 -11   7  104.55    6.13
   2  11  -7  113.40    6.77
   2  11  -7  104.77    5.50
  -2 -11   7  110.95    6.74
  -2  11   7  111.62    4.53
   2  11  -7  121.21    7.30
  -2  11   7  106.79    4.54
  -2  11   7  126.36    5.72
  -2  11   7  119.92    6.19
   2  11  -7  114.82    5.20
  -2  11   7  119.46    5.82
   2  11  -7  109.63    6.21
  -2 -11   7  120.20    6.07
  -2 -11   6   86.91    5.16
   2  11  -6   85.29    5.24
  -2  11   6   75.32    3.93
  -2 -11   6   80.83    5.40
   2  11  -6   84.57    5.74
  -2  11   6   89.33    3.49
  -2 -11   6   83.76    5.52
   2  11  -6   85.52    4.70
   2  11  -6  103.10    6.09
  -2  11   6   76.15    3.50
   2  11  -6   91.65    5.27
   2  11  -6   78.30    4.39
   2 -11  -6   90.45    4.59
  -2  11   6   92.75    5.21
  -2  11   6   77.70    4.73
  -2 -11   6   80.98    5.05
   2  11  -5   59.83    4.45
   2  11  -5   58.67    4.40
  -2 -11   5   51.04    4.20
  -2  11   5   58.64    3.99
  -2  11   5   51.03    2.65
   2  11  -5   55.06    4.47
   2  11  -5   50.92    3.60
  -2  11   5   54.46    2.47
  -2  11   5   56.06    2.56
   2  11  -5   56.52    4.89
   2 -11  -5   58.11    3.74
  -2 -11   5   56.60    4.21
  -2  11   5   61.64    4.22
   2  11  -5   52.54    3.76
  -2  11   4 1230.16   43.80
   2  11  -4 1236.77   45.00
  -2 -11   4 1267.46   44.99
   2  11  -4 1199.00   44.77
  -2  11   4 1256.78   44.92
  -2 -11   4 1221.23   44.95
  -2  11   4 1201.03   43.91
   2  11  -4 1230.36   45.09
  -2  11   4 1149.23   43.93
   2  11  -4 1255.81   44.69
   2 -11  -4 1245.60   44.80
  -2  11   4 1252.18   44.87
   2  11  -4 1211.73   45.02
  -2  11   4 1221.42   44.87
  -2 -11   3   14.08    2.80
   2  11  -3   24.06    2.93
  -2 -11   3   20.43    3.01
  -2  11   3   20.41    2.94
   2 -11  -3   21.31    2.67
   2  11  -3   25.34    2.60
  -2 -11   3   21.62    2.81
  -2  11   3   19.31    1.68
   2  11  -3   10.56    3.01
   2  11  -3   19.50    2.84
   2  11  -3   19.33    2.85
  -2  11   3   23.04    2.70
  -2  11   3   18.25    2.73
   2  11  -3   23.79    3.31
   2  11  -2  220.22    9.02
   2  11  -2  228.28    9.31
   2 -11  -2  217.19    8.31
  -2 -11   2  223.61    9.14
  -2 -11   2  214.98    9.16
  -2  11   2  207.36    9.10
   2  11  -2  211.56    9.16
   2 -11  -2  214.31    9.07
   2  11  -2  227.18    9.10
  -2  11   2  210.93    9.04
  -2 -11   2  234.86    9.29
  -2  11   2  216.96    9.15
   2  11  -2  219.20    9.38
   2  11  -2  213.52    9.29
  -2  11   2  214.74    8.44
  -2  11   2  217.30    9.22
   2  11  -1    2.97    1.99
   2  11  -1    0.52    2.14
  -2 -11   1    2.12    2.07
   2 -11  -1    1.11    1.45
   2  11  -1    0.22    2.28
  -2 -11   1   -0.78    2.21
   2  11  -1    3.23    2.19
   2  11  -1   -3.17    2.30
  -2  11   1    0.11    1.72
   2  11   0   89.65    4.50
  -2  11   0   96.41    5.08
  -2  11   0  102.45    4.98
  -2 -11   0  104.22    4.79
   2  11   0  100.88    4.92
   2 -11   0  101.92    4.56
  -2  11   0  104.09    4.76
  -2  11   0   93.40    4.83
   2  11   1   16.70    2.26
   2 -11   1   19.18    2.40
  -2  11  -1   15.21    2.56
   2 -11   1   16.64    1.75
  -2 -11  -1   22.10    2.46
  -2  11  -1   18.39    2.64
   2 -11   1   13.52    2.47
   2  11   1   11.50    2.38
  -2  11  -1   18.92    2.23
  -2 -11  -1   17.69    2.17
   2  11   1   19.03    2.50
  -2  11  -1   14.24    2.45
   2  11   1   20.30    2.85
  -2  11  -1   22.99    2.64
  -2 -11  -1   23.97    2.64
   2  11   1   15.51    2.57
   2  11   2    1.44    2.51
  -2  11  -2   -1.89    2.31
   2  11   2    0.37    2.20
  -2  11  -2   -0.73    2.13
  -2  11  -2   -0.36    2.23
   2  11   2    0.18    2.34
  -2 -11  -2   -1.76    1.75
   2  11   2   -0.55    1.88
   2 -11   2   -1.24    2.38
  -2  11  -2    0.38    2.48
   2 -11   2    1.51    1.90
   2 -11   2   -0.64    1.80
  -2  11  -2   -0.32    1.95
   2  11   2    1.40    2.28
   2  11   2    0.97    2.40
  -2 -11  -3   44.71    2.96
   2  11   3   49.24    3.07
   2  11   3   47.47    3.50
  -2  11  -3   45.50    3.40
   2 -11   3   46.54    3.80
  -2  11  -3   48.81    4.17
   2 -11   3   45.85    3.28
   2  11   3   48.52    3.66
  -2  11  -3   41.25    3.41
   2 -11   3   45.17    3.31
   2 -11   3   45.11    3.13
   2  11   3   46.54    3.40
  -2  11  -3   53.49    3.55
  -2  11  -3   48.46    3.26
   2  11   3   47.36    3.31
   2  11   3   52.88    3.63
   2  11   4   45.36    2.95
  -2  11  -4   46.07    3.41
   2  11   4   43.29    3.39
   2 -11   4   44.42    3.91
  -2  11  -4   46.25    3.92
   2  11   4   39.18    3.14
  -2  11  -4   40.75    3.50
   2  11   4   49.77    3.72
   2 -11   4   49.85    3.68
   2 -11   4   41.53    3.11
   2  11   4   44.86    3.28
  -2  11  -4   42.32    3.48
  -2  11  -4   42.65    3.09
   2  11   4   46.25    3.28
   2  11   4   53.24    3.69
  -2  11  -5    5.29    2.50
   2 -11   5    3.94    3.17
   2 -11   5    2.28    2.26
   2  11   5    4.75    2.44
   2  11   5    4.61    2.63
  -2  11  -5    2.14    2.50
   2  11   5   -0.67    1.93
   2 -11   5    3.69    3.10
  -2  11  -5    3.99    3.71
   2  11   5    1.80    2.29
  -2  11  -5    3.73    2.08
   2  11   5    5.01    2.16
   2  11   5    0.37    2.40
  -2  11  -5    1.79    2.42
  -2  11  -5    1.10    2.20
   2  11   5    3.77    2.52
   2 -11   6    1.60    3.34
   2 -11   6   -0.16    2.13
  -2  11  -6   -1.69    2.31
  -2  11  -6    3.54    2.53
   2  11   6   -3.00    2.00
   2  11   6   -2.16    2.19
   2  11   6   -0.59    2.15
  -2  11  -6   -0.44    2.25
  -2  11  -6    0.18    2.74
   2  11   6   -0.77    2.57
   2  11   6    1.75    2.09
   2  11   6    1.91    2.38
  -2  11  -6    1.00    2.07
   2  11   6   -2.61    2.20
  -2  11  -7   23.67    3.22
   2  11   7   13.27    2.61
  -2  11  -7   16.09    2.29
   2 -11   7   21.94    4.29
   2 -11   7   25.85    2.75
   2  11   7   19.46    3.13
   2  11   7   21.91    2.46
   2  11   7   22.33    2.81
  -2  11  -7   20.90    2.39
   2  11   7   18.54    3.04
   2  11   7   20.45    2.61
  -2  11  -7   20.74    2.27
  -2  11  -7   24.99    2.85
   2  11   7   18.84    2.89
   2  11   7   16.76    2.47
  -2  11  -8    1.88    2.70
   2  11   8    2.20    2.76
   2  11   8    8.98    2.47
  -2  11  -8    4.09    1.67
   2  11   8   -1.93    2.52
   2  11   8    3.16    3.24
  -2  11  -8    3.53    1.70
   2 -11   8    3.18    2.36
   2 -11   8    0.33    4.04
   2  11   8    1.84    2.38
   2 -11   8    5.93    4.05
  -2  11  -8    4.13    4.57
   2  11   8   -4.19    3.32
  -2  11  -8    1.25    1.75
   2  11   8    9.32    2.80
   2  11   8    7.46    2.65
  -2  11  -8    7.28    2.29
   2  11   9    3.88    3.63
   2  11   9   -0.39    2.86
   2  11   9   -5.87    2.84
   2  11   9    7.81    2.98
   2  11   9   -1.24    2.67
   2 -11   9    0.44    2.41
   2  11   9   -3.57    2.59
   2  11   9    4.74    4.06
   2  11  10    4.31    4.57
  -2  12  10   -1.60    3.08
   2  12  -9   18.82    3.59
  -2  12   9   13.86    3.99
  -2  12   9    9.95    3.17
  -2  12   9   14.09    3.06
  -2  12   9   16.00    3.41
  -2 -12   9    9.29    3.35
  -2 -12   9    7.94    3.88
  -2  12   9    9.02    2.90
   2  12  -8    4.10    3.74
  -2 -12   8   10.09    4.01
  -2  12   8    5.28    3.25
  -2  12   8    7.80    2.53
  -2  12   8    6.26    3.02
  -2  12   8    8.90    3.83
  -2 -12   8    4.08    3.46
   2  12  -8    9.71    2.41
  -2 -12   8   14.91    4.56
   2  12  -8    6.00    5.04
   2  12  -8    0.25    3.42
  -2 -12   8    4.95    3.09
  -2  12   8   -0.53    3.01
   2  12  -8    3.28    2.17
  -2  12   8    1.89    2.69
   2  12  -7   -0.53    3.47
  -2 -12   7    1.75    3.48
  -2  12   7    0.22    2.80
  -2 -12   7    0.31    3.69
  -2  12   7    4.78    2.04
  -2  12   7    2.04    3.19
   2  12  -7    6.31    3.86
  -2  12   7    2.06    3.49
   2  12  -7    3.09    2.76
  -2  12   7    0.62    0.99
  -2  12   7   -1.16    0.99
  -2 -12   7    2.84    3.78
   2  12  -7   -0.35    4.50
   2  12  -7    4.86    3.33
  -2  12   7    2.35    3.19
  -2 -12   7    2.55    3.24
   2  12  -7    2.78    2.21
  -2  12   7    4.62    2.42
   2  12  -6   44.08    4.17
  -2 -12   6   44.96    4.23
  -2  12   6   47.97    3.78
  -2  12   6   46.35    3.94
  -2  12   6   37.64    2.35
   2  12  -6   52.25    4.80
  -2  12   6   35.66    1.94
  -2 -12   6   36.99    3.76
  -2  12   6   37.22    3.95
  -2 -12   6   48.73    4.57
  -2  12   6   38.72    2.03
   2  12  -6   44.61    4.86
  -2  12   6   46.24    3.97
   2  12  -6   39.98    3.28
   2  12  -6   37.71    3.50
   2  12  -6   47.41    4.23
  -2  12   5  539.14   18.60
   2  12  -5  551.68   20.15
  -2 -12   5  523.96   19.81
  -2  12   5  557.16   19.97
   2  12  -5  512.81   19.62
  -2  12   5  469.83   18.51
   2  12  -5  525.89   20.02
  -2 -12   5  504.68   19.82
  -2  12   5  536.59   19.85
  -2  12   5  466.41   18.55
   2 -12  -5  546.00   19.66
   2  12  -5  558.89   19.54
  -2  12   5  532.65   19.86
  -2  12   5  534.55   19.78
   2  12  -5  500.33   19.90
  -2 -12   4    5.59    2.77
  -2  12   4    3.48    2.97
  -2 -12   4    3.83    2.73
  -2  12   4    5.52    2.73
   2  12  -4    1.59    2.97
   2  12  -4    6.33    2.96
  -2  12   4    3.33    1.26
   2  12  -4    6.16    2.78
   2 -12  -4    4.01    2.51
  -2  12   4    5.32    1.46
  -2  12   4    6.49    2.83
  -2  12   4    4.73    2.94
   2  12  -4    2.21    2.37
   2  12  -4    3.76    3.23
   2  12  -3  334.56   13.15
  -2  12   3  339.28   13.26
  -2 -12   3  337.86   13.29
   2  12  -3  325.74   13.34
   2 -12  -3  334.36   12.16
  -2 -12   3  314.15   13.19
  -2  12   3  316.98   13.18
   2  12  -3  322.60   13.39
  -2  12   3  310.79   12.22
  -2  12   3  318.78   13.13
  -2 -12   3  330.69   13.19
   2  12  -3  317.76   13.02
   2 -12  -3  341.24   13.11
  -2  12   3  327.80   13.11
   2  12  -3  324.05   13.14
   2  12  -3  337.34   13.49
   2  12  -2    4.32    2.39
   2  12  -2    2.36    2.40
  -2  12   2    3.48    2.27
  -2  12   2   -0.21    2.34
   2  12  -2    1.91    2.90
  -2 -12   2    0.43    2.57
  -2  12   2    4.15    2.36
   2 -12  -2    2.93    1.34
  -2 -12   2    1.17    2.56
   2  12  -2    1.14    2.61
  -2 -12   2    3.49    2.55
  -2  12   2    1.26    2.51
   2  12  -2   -2.09    2.36
   2 -12  -2    0.80    2.36
  -2  12   2    3.58    1.76
   2  12  -2    5.51    2.70
   2  12  -1    4.86    2.15
   2  12  -1    5.38    2.63
  -2 -12   1   -0.21    2.32
   2  12  -1    3.44    2.15
  -2 -12   1    5.21    2.30
   2 -12  -1    5.31    1.59
   2  12  -1    5.69    2.52
  -2  12   1    8.49    1.89
   2  12  -1   -2.48    2.41
  -2  12   0    6.12    2.34
  -2  12   0    7.72    2.42
  -2  12   0    9.76    2.48
   2  12   0    7.57    1.96
  -2 -12   0    6.34    2.22
   2 -12   0    5.46    1.90
   2  12   0    8.25    2.39
  -2  12   0    5.49    2.31
   2  12   1    2.70    2.13
  -2  12  -1    1.80    2.44
  -2 -12  -1    0.42    1.96
  -2  12  -1    1.62    2.25
   2 -12   1    0.32    2.15
   2  12   1   -0.80    2.24
  -2  12  -1   -1.41    2.51
   2 -12   1    2.08    2.11
   2  12   1   -0.21    2.31
  -2  12  -1   -1.19    2.19
   2  12   1   -0.23    2.53
  -2  12  -1   -0.63    2.47
  -2 -12  -1    1.63    2.13
   2  12   1    3.33    2.44
   2 -12   2  123.45    5.81
   2  12   2  116.43    5.50
  -2  12  -2  118.64    5.85
  -2  12  -2  116.24    6.04
   2  12   2  120.07    5.79
   2  12   2  128.81    5.98
  -2  12  -2  125.46    5.75
   2  12   2  115.47    5.81
   2 -12   2  108.91    5.63
  -2 -12  -2  120.91    5.41
  -2  12  -2  127.74    5.91
   2  12   2  120.16    5.81
  -2  12  -2  116.44    6.00
   2  12   2  126.33    6.02
   2 -12   2  116.71    5.34
  -2 -12  -3  395.89   15.14
   2 -12   3  385.57   15.69
   2  12   3  396.96   15.22
   2 -12   3  398.49   15.39
   2  12   3  393.17   15.60
   2 -12   3  387.04   15.34
  -2  12  -3  396.98   15.87
   2  12   3  404.06   15.67
   2  12   3  394.89   15.50
  -2  12  -3  406.95   15.43
   2  12   3  411.81   15.63
   2 -12   3  390.15   15.41
  -2  12  -3  398.18   15.54
  -2  12  -3  394.42   15.64
   2  12   3  404.31   15.76
  -2  12  -3  390.38   15.58
   2  12   4    3.22    2.14
   2 -12   4    3.20    2.72
   2 -12   4    2.95    2.37
   2  12   4    2.71    3.00
  -2  12  -4    1.45    2.70
   2  12   4    6.07    2.33
  -2  12  -4    3.90    2.61
   2 -12   4    3.65    2.80
  -2  12  -4    1.86    3.14
   2  12   4    0.34    2.11
  -2  12  -4    1.47    2.57
   2  12   4    5.94    2.62
  -2  12  -4    4.55    2.22
   2  12   4    4.17    2.54
   2  12   4   -0.64    2.59
  -2  12  -5   47.81    3.88
   2  12   5   44.49    3.63
   2  12   5   47.26    3.85
   2 -12   5   36.16    3.23
   2 -12   5   37.31    4.02
   2  12   5   43.39    3.68
  -2  12  -5   47.44    3.46
   2  12   5   47.18    3.10
   2 -12   5   46.83    4.16
  -2  12  -5   43.99    4.79
   2  12   5   44.87    3.47
  -2  12  -5   41.44    3.67
  -2  12  -5   48.43    3.33
   2  12   5   46.77    3.90
  -2  12  -5   40.72    3.20
   2  12   5   45.87    3.32
  -2  12  -6   91.38    5.27
   2 -12   6   91.92    5.90
   2  12   6   95.69    4.53
   2 -12   6   90.48    4.84
   2  12   6   83.56    4.91
   2  12   6   93.96    5.07
  -2  12  -6   89.85    4.76
  -2  12  -6   92.10    4.87
   2  12   6   97.87    5.08
   2  12   6   82.82    4.85
  -2  12  -6   92.38    5.24
   2  12   6  101.91    5.03
  -2  12  -6   90.46    4.94
   2  12   6  100.49    5.25
   2  12   7   10.53    2.48
  -2  12  -7   15.63    2.32
   2 -12   7   13.29    2.71
   2 -12   7   15.19    3.96
   2  12   7   15.70    2.64
  -2  12  -7   20.41    3.20
   2  12   7   16.39    2.41
  -2  12  -7   11.71    2.32
   2  12   7   12.63    2.71
   2  12   7    8.65    2.70
   2  12   7   11.51    2.46
  -2  12  -7   16.40    2.28
  -2  12  -7   12.37    2.97
   2  12   7    9.90    2.85
   2  12   7   11.73    2.46
  -2  12  -8    1.23    2.74
   2  12   8   -2.60    2.78
   2  12   8   -6.47    2.76
  -2  12  -8    1.32    1.85
   2  12   8    5.96    2.29
   2  12   8   -4.84    3.14
   2  12   8    8.34    2.93
   2 -12   8   -1.79    4.26
   2  12   8    4.52    2.58
  -2  12  -8    2.19    1.89
  -2  12  -8    2.31    1.95
   2 -12   8    1.86    2.46
   2 -12   8    4.04    4.14
  -2  12  -8   -2.71    4.84
   2  12   8   -8.22    3.62
   2  12   8    7.44    3.06
  -2  12  -8    3.18    2.47
   2  12   9    6.42    3.24
   2  12   9    2.92    3.26
   2  12   9   -1.01    2.97
   2  12   9    7.44    3.18
   2  12   9    7.73    3.53
   2  12   9    9.90    2.95
  -2  13   9   37.90    4.23
   2  13  -9   47.12    4.40
  -2  13   9   45.76    4.94
  -2  13   9   42.83    4.04
  -2 -13   9   36.56    4.73
  -2  13   8    9.73    3.39
  -2  13   8   12.26    2.36
  -2  13   8   11.69    3.60
  -2  13   8    4.51    3.89
  -2  13   8    9.27    3.54
  -2 -13   8    8.41    3.50
   2  13  -8    5.69    2.68
  -2 -13   8   15.70    4.84
  -2  13   8    9.20    2.90
   2  13  -8    7.45    3.71
   2  13  -8    6.07    2.21
   2  13  -8    9.43    4.06
  -2 -13   8    5.26    3.90
  -2 -13   7   10.10    3.73
  -2  13   7    7.70    3.21
  -2 -13   7    3.38    3.27
  -2  13   7    0.56    3.41
  -2  13   7    4.56    1.89
  -2  13   7    2.16    3.65
   2  13  -7   11.59    4.44
  -2  13   7    4.05    3.50
   2  13  -7    3.56    2.84
  -2 -13   7    3.59    4.19
   2  13  -7    7.31    4.78
   2  13  -7    2.72    3.73
   2  13  -7    4.93    2.58
   2  13  -7    4.78    3.63
  -2  13   7    4.76    2.24
  -2  13   6    5.43    3.32
  -2  13   6    2.04    1.42
  -2  13   6    3.78    3.03
   2  13  -6    5.47    3.46
   2  13  -6   -1.17    3.74
  -2  13   6    4.38    3.35
  -2  13   6   -0.66    0.88
  -2 -13   6    2.71    3.82
  -2  13   6    3.56    0.98
   2  13  -6    4.05    4.37
   2  13  -6    6.40    2.60
   2  13  -6    3.28    3.34
  -2 -13   6    6.81    3.44
  -2 -13   6    3.64    3.42
  -2  13   6    2.16    3.17
   2  13  -6    2.77    2.81
   2  13  -5    1.36    3.16
  -2  13   5   -2.61    0.91
  -2  13   5   -1.48    2.86
  -2  13   5    1.41    3.13
   2  13  -5    2.91    3.49
  -2 -13   5    3.18    2.95
  -2  13   5    6.75    3.14
  -2 -13   5    2.41    3.00
   2  13  -5    1.34    3.47
  -2  13   5    0.97    1.20
  -2  13   5    2.38    1.34
   2 -13  -5    2.77    2.65
  -2  13   5   -0.24    3.02
   2  13  -5    0.19    2.61
   2  13  -5    1.75    2.80
  -2 -13   4   18.37    3.20
  -2 -13   4   16.13    3.24
  -2  13   4   13.67    3.03
  -2  13   4   14.47    3.15
   2  13  -4    7.74    3.22
   2  13  -4   13.24    3.34
  -2  13   4   13.03    1.62
   2  13  -4   12.61    3.47
  -2 -13   4   14.41    3.31
   2  13  -4   14.42    3.12
  -2  13   4   14.68    1.69
   2 -13  -4   11.82    2.83
  -2  13   4   14.02    2.95
  -2  13   4   13.42    3.06
   2  13  -4   16.43    2.83
   2  13  -4   21.19    3.60
   2  13  -3  249.20   10.48
  -2 -13   3  246.05   10.64
  -2  13   3  256.68   10.67
   2  13  -3  250.45   10.77
   2 -13  -3  253.84    9.48
  -2 -13   3  260.89   10.62
   2  13  -3  248.75   10.63
  -2  13   3  240.77    9.58
   2  13  -3  249.39   10.84
   2  13  -3  257.20   10.91
   2 -13  -3  249.78   10.47
   2  13  -3  245.52   10.37
  -2  13   3  256.86   10.58
  -2  13   3  248.41   10.66
  -2 -13   3  227.53   10.51
  -2  13   3  249.73   10.52
  -2 -13   2   60.30    4.09
   2  13  -2   62.05    4.51
  -2  13   2   63.56    4.28
  -2 -13   2   60.26    4.27
  -2 -13   2   67.59    4.36
   2  13  -2   57.34    4.31
   2  13  -2   60.48    4.35
  -2  13   2   62.01    3.36
   2  13  -2   60.81    4.10
   2 -13  -2   54.01    4.00
   2  13  -2   70.31    4.21
  -2  13   2   53.66    4.01
  -2  13   2   72.74    4.41
   2  13  -2   62.50    4.08
  -2  13   2   49.19    3.98
   2 -13  -2   59.73    3.07
   2  13  -1   98.83    5.31
   2  13  -1  102.53    5.28
  -2 -13   1  100.25    5.08
   2 -13  -1   91.60    4.45
   2  13  -1  104.37    5.60
   2  13  -1  101.79    5.45
  -2  13   1  103.02    4.82
   2  13  -1  104.24    4.93
  -2 -13   1   94.27    5.32
  -2  13   0  188.16    7.96
   2 -13   0  178.99    7.51
   2  13   0  173.40    7.88
  -2 -13   0  187.63    7.69
  -2  13   0  194.88    8.13
  -2  13   0  188.63    8.04
  -2  13   0  140.96    7.85
  -2  13   0  184.06    7.75
   2  13   0  184.69    7.48
   2 -13   1   87.32    4.66
   2  13   1   90.16    4.79
  -2  13  -1   80.66    4.83
  -2  13  -1   90.22    4.90
   2  13   1   92.94    5.09
  -2  13  -1   95.88    4.83
   2  13   1   80.45    4.75
   2 -13   1   84.85    4.72
   2  13   1   88.77    5.05
  -2 -13  -1   81.09    4.68
   2  13   1   87.41    5.04
  -2  13  -1   97.39    5.01
  -2 -13  -1   92.34    4.50
  -2  13  -1   85.47    4.92
  -2  13  -2  227.79    9.89
   2  13   2  234.37    9.77
   2  13   2  218.84    9.80
  -2  13  -2  228.25    9.62
   2 -13   2  227.14    9.60
   2  13   2  239.89    9.81
   2  13   2  227.80    9.96
  -2  13  -2  223.03    9.77
  -2  13  -2  234.30    9.82
   2 -13   2  224.56    9.64
   2  13   2  233.12    9.46
   2  13   2  222.55    9.76
  -2  13  -2  221.18    9.75
  -2 -13  -2  239.09    9.30
   2 -13   2  227.95    9.23
  -2 -13  -3  620.48   23.59
   2  13   3  624.35   23.67
   2 -13   3  625.35   24.16
   2 -13   3  628.11   23.78
   2  13   3  624.60   24.12
   2 -13   3  637.30   23.93
   2  13   3  623.77   24.18
   2  13   3  626.79   24.01
  -2  13  -3  646.69   23.95
   2 -13   3  623.43   23.88
   2  13   3  643.92   24.09
  -2  13  -3  644.40   24.06
  -2  13  -3  646.03   24.35
   2  13   3  632.39   24.27
  -2  13  -3  655.30   24.21
  -2  13  -3  620.34   24.12
   2  13   4  288.14   11.21
   2 -13   4  270.90   11.90
  -2  13  -4  283.40   11.69
  -2  13  -4  273.80   12.12
  -2  13  -4  283.52   11.41
   2  13   4  279.97   11.52
   2  13   4  284.44   11.78
  -2  13  -4  283.61   11.51
   2  13   4  274.36   11.31
   2  13   4  299.31   11.74
  -2  13  -4  285.64   11.74
   2  13   4  267.12   11.78
  -2  13  -4  281.38   11.58
   2  13   4  266.67   11.65
   2 -13   4  278.96   11.41
   2 -13   4  282.03   11.59
  -2  13  -5   57.94    4.44
   2  13   5   63.49    4.59
   2  13   5   59.92    4.35
  -2  13  -5   69.22    4.26
   2  13   5   76.61    3.92
   2  13   5   61.59    4.23
   2 -13   5   68.54    4.99
  -2  13  -5   70.64    5.58
   2  13   5   64.25    4.15
   2 -13   5   68.39    4.80
  -2  13  -5   64.14    4.60
   2 -13   5   71.25    4.30
   2  13   5   71.42    4.59
   2  13   5   69.64    4.64
  -2  13  -5   68.45    4.20
  -2  13  -5   70.53    4.10
  -2  13  -6    6.01    3.03
   2  13   6    9.58    2.66
  -2  13  -6   -0.75    2.63
   2 -13   6    3.00    3.50
   2 -13   6    0.19    2.39
   2  13   6    4.73    2.90
  -2  13  -6    0.47    3.01
   2  13   6   -0.15    2.19
   2 -13   6    0.31    3.74
  -2  13  -6    2.38    4.22
   2  13   6    1.99    2.53
   2  13   6   -0.21    2.64
   2  13   6    8.83    2.87
  -2  13  -6    1.46    2.66
   2  13   6    0.21    2.49
  -2  13  -6    2.76    2.51
  -2  13  -7    3.22    3.17
   2 -13   7    6.14    4.08
   2 -13   7    6.89    2.71
  -2  13  -7    9.96    2.58
   2  13   7    5.27    2.51
   2  13   7   14.36    2.68
   2  13   7    6.98    2.17
  -2  13  -7    5.65    2.49
   2  13   7   -2.05    2.99
   2  13   7    1.80    2.68
  -2  13  -7    5.62    2.34
   2  13   7    5.58    2.62
  -2  13  -7    6.82    3.10
   2  13   7    6.59    2.45
   2  13   7   -1.24    3.10
  -2  13  -8   18.88    3.33
   2  13   8   17.43    2.94
  -2  13  -8   19.16    2.40
   2  13   8   18.40    2.63
   2  13   8   25.13    3.16
  -2  13  -8   19.43    2.47
   2  13   8   11.26    2.91
  -2  13  -8   13.24    2.36
   2  13   8   11.74    2.73
  -2  13  -8   19.41    2.88
   2  13   8   21.20    3.28
   2  13   8   15.89    3.05
   2 -13   8   14.61    2.89
   2 -13   8   28.20    4.97
   2  13   8   14.51    3.00
   2  13   9   10.21    3.68
   2  13   9    6.14    3.13
   2  13   9    6.50    3.42
  -2  14   9   -2.10    4.48
  -2  14   9   -3.24    3.32
  -2 -14   9   -0.81    4.32
  -2  14   9    2.08    3.79
  -2  14   8    9.43    4.20
  -2 -14   8    5.07    3.41
  -2  14   8    5.98    3.76
   2  14  -8    5.89    2.79
  -2 -14   8    8.95    3.91
  -2  14   8    4.57    3.50
  -2  14   8    0.88    2.85
   2  14  -8    8.14    4.09
   2  14  -8    1.32    2.33
   2  14  -8    5.38    4.25
  -2  14   8    8.43    2.07
  -2  14   8    2.93    3.67
  -2 -14   7   25.17    4.18
  -2  14   7   30.12    4.10
  -2  14   7   28.09    4.13
  -2 -14   7   24.73    3.88
  -2  14   7   21.97    4.19
  -2  14   7   26.69    2.05
   2  14  -7   33.07    5.12
  -2  14   7   28.51    4.21
   2  14  -7   11.57    3.46
  -2 -14   7   22.22    4.61
   2  14  -7   25.06    4.84
   2  14  -7   27.65    4.31
   2  14  -7   26.69    3.15
   2  14  -7   23.65    4.06
  -2  14   7   20.34    3.03
  -2  14   6   12.16    3.74
   2  14  -6   12.87    4.06
   2  14  -6    8.67    3.57
   2  14  -6   13.29    3.24
  -2  14   6   15.68    3.59
  -2  14   6   10.37    3.60
   2  14  -6   21.47    4.08
  -2 -14   6   22.79    3.82
   2  14  -6   15.45    2.94
  -2 -14   6    7.07    3.33
  -2  14   6   15.55    3.78
   2  14  -5   13.84    3.85
  -2  14   5   12.40    3.26
  -2  14   5    5.27    3.43
   2  14  -5    3.53    3.48
  -2 -14   5    9.44    3.44
  -2 -14   5   13.11    3.44
  -2  14   5   11.64    3.32
   2  14  -5    6.79    3.82
  -2  14   5   10.47    1.41
  -2  14   5    7.03    1.52
   2 -14  -5    5.46    2.88
  -2  14   5    7.42    3.23
   2  14  -5   13.59    3.07
   2  14  -5    7.29    3.16
   2  14  -4   45.45    4.30
  -2 -14   4   42.41    4.09
  -2 -14   4   42.98    3.73
  -2  14   4   43.10    4.18
  -2  14   4   34.30    3.81
   2  14  -4   38.93    4.16
   2  14  -4   38.40    4.05
  -2  14   4   32.48    2.30
  -2 -14   4   42.64    4.12
   2  14  -4   42.92    4.34
  -2  14   4   36.68    2.40
   2 -14  -4   38.49    3.63
  -2  14   4   33.42    3.69
  -2  14   4   33.51    3.80
   2  14  -4   37.14    3.60
   2  14  -4   36.30    3.72
   2  14  -3  191.28    8.23
  -2  14   3  186.06    8.31
  -2 -14   3  178.50    8.33
   2  14  -3  169.86    8.45
   2 -14  -3  178.31    7.05
  -2 -14   3  192.41    8.39
   2  14  -3  182.46    8.28
  -2  14   3  165.95    7.16
   2  14  -3  188.27    8.66
  -2  14   3  178.42    8.24
  -2 -14   3  177.62    8.22
   2  14  -3  177.36    8.12
   2 -14  -3  161.92    7.97
  -2  14   3  185.85    8.22
   2  14  -3  179.05    8.56
  -2  14   3  182.07    8.31
  -2 -14   2   46.73    3.69
   2  14  -2   48.58    4.06
  -2 -14   2   33.81    3.78
  -2  14   2   38.72    3.64
  -2 -14   2   47.11    3.86
  -2  14   2   27.39    3.39
  -2  14   2   41.67    3.72
   2  14  -2   46.83    3.86
   2  14  -2   47.63    4.10
  -2  14   2   36.76    2.91
   2  14  -2   36.96    3.77
   2 -14  -2   38.68    3.58
   2  14  -2   42.82    3.96
  -2  14   2   41.42    3.68
   2 -14  -2   42.67    2.62
   2  14  -2   39.91    3.55
   2  14  -1  108.95    5.75
   2  14  -1  107.34    5.62
  -2  14   1  109.41    5.12
   2  14  -1   95.57    5.56
  -2 -14   1  102.32    5.63
   2  14  -1  102.89    5.21
   2 -14  -1  107.35    4.86
  -2 -14   1  107.50    5.42
   2  14  -1  104.02    5.91
  -2  14   0    8.73    2.70
  -2  14   0   17.21    3.00
  -2  14   0   17.70    2.97
  -2  14   0   16.26    2.82
   2 -14   0   15.35    2.33
  -2 -14   0   15.40    2.52
  -2  14   0   16.35    3.01
   2  14   0   17.71    2.46
   2  14   0   15.17    2.80
   2  14   1   17.76    2.25
  -2 -14  -1   20.79    2.95
  -2  14  -1   16.99    3.00
   2  14   1   15.88    3.03
  -2  14  -1   22.81    3.17
   2 -14   1   18.78    2.72
  -2  14  -1   14.79    2.93
   2  14   1   13.70    3.14
  -2 -14  -1   14.90    2.47
   2  14   1   16.43    3.43
  -2  14  -1   10.65    3.11
   2 -14   1   17.16    2.70
   2  14   1   23.27    2.98
  -2  14  -1   21.29    2.89
   2  14   1   13.60    2.85
   2  14   1   12.39    3.21
   2  14   2   10.59    2.97
  -2  14  -2    6.87    2.94
  -2 -14  -2    9.38    2.43
   2 -14   2   10.35    2.87
   2  14   2   14.50    2.69
  -2  14  -2    2.07    3.24
   2 -14   2    8.66    2.82
  -2  14  -2   11.35    2.92
   2  14   2    4.82    3.03
   2  14   2    8.32    2.87
  -2  14  -2    9.89    2.72
   2  14   2   19.15    3.35
  -2  14  -2   13.03    3.15
   2  14   2   12.01    3.27
   2  14   3   10.48    3.04
  -2  14  -3   18.45    3.41
  -2 -14  -3   15.16    2.34
  -2  14  -3   15.07    3.74
   2 -14   3   17.12    2.74
  -2  14  -3   13.46    3.08
   2  14   3   15.07    3.29
  -2  14  -3   18.01    2.91
   2  14   3   13.93    2.88
  -2  14  -3   18.39    3.21
   2  14   3   15.65    3.29
   2  14   3   13.44    2.63
   2 -14   3   12.89    3.11
   2  14   3   10.15    3.18
   2  14   4   26.89    3.81
  -2  14  -4   29.99    3.80
   2  14   4   26.86    3.54
  -2  14  -4   28.13    3.38
   2 -14   4   25.56    3.69
  -2  14  -4   31.14    4.24
   2  14   4   36.36    3.05
   2 -14   4   25.71    3.31
   2 -14   4   36.88    3.26
   2  14   4   34.04    3.72
  -2  14  -4   24.08    3.57
   2  14   4   32.17    3.05
  -2  14  -4   35.94    3.36
   2  14   4   32.22    3.56
   2  14   4   31.93    3.78
  -2  14  -4   33.51    3.42
   2  14   5    9.84    3.36
  -2  14  -5    2.94    3.17
   2  14   5    7.52    3.11
  -2  14  -5    6.98    2.87
   2  14   5   10.24    2.49
   2  14   5    4.63    3.02
  -2  14  -5    1.16    2.58
   2 -14   5    8.44    3.60
  -2  14  -5    1.93    3.86
   2  14   5    4.68    2.71
   2 -14   5    6.52    3.24
   2 -14   5    6.63    2.70
   2  14   5    4.12    3.03
  -2  14  -5   12.20    3.16
   2  14   5    1.50    2.98
  -2  14  -5    7.07    2.95
  -2  14  -6   47.20    4.28
   2  14   6   51.51    4.30
  -2  14  -6   58.94    4.14
   2 -14   6   49.99    4.02
   2 -14   6   55.13    4.80
   2  14   6   47.94    4.29
  -2  14  -6   52.40    4.42
   2  14   6   58.19    3.51
   2 -14   6   50.23    4.93
  -2  14  -6   46.51    5.29
   2  14   6   50.64    3.86
   2  14   6   55.57    4.21
   2  14   6   54.22    4.30
  -2  14  -6   47.35    3.84
   2  14   6   54.93    4.11
  -2  14  -6   50.17    3.80
  -2  14  -7    3.97    3.37
   2 -14   7    1.98    2.82
   2 -14   7    8.05    4.22
  -2  14  -7   -0.93    2.48
   2  14   7    0.36    2.58
   2  14   7   -2.98    3.38
   2  14   7   -2.92    2.33
  -2  14  -7   -1.29    2.58
   2  14   7   -7.12    3.55
   2  14   7    0.40    2.80
   2  14   7    6.61    2.85
  -2  14  -7    0.35    2.62
  -2  14  -7    3.26    3.31
   2  14   7    4.68    2.76
   2  14   7   -0.80    3.42
  -2  14  -8   22.49    3.77
   2 -14   8   21.43    3.43
   2 -14   8   15.38    4.86
   2  14   8   16.67    2.90
   2  14   8   18.05    2.80
   2  14   8   14.40    2.98
  -2  14  -8   18.58    2.66
   2  14   8    6.08    2.99
  -2  14  -8   18.43    2.49
   2  14   8   15.46    3.38
  -2  14  -8   20.03    3.17
   2  14   8   21.05    3.43
   2  14   8   10.18    3.02
  -2  14  -8   17.64    2.52
   2  14   8   15.03    2.89
   2  14   9    0.48    3.07
   2  15  -9    9.67    4.75
   2  15  -8   10.32    4.97
  -2  15   8    2.33    2.88
   2  15  -8    3.25    4.20
  -2 -15   8    0.28    4.04
  -2  15   8    7.68    3.93
  -2  15   8    5.50    4.24
  -2  15   8    3.40    3.91
   2  15  -8   -2.89    2.88
  -2  15   8    3.80    4.32
  -2 -15   8    6.23    3.74
  -2 -15   7   33.46    4.33
  -2  15   7   30.23    4.28
  -2  15   7   30.02    4.59
  -2  15   7   22.29    4.30
   2  15  -7   24.45    3.84
  -2 -15   7   28.43    4.65
  -2  15   7   26.11    3.36
   2  15  -7   22.21    4.47
   2  15  -7   26.25    3.38
  -2 -15   7   30.25    3.99
  -2  15   7   30.44    4.66
   2  15  -7   25.07    4.58
  -2  15   6   10.20    3.85
  -2  15   6   12.13    3.83
   2  15  -6   15.55    4.55
  -2  15   6   12.57    4.03
  -2 -15   6    8.68    3.74
  -2  15   6    8.46    3.63
   2  15  -6    6.86    3.49
  -2  15   6   13.65    3.57
  -2 -15   6   11.96    3.64
   2  15  -6   11.72    3.18
   2  15  -6    8.54    3.79
   2  15  -6   12.89    4.18
  -2 -15   5  148.64    7.26
  -2  15   5  151.04    7.51
   2  15  -5  158.64    7.68
   2  15  -5  146.62    7.62
   2  15  -5  135.71    7.09
  -2 -15   5  154.19    7.69
  -2 -15   5  148.09    7.27
  -2  15   5  156.83    7.81
  -2  15   5  133.33    5.55
   2  15  -5  137.91    7.87
  -2  15   5  130.39    5.59
   2  15  -5  149.01    6.92
  -2  15   5  146.81    7.38
   2  15  -5  149.02    7.79
  -2  15   5  163.26    7.58
   2  15  -4   20.98    4.13
  -2 -15   4   27.92    3.84
  -2  15   4   21.82    3.49
   2  15  -4   20.21    3.63
  -2 -15   4   24.37    3.77
  -2  15   4   22.66    3.95
  -2 -15   4   29.98    3.63
  -2  15   4   23.35    3.61
   2  15  -4   24.05    3.41
  -2  15   4   23.17    2.08
   2  15  -4   12.60    4.18
  -2  15   4   22.82    2.17
   2 -15  -4   30.52    3.43
   2  15  -4   31.79    3.90
  -2  15   4   27.68    3.54
   2  15  -4   25.33    3.66
   2 -15  -3    3.52    1.63
   2  15  -3    0.88    2.97
  -2 -15   3    6.15    3.33
  -2  15   3    1.67    3.22
  -2  15   3    6.11    2.98
  -2 -15   3    7.82    3.18
  -2  15   3    1.57    3.11
   2  15  -3   -0.96    2.88
  -2 -15   3    4.00    3.18
  -2  15   3    0.78    2.05
   2  15  -3    1.68    3.54
   2  15  -3    1.54    2.99
   2 -15  -3    4.15    3.16
   2  15  -3    0.60    3.62
   2  15  -3    2.57    3.33
  -2  15   3    2.02    3.08
  -2 -15   2   39.73    3.76
   2 -15  -2   38.50    2.67
  -2 -15   2   39.37    3.75
   2  15  -2   37.47    4.35
  -2  15   2   30.61    3.94
  -2  15   2   43.77    3.83
  -2 -15   2   36.01    3.80
  -2  15   2   38.30    4.03
   2  15  -2   44.72    3.93
  -2  15   2   35.13    2.98
   2  15  -2   35.18    4.01
   2  15  -2   36.53    3.84
   2 -15  -2   45.04    3.84
   2  15  -2   38.23    3.67
  -2  15   2   38.17    3.63
   2  15  -2   40.68    4.22
  -2  15   1   43.04    3.33
  -2 -15   1   42.90    3.88
   2  15  -1   41.01    4.16
   2  15  -1   38.10    3.22
   2  15  -1   36.95    3.80
   2 -15  -1   37.38    2.76
  -2 -15   1   35.35    3.46
   2  15  -1   46.67    3.76
   2  15  -1   42.27    4.02
  -2 -15   0   31.40    3.13
   2 -15   0   33.78    2.91
  -2  15   0   47.59    4.02
   2  15   0   40.69    3.58
  -2  15   0   28.64    3.27
   2 -15   0   28.09    3.31
  -2  15   0   30.55    3.48
  -2  15   0   36.14    3.59
  -2  15   0   34.89    3.71
   2  15   0   36.77    2.91
   2 -15   1  195.41    8.41
   2  15   1  196.88    8.49
  -2  15  -1  186.40    8.92
   2  15   1  197.04    7.91
  -2  15  -1  196.85    8.67
  -2  15  -1  195.04    8.67
   2  15   1  193.31    8.71
   2 -15   1  203.79    8.72
   2  15   1  176.34    8.63
   2  15   1  194.21    8.97
  -2 -15  -1  183.44    8.17
  -2  15  -1  191.31    8.81
   2  15   1  182.92    8.78
  -2  15  -1  204.41    8.86
  -2  15  -2   20.40    3.59
   2  15   2   28.43    3.52
  -2 -15  -2   22.02    2.76
   2 -15   2   16.29    3.13
   2  15   2   21.72    3.06
  -2  15  -2   20.15    3.72
   2 -15   2   23.10    3.17
  -2  15  -2   19.68    2.93
   2  15   2   23.19    3.44
   2  15   2   23.10    3.56
  -2  15  -2   22.28    3.37
   2  15   2   18.95    3.51
   2  15   2   21.53    3.34
  -2  15  -2   22.70    3.41
   2  15   3   60.27    3.96
   2 -15   3   64.07    4.67
  -2  15  -3   63.65    4.91
  -2  15  -3   55.56    4.57
   2  15   3   58.90    4.40
   2  15   3   51.74    4.44
  -2  15  -3   62.08    4.69
  -2  15  -3   54.90    4.17
   2  15   3   54.09    4.19
  -2  15  -3   56.77    4.63
   2  15   3   61.88    4.77
  -2 -15  -3   55.48    3.62
   2 -15   3   62.51    3.90
   2  15   3   61.16    4.63
  -2  15  -4    0.53    3.29
   2  15   4    1.41    3.43
   2  15   4   -2.78    2.52
   2 -15   4   -0.81    3.40
  -2  15  -4   -1.52    3.85
   2  15   4    1.94    2.50
   2  15   4    1.65    3.09
  -2  15  -4   -1.70    2.67
  -2  15  -4   -1.32    3.30
   2  15   4    0.77    3.01
  -2  15  -4    1.17    3.00
   2  15   4   -1.52    3.10
   2 -15   4   -1.05    2.92
   2  15   4    7.48    3.39
  -2  15  -4    2.31    2.83
  -2  15  -5   27.45    3.82
   2  15   5   26.51    3.99
   2  15   5   27.99    3.73
  -2  15  -5   25.70    3.43
   2  15   5   25.11    3.05
  -2  15  -5   26.24    3.37
   2  15   5   22.54    3.50
   2 -15   5   23.40    4.00
  -2  15  -5   20.69    4.73
   2  15   5   28.23    3.22
   2 -15   5   29.74    3.80
   2 -15   5   22.46    3.36
  -2  15  -5   30.16    3.99
   2  15   5   18.43    3.46
   2  15   5   32.22    4.02
  -2  15  -5   27.19    3.50
  -2  15  -6   32.66    4.15
   2  15   6   36.74    4.28
  -2  15  -6   41.67    3.87
   2 -15   6   44.19    4.56
   2 -15   6   36.83    3.75
   2  15   6   39.57    4.48
  -2  15  -6   46.21    4.37
   2  15   6   43.65    3.32
   2 -15   6   43.17    4.93
  -2  15  -6   37.89    5.25
   2  15   6   40.31    3.69
   2  15   6   43.50    4.04
   2  15   6   39.51    4.25
  -2  15  -6   32.10    3.72
   2  15   6   38.42    3.86
  -2  15  -6   41.89    3.55
   2  15   7    6.86    3.69
   2  15   7   10.07    3.51
  -2  15  -7   12.85    3.12
   2 -15   7   16.20    4.30
   2 -15   7    9.23    3.16
   2  15   7   13.23    2.75
  -2  15  -7   11.43    3.91
   2  15   7    6.54    2.44
   2 -15   7    6.02    4.49
   2  15   7    9.48    3.30
  -2  15  -7   17.13    2.95
   2  15   7   12.42    3.44
  -2  15  -7   15.46    3.04
   2  15   7    7.87    3.46
   2  15   7   17.71    3.38
  -2  15  -7   15.11    3.83
   2  15   8   -6.48    3.39
   2  15   8   -5.14    3.35
  -2  15  -8    0.69    3.14
   2  15   8    1.36    2.80
   2  15   8    1.54    3.25
   2  15   8   -3.92    3.79
   2  15   8   -5.81    3.69
  -2  15  -8   -1.79    3.83
   2  15   8   -4.24    2.94
  -2  16   8   89.52    5.60
   2  16  -8  104.11    6.84
  -2  16   8  109.20    7.05
  -2 -16   8  101.24    6.30
  -2  16   8  115.95    6.61
   2  16  -8  104.12    7.21
  -2  16   8   99.70    6.73
   2  16  -7   12.36    3.89
  -2 -16   7   13.71    3.93
  -2  16   7    7.95    4.44
  -2 -16   7    4.29    3.67
  -2  16   7    5.98    4.54
  -2  16   7    5.23    3.39
   2  16  -7    9.95    4.50
   2  16  -7    8.39    3.44
  -2  16   7    8.14    4.50
  -2  16   7   10.09    4.06
   2  16  -7    8.11    4.44
   2  16  -6    4.03    4.21
  -2  16   6    1.15    3.78
   2  16  -6    6.09    4.02
  -2  16   6    6.30    3.73
   2  16  -6    3.66    3.50
   2  16  -6    3.56    4.45
  -2  16   6    5.01    3.95
  -2 -16   6    3.38    3.55
  -2  16   6   -0.31    3.81
   2  16  -6    1.83    3.10
  -2  16   6   -0.33    3.89
  -2 -16   6    1.36    3.44
  -2  16   5   85.30    5.76
  -2 -16   5   78.05    5.39
   2  16  -5   77.10    5.90
   2  16  -5   95.09    5.94
  -2  16   5   88.70    5.73
  -2  16   5   83.74    5.53
  -2 -16   5   82.08    5.66
  -2  16   5   77.27    3.53
   2  16  -5   90.65    6.27
  -2  16   5   71.22    3.57
   2  16  -5   82.37    5.23
  -2 -16   5   85.76    5.55
  -2  16   5   99.69    6.00
   2  16  -5   87.92    5.95
   2  16  -5   76.57    5.43
   2  16  -4   33.51    4.62
  -2  16   4   35.25    4.32
  -2 -16   4   36.68    4.31
  -2  16   4   37.80    4.06
  -2 -16   4   36.50    4.04
   2  16  -4   35.17    4.17
   2  16  -4   36.86    4.24
  -2 -16   4   28.75    4.24
  -2  16   4   34.65    2.51
   2  16  -4   30.77    4.69
  -2  16   4   31.07    2.53
  -2  16   4   31.23    3.97
  -2  16   4   31.11    4.23
   2  16  -4   34.17    3.87
   2  16  -4   30.84    3.99
   2  16  -3   91.52    5.49
  -2 -16   3   93.13    5.67
  -2  16   3   94.10    5.83
   2  16  -3   92.85    6.07
   2 -16  -3   95.70    4.31
  -2 -16   3   95.02    5.63
   2  16  -3  101.68    5.92
  -2  16   3   78.01    4.43
   2  16  -3  102.39    6.02
  -2 -16   3  106.37    5.76
  -2  16   3   85.83    5.61
   2  16  -3   89.81    5.55
   2 -16  -3   96.39    5.52
  -2  16   3   92.43    5.60
   2  16  -3   84.14    6.12
  -2  16   3   99.10    5.81
   2 -16  -2   12.33    2.14
  -2 -16   2    6.86    3.11
  -2  16   2   14.68    3.55
   2  16  -2   13.51    3.93
  -2 -16   2    7.98    3.47
   2  16  -2   13.66    3.79
  -2  16   2    8.28    2.57
   2  16  -2    8.51    3.31
   2 -16  -2   13.18    3.28
  -2  16   2   21.12    3.41
   2  16  -2   12.54    3.65
   2  16  -2   13.59    2.98
  -2 -16   2   16.93    3.34
   2  16  -2   13.99    3.33
  -2  16   2   11.03    3.49
   2  16  -1  158.60    8.10
   2  16  -1  170.21    8.10
  -2 -16   1  165.31    7.65
   2 -16  -1  167.87    7.13
   2  16  -1  175.27    7.46
   2  16  -1  178.47    8.41
  -2  16   1  157.31    7.43
   2  16  -1  178.59    8.12
   2  16   0    0.91    3.02
  -2  16   0    3.80    2.94
   2 -16   0   -1.27    2.77
  -2  16   0   -1.75    3.08
  -2  16   0    2.96    3.25
   2 -16   0    3.34    2.28
  -2 -16   0    1.36    2.48
  -2  16   0   -1.45    3.30
  -2  16   0    2.74    3.18
   2  16   0    3.63    2.36
   2  16   1    2.97    3.03
  -2  16  -1    2.50    3.22
   2 -16   1    5.46    3.00
  -2  16  -1    2.99    3.27
   2  16   1    5.92    3.30
  -2  16  -1    2.40    3.18
   2  16   1    6.11    2.31
  -2  16  -1    3.73    3.42
   2  16   1    0.30    3.28
   2  16   1    3.12    2.97
  -2  16  -1    1.45    2.90
  -2 -16  -1    6.27    2.44
   2 -16   1    1.98    2.77
  -2 -16  -2   13.78    2.65
   2 -16   2   21.84    3.40
   2  16   2   11.97    3.02
  -2  16  -2   18.90    3.71
  -2  16  -2   22.72    3.59
   2  16   2    9.73    3.40
   2  16   2   14.99    3.28
  -2  16  -2   10.63    3.00
   2  16   2   18.18    3.59
  -2  16  -2   17.05    3.59
   2  16   2   11.45    3.49
  -2  16  -2   15.09    3.58
   2  16   2   11.36    2.29
   2  16   2   16.29    3.47
  -2  16  -3   10.28    4.10
   2  16   3    3.58    3.17
  -2  16  -3    1.11    3.35
   2  16   3    5.58    3.03
  -2  16  -3    0.23    2.84
  -2 -16  -3    4.39    2.54
   2  16   3    7.20    3.55
  -2  16  -3    4.63    3.48
   2 -16   3   -1.79    3.31
   2  16   3    4.00    2.65
   2  16   3   -1.50    3.56
  -2  16  -3    3.70    3.51
  -2  16  -3    0.25    3.00
   2  16   3    1.70    3.62
   2  16   4   13.90    3.98
  -2  16  -4   14.48    3.82
   2  16   4   17.34    3.64
  -2  16  -4   14.64    3.81
  -2  16  -4   14.51    4.19
   2  16   4   17.91    2.95
   2  16   4   20.64    3.46
  -2  16  -4   17.99    3.53
   2  16   4   15.90    3.61
  -2  16  -4   15.30    3.49
   2  16   4   13.42    2.90
   2 -16   4   22.21    4.18
   2 -16   4   19.04    3.12
  -2  16  -4   21.80    3.68
   2  16   4   21.13    3.79
   2  16   5   22.21    4.20
  -2  16  -5   31.97    4.15
   2  16   5   32.39    4.09
  -2  16  -5   33.31    4.18
  -2  16  -5   23.39    3.77
   2  16   5   29.64    4.16
   2  16   5   26.28    3.14
   2 -16   5   37.25    4.60
  -2  16  -5   29.04    4.97
   2  16   5   27.72    3.41
   2 -16   5   33.27    4.05
   2  16   5   39.83    3.87
  -2  16  -5   29.84    3.52
  -2  16  -5   25.60    3.83
   2  16   5   28.32    4.10
  -2  16  -6   -0.28    3.65
   2  16   6   -2.24    3.44
  -2  16  -6   -1.42    3.26
   2 -16   6    5.30    3.96
   2  16   6    0.61    3.94
  -2  16  -6    1.15    3.89
   2  16   6    1.22    2.62
   2 -16   6   -2.34    4.03
  -2  16  -6    3.38    4.87
   2  16   6   10.84    3.08
   2  16   6    1.14    3.79
  -2  16  -6   -0.23    3.21
   2  16   6    3.72    3.71
   2  16   6    0.25    3.16
  -2  16  -6    0.64    3.01
   2  16   7   -1.97    3.86
  -2  16  -7    0.22    3.07
   2  16   7    3.05    4.17
   2  16   7    5.59    2.74
   2  16   7   -4.12    2.99
   2 -16   7    6.86    4.13
   2  16   7    5.85    3.04
   2  16   7   10.24    3.60
  -2  16  -7    5.09    4.03
  -2  16  -7   -0.65    3.05
   2  16   7   -2.79    3.83
  -2  16  -7    7.03    3.71
  -2  16  -7    5.45    3.18
   2  16   7    1.56    3.51
   2  16   8    5.57    3.23
   2  16   8    5.37    3.46
  -2  16  -8    2.72    4.34
   2  16   8    0.90    3.96
   2  16   8   -5.56    3.82
   2  16   8   -3.36    4.34
  -2  17   8    2.87    3.03
   2  17  -8   -1.36    4.89
   2  17  -8    8.15    4.93
  -2  17   7    3.26    4.41
  -2 -17   7   -0.56    4.16
  -2  17   7    1.40    4.36
  -2  17   7    5.26    3.76
   2  17  -7    3.42    3.70
   2  17  -7   -1.01    4.82
   2  17  -7    2.75    3.34
   2  17  -7    3.05    4.54
  -2  17   7    4.01    4.23
  -2  17   7   -1.59    4.48
   2  17  -6    1.26    4.33
  -2  17   6    3.34    3.98
   2  17  -6   -0.34    3.99
  -2 -17   6    1.98    3.90
  -2  17   6    3.79    4.04
  -2 -17   6    2.74    4.40
  -2 -17   6    0.88    3.84
  -2  17   6    1.30    3.85
  -2  17   6    1.53    4.08
   2  17  -6    4.43    4.41
   2  17  -6   -1.94    3.88
  -2  17   6    4.05    3.77
   2  17  -6    0.24    3.34
   2  17  -5    2.88    4.01
  -2  17   5   -0.67    4.15
  -2 -17   5    2.27    3.43
  -2  17   5    1.82    3.88
  -2 -17   5    2.86    4.04
  -2  17   5   -2.69    3.75
   2  17  -5    1.71    3.64
  -2  17   5   -0.82    1.71
   2  17  -5   -1.82    4.47
  -2  17   5    1.85    1.65
  -2  17   5    3.26    3.90
   2  17  -5    2.81    3.54
   2  17  -5    4.32    4.27
   2  17  -5    3.75    4.28
  -2  17   5   -1.90    3.63
  -2 -17   5    3.45    3.59
   2  17  -4    3.06    4.27
  -2 -17   4    1.13    3.62
  -2  17   4   -0.62    3.76
   2  17  -4    7.84    4.12
  -2 -17   4   11.78    3.73
  -2  17   4    5.58    4.01
  -2 -17   4    9.66    3.83
   2  17  -4    1.86    3.26
  -2  17   4    1.20    3.61
  -2  17   4    2.52    2.00
   2  17  -4    3.67    4.40
  -2  17   4   -1.42    2.00
  -2  17   4    6.07    3.77
   2  17  -4    2.09    3.70
   2  17  -4    0.58    3.84
  -2 -17   3    3.52    3.40
  -2 -17   3    5.36    3.66
  -2  17   3    1.60    3.64
  -2 -17   3   -1.93    3.26
  -2  17   3    2.66    3.56
   2  17  -3    5.72    3.51
  -2  17   3    1.97    2.23
   2  17  -3    3.68    3.91
   2  17  -3    3.79    3.58
  -2  17   3    0.30    3.53
   2  17  -3    6.10    3.94
   2  17  -3    4.72    3.80
  -2  17   3    0.28    3.25
   2  17  -3   -1.40    3.18
   2 -17  -3    0.79    1.86
  -2 -17   2   44.05    4.23
   2  17  -2   38.31    4.06
  -2  17   2   43.53    4.42
   2  17  -2   44.84    4.41
  -2  17   2   42.59    3.26
   2 -17  -2   32.30    3.89
   2  17  -2   40.23    4.60
   2  17  -2   42.65    3.69
  -2  17   2   46.25    4.65
  -2 -17   2   40.97    4.26
   2  17  -2   39.98    4.73
   2  17  -2   35.03    4.17
  -2 -17   2   41.88    3.99
   2 -17  -2   39.80    2.96
  -2  17   2   44.08    4.20
  -2  17   1   13.02    2.97
   2 -17  -1    7.58    2.36
  -2 -17   1   13.59    3.10
   2  17  -1   11.87    3.88
   2  17  -1   13.19    2.84
   2  17  -1    7.47    3.41
   2  17  -1   22.80    3.81
   2  17  -1   10.23    3.23
   2  17   0   52.67    4.59
  -2  17   0   48.31    4.13
   2 -17   0   48.58    4.34
  -2  17   0   64.63    4.83
  -2  17   0   68.31    4.82
   2  17   0   47.56    3.68
  -2  17   0   66.31    4.86
  -2  17   0   50.48    4.26
   2 -17   0   54.40    3.80
  -2 -17   0   58.19    4.12
  -2  17  -1   18.52    3.63
   2  17   1    9.31    3.35
  -2  17  -1   12.23    3.61
  -2  17  -1   14.72    3.75
   2  17   1   12.58    2.41
   2  17   1    9.69    3.17
  -2  17  -1   12.57    3.78
   2  17   1    8.41    3.63
   2  17   1   12.43    3.38
  -2  17  -1   12.63    3.21
   2 -17   1   11.79    2.99
  -2 -17  -1   15.44    2.86
  -2 -17  -2    1.81    2.64
   2  17   2    3.41    2.92
   2 -17   2    5.93    3.33
  -2  17  -2    4.82    3.69
   2  17   2    5.04    3.43
  -2  17  -2    8.18    3.46
   2  17   2   -0.55    3.33
  -2  17  -2    2.52    2.90
   2  17   2    2.52    3.35
  -2  17  -2    6.15    3.32
  -2  17  -2    3.04    3.57
   2  17   2   11.24    3.83
   2  17   2    2.59    2.13
   2  17   2    9.57    3.64
  -2  17  -3   15.76    4.14
   2  17   3   24.41    4.00
  -2  17  -3   18.27    3.80
   2  17   3   20.56    3.64
  -2  17  -3   27.66    3.68
  -2 -17  -3   18.11    2.87
  -2  17  -3   19.74    3.77
   2  17   3   24.38    3.99
   2 -17   3   15.08    3.65
   2  17   3   14.33    3.36
   2  17   3   21.17    4.15
  -2  17  -3   16.11    3.63
   2  17   3   20.52    3.60
  -2  17  -3   24.81    3.74
  -2  17  -4    4.26    4.30
   2  17   4   12.77    2.93
   2  17   4   11.23    3.53
  -2  17  -4    8.24    3.46
   2  17   4    1.29    4.02
  -2  17  -4    6.96    4.05
  -2  17  -4    5.89    3.52
   2  17   4    8.59    3.79
   2  17   4   11.43    3.12
   2 -17   4    6.70    3.82
   2  17   4    4.69    3.68
  -2  17  -4    9.88    4.01
   2  17   4    6.68    3.52
  -2  17  -4    4.77    3.30
   2 -17   5    0.25    3.42
  -2  17  -5    1.30    3.59
   2  17   5    3.75    3.83
   2  17   5    5.18    3.74
  -2  17  -5    2.11    3.93
   2 -17   5    1.90    4.04
   2  17   5    2.06    2.91
  -2  17  -5    5.36    4.49
   2  17   5   -1.26    2.96
   2  17   5    7.66    3.81
  -2  17  -5   10.87    3.99
   2  17   5    5.17    3.87
  -2  17  -5    1.29    3.46
  -2  17  -5    0.71    3.22
   2  17   5    0.79    3.37
  -2  17  -6   80.14    5.71
   2 -17   6   73.64    5.66
  -2  17  -6   79.83    5.34
   2  17   6   69.09    5.60
   2  17   6   77.47    4.22
   2  17   6   72.85    5.87
   2  17   6   88.68    4.76
   2 -17   6   65.90    5.95
   2  17   6   77.26    4.98
   2  17   6   59.15    4.96
  -2  17  -6   64.21    4.94
   2  17   6   77.06    5.65
   2  17   6   75.61    5.68
  -2  17  -6   60.85    4.93
  -2  17  -6   71.63    5.64
   2  17   7    5.66    4.43
  -2  17  -7    6.40    3.68
  -2  17  -7    7.24    3.71
   2  17   7    3.83    4.06
   2  17   7   12.84    3.28
  -2  17  -7    7.32    3.27
   2  17   7    3.79    3.76
   2  17   7   -1.09    3.87
   2  17   7    6.80    4.36
  -2  17  -7    8.10    4.48
  -2  17  -7    8.37    4.18
   2 -17   7    6.26    4.33
   2  17   8    1.68    4.21
   2  17   8   -2.53    4.30
   2  17   8   -6.71    4.12
  -2  17  -8   -0.29    4.23
   2  17   8   -1.48    4.10
   2  18  -7   50.91    4.81
   2  18  -7   40.86    5.73
   2  18  -7   35.97    5.09
  -2  18   7   50.77    5.08
   2  18  -7   63.52    6.03
  -2  18   7   50.01    5.64
  -2  18   6    5.46    4.61
  -2 -18   6    4.42    3.88
  -2  18   6    6.40    4.01
   2  18  -6    1.76    4.17
   2  18  -6    7.14    4.90
  -2  18   6    2.55    4.05
   2  18  -6    1.81    3.72
   2  18  -6    2.82    4.20
  -2  18   6    4.17    4.45
  -2  18   6    3.42    4.72
  -2 -18   5   15.77    4.21
  -2  18   5   14.70    4.51
  -2  18   5   20.23    4.58
   2  18  -5   12.90    4.38
  -2  18   5    6.06    4.41
  -2 -18   5   19.27    4.34
  -2 -18   5   15.40    4.04
  -2  18   5   14.18    4.24
   2  18  -5   14.19    4.22
  -2  18   5   10.69    1.90
   2  18  -5   14.62    5.03
  -2  18   5   13.12    1.93
  -2  18   5   13.05    4.09
   2  18  -5   17.06    3.92
   2  18  -5    9.41    4.49
   2  18  -5    6.45    4.54
  -2 -18   4   16.10    3.80
   2  18  -4    6.53    4.26
   2  18  -4   15.51    4.10
  -2 -18   4   17.80    4.32
  -2  18   4   14.63    4.44
   2  18  -4   16.32    3.99
  -2  18   4   17.43    4.17
  -2 -18   4   13.69    4.09
  -2  18   4   14.70    3.97
   2  18  -4   14.73    4.04
   2  18  -4   14.91    4.46
  -2  18   4    9.53    2.39
  -2  18   4   12.52    2.29
   2  18  -4   16.84    4.54
  -2  18   4   15.22    3.81
  -2  18   4   11.76    4.11
   2 -18  -3   99.60    4.37
  -2  18   3   94.20    6.37
   2  18  -3   87.67    5.59
  -2 -18   3   85.20    5.90
  -2  18   3   93.93    6.17
  -2 -18   3   87.97    5.84
  -2  18   3   80.17    4.68
   2  18  -3   81.09    6.35
   2  18  -3   94.68    6.00
   2  18  -3  101.79    6.00
   2  18  -3   84.62    6.01
  -2  18   3   75.55    5.87
  -2  18   3   86.43    5.85
   2  18  -3   93.82    6.56
   2  18  -2   -0.89    4.04
  -2  18   2    2.55    2.79
   2  18  -2    0.33    3.72
  -2 -18   2   -0.56    3.41
   2  18  -2   -0.21    2.81
   2  18  -2   -1.76    3.96
   2 -18  -2    1.79    2.10
  -2 -18   2    0.26    3.36
   2  18  -2    1.55    3.52
  -2  18   2   -2.16    3.40
   2  18  -2    1.17    3.49
  -2  18   1    0.79    2.91
  -2 -18   1    4.65    3.06
   2 -18  -1    0.63    2.36
   2  18  -1   -0.35    3.80
   2  18  -1    6.20    2.95
   2  18  -1    3.01    3.68
   2  18  -1    2.64    3.51
   2  18  -1    2.48    3.52
   2  18  -1    8.07    3.41
  -2  18   0   30.20    3.75
  -2  18   0   34.88    4.36
   2  18   0   39.05    4.29
  -2  18   0   41.82    4.44
   2  18   0   30.13    3.20
   2  18   0   36.67    4.26
  -2  18   0   35.30    4.62
  -2  18   0   37.17    4.21
  -2 -18   0   31.91    3.50
   2 -18   0   29.37    3.36
  -2  18  -1   10.12    3.59
   2  18   1    4.15    3.54
  -2  18  -1   13.36    3.99
  -2  18  -1   14.71    3.86
   2  18   1   10.00    2.47
   2  18   1   10.48    3.66
  -2  18  -1   11.75    3.92
   2  18   1    7.89    3.95
   2  18   1    5.27    3.55
  -2  18  -1   10.41    3.15
  -2 -18  -1    8.29    2.71
   2 -18   1   12.06    2.92
  -2 -18  -2   12.97    2.83
   2  18   2   13.96    3.42
   2 -18   2   14.27    3.49
  -2  18  -2   12.36    4.41
   2  18   2   14.77    2.54
  -2  18  -2   17.42    4.00
   2  18   2   14.50    3.91
  -2  18  -2   20.82    3.69
   2  18   2   19.50    3.76
  -2  18  -2   13.34    4.12
   2  18   2   17.04    4.34
   2  18   2   20.45    3.75
  -2  18  -2   21.66    4.01
  -2  18  -2   15.70    3.58
   2  18   2   20.61    3.86
   2 -18   3   28.84    4.14
   2  18   3   16.86    3.44
  -2  18  -3   27.61    4.62
   2  18   3   20.12    2.47
  -2 -18  -3   20.67    2.93
   2  18   3   20.96    3.87
  -2  18  -3   24.61    3.64
  -2  18  -3   25.14    4.14
   2  18   3   23.72    4.57
   2  18   3   23.74    4.23
  -2  18  -3   24.07    4.26
  -2  18  -3   24.76    4.12
   2  18   3   21.93    4.20
   2  18   3   24.17    4.40
  -2  18  -3   20.36    4.21
   2  18   4   18.43    4.53
  -2  18  -4   19.26    4.24
  -2  18  -4    8.55    4.20
   2  18   4   19.62    3.99
   2  18   4   19.97    3.31
  -2  18  -4   17.49    3.70
   2  18   4   18.71    3.94
   2 -18   4   18.34    4.19
   2  18   4   22.67    3.40
  -2  18  -4   23.44    4.80
  -2  18  -4   18.57    3.84
   2  18   4   11.92    4.31
   2  18   4   18.82    4.26
  -2  18  -4   15.05    4.00
   2  18   5    6.52    4.35
  -2  18  -5    5.75    4.14
  -2  18  -5    5.79    3.74
   2  18   5    2.14    4.05
   2 -18   5    3.25    4.34
   2  18   5    7.37    3.20
  -2  18  -5    0.74    4.95
   2  18   5    8.17    3.31
   2  18   5    0.94    4.11
  -2  18  -5    4.15    4.03
  -2  18  -5    0.25    3.44
   2  18   5   11.40    3.91
   2  18   5    2.57    4.31
  -2  18  -5    3.85    3.88
   2  18   6   39.10    3.27
  -2  18  -6   32.32    5.03
   2  18   6   40.89    3.96
  -2  18  -6   42.67    5.05
   2  18   6   47.37    4.08
   2  18   6   45.22    5.11
   2  18   6   46.57    4.94
  -2  18  -6   44.76    4.80
   2  18   6   43.74    5.49
  -2  18  -6   46.28    4.38
   2  18   6   41.09    4.73
  -2  18  -6   39.69    4.45
   2  18   6   39.09    5.02
  -2  18  -7    3.67    4.42
   2  18   7    5.19    4.35
  -2  18  -7    8.20    4.66
   2  18   7    5.92    4.10
  -2  18  -7   -0.46    3.53
  -2  18  -7    6.49    3.94
   2  18   7   -0.31    4.27
   2  18   7    0.31    4.16
   2  18   7    3.42    4.66
   2  19  -7   44.38    5.31
   2  19  -6    2.57    5.07
   2  19  -6    3.40    4.66
  -2  19   6    0.64    4.16
   2  19  -6    1.37    3.95
   2  19  -6   -2.24    4.90
   2  19  -5   36.01    5.00
   2  19  -5   36.81    5.30
  -2  19   5   39.52    5.22
  -2  19   5   39.38    4.99
   2  19  -5   31.82    4.63
  -2  19   5   24.73    2.26
  -2  19   5   33.49    4.92
   2  19  -5   32.03    4.61
  -2  19   5   36.88    4.88
   2  19  -5   36.39    5.65
  -2 -19   4   16.01    4.26
   2  19  -4   12.25    4.39
   2  19  -4    5.99    3.98
  -2  19   4   15.88    4.87
  -2  19   4   13.05    3.94
   2  19  -4   11.59    3.95
  -2 -19   4    7.51    4.07
  -2  19   4   25.58    4.71
   2  19  -4   12.96    4.23
   2  19  -4   19.07    5.01
  -2  19   4   14.03    2.46
  -2  19   4   15.15    2.51
  -2  19   4    9.66    4.30
  -2  19   4   10.54    4.22
   2  19  -4   15.42    4.92
  -2 -19   3   17.31    4.14
  -2  19   3   20.65    4.62
  -2 -19   3   13.41    3.67
   2  19  -3   17.69    4.20
  -2  19   3   22.46    4.43
   2  19  -3   20.20    4.38
  -2  19   3   10.42    4.28
   2  19  -3   21.37    5.04
  -2  19   3   13.19    2.83
   2  19  -3   21.77    4.75
   2 -19  -3   19.90    2.29
   2  19  -3   21.16    3.84
  -2  19   3   15.19    3.96
   2  19  -3   19.20    4.65
  -2  19   3   18.40    4.09
   2  19  -2   11.17    4.59
  -2  19   2   14.54    3.06
   2  19  -2   14.08    4.28
   2  19  -2   17.61    3.92
  -2  19   2   10.42    4.10
   2  19  -2   13.85    3.42
   2  19  -2   11.13    4.57
  -2 -19   2   16.98    3.99
  -2 -19   2   18.71    3.90
   2 -19  -2   12.61    2.54
   2  19  -2   14.36    4.09
  -2  19   2   18.58    4.09
   2  19  -2   14.78    3.93
   2 -19  -1    3.16    2.49
  -2 -19   1    0.24    3.04
   2  19  -1    1.84    4.13
  -2  19   1    3.77    3.06
   2  19  -1   -2.77    4.19
   2  19  -1    2.13    3.50
   2  19  -1    2.79    3.73
   2  19  -1    6.34    4.17
   2  19  -1    0.58    2.87
   2  19  -1    4.58    3.60
   2 -19   0   39.24    3.63
  -2 -19   0   33.74    3.70
  -2  19   0   45.44    4.88
   2  19   0   35.08    4.51
  -2  19   0   38.08    4.51
   2  19   0   39.21    4.53
  -2  19   0   43.98    4.20
  -2  19   0   34.43    4.55
   2  19   0   31.10    3.46
  -2  19   0   46.35    4.46
   2  19   0   37.53    4.64
  -2  19   0   42.02    4.61
  -2 -19  -1    2.68    2.78
   2 -19   1    2.23    3.01
   2  19   1    1.47    2.48
  -2  19  -1    0.32    3.72
  -2  19  -1   -0.27    3.71
   2  19   1    2.02    3.79
  -2  19  -1    1.32    3.69
  -2  19  -1   -2.78    4.02
   2  19   1   -1.09    3.99
   2  19   1   10.56    3.65
  -2  19  -1    2.61    3.37
   2  19   1   -1.85    3.65
  -2  19  -1    4.69    3.62
  -2 -19  -2    7.18    2.92
   2 -19   2   11.67    3.44
   2  19   2    6.16    3.45
  -2  19  -2    7.90    3.99
   2  19   2    7.77    2.37
  -2  19  -2   13.83    4.01
   2  19   2    5.67    3.94
  -2  19  -2    9.03    3.73
   2  19   2   10.77    3.98
   2  19   2    7.84    3.78
  -2  19  -2   10.36    3.89
   2  19   2    8.66    4.43
  -2  19  -2   13.10    4.41
  -2  19  -2   14.14    4.03
   2  19   2   12.42    4.03
   2  19   3   41.36    4.24
   2 -19   3   40.71    4.64
  -2  19  -3   45.07    5.26
   2  19   3   42.15    3.02
   2  19   3   43.31    4.70
  -2  19  -3   32.66    4.95
  -2  19  -3   46.49    4.59
   2  19   3   42.92    4.60
  -2 -19  -3   46.81    3.78
  -2  19  -3   35.93    4.83
   2  19   3   47.47    5.35
  -2  19  -3   45.58    4.74
   2  19   3   53.60    5.10
  -2  19  -3   40.98    4.73
   2  19   3   42.03    4.94
   2 -19   4   10.52    4.07
   2  19   4    8.06    3.33
  -2  19  -4    8.07    4.84
   2  19   4   10.86    3.25
  -2  19  -4    8.34    4.44
   2  19   4    9.23    4.18
   2  19   4    5.98    4.02
  -2  19  -4   10.61    3.86
   2  19   4    8.68    4.42
  -2  19  -4    7.21    3.91
   2  19   4    6.64    2.16
  -2  19  -4    5.08    3.90
   2  19   4    6.13    4.14
   2  19   4   11.91    4.64
  -2  19  -4   15.27    4.57
   2 -19   5    8.01    4.30
   2  19   5   10.20    3.35
  -2  19  -5    7.08    4.26
   2  19   5    9.65    3.40
   2  19   5    5.56    3.82
  -2  19  -5    6.11    3.72
   2  19   5   11.54    4.39
  -2  19  -5   13.13    4.10
   2  19   5    4.72    4.54
  -2  19  -5    7.88    4.12
   2  19   5   10.32    4.23
  -2  19  -5    7.37    4.59
   2  19   5   11.23    4.49
  -2  19  -6    9.37    4.30
   2  19   6    9.81    4.73
  -2  19  -6    5.33    4.02
   2  19   6    8.70    4.35
   2  19   6    9.52    4.51
   2  19   6   16.55    4.49
   2  19   6    7.15    3.83
  -2  19  -6    7.04    4.65
  -2  19  -6   16.98    4.85
  -2  19  -6    2.82    3.60
  -2  19  -7    1.93    4.55
  -2  19  -7    4.63    4.74
   2  20  -6    4.32    4.66
   2  20  -6    2.27    4.51
   2  20  -5   14.49    4.75
   2  20  -5   20.71    4.66
   2  20  -5   14.16    4.77
   2  20  -5    8.23    5.43
  -2 -20   4    5.47    4.15
   2  20  -4    3.32    4.32
  -2  20   4   15.18    4.70
   2  20  -4   11.07    4.28
   2  20  -4    8.51    4.27
  -2  20   4   10.23    2.65
  -2  20   4    9.75    2.48
   2  20  -4    9.07    4.46
  -2  20   4    1.82    4.45
   2  20  -4   15.35    5.48
   2  20  -4   16.55    4.70
  -2 -20   3   29.16    4.36
  -2  20   3   32.91    5.19
   2  20  -3   37.93    4.96
  -2  20   3   24.62    4.84
   2  20  -3   28.08    4.74
  -2  20   3   24.71    4.66
   2  20  -3   29.16    4.94
  -2  20   3   24.85    3.20
   2  20  -3   39.35    5.21
   2  20  -3   34.74    4.45
  -2  20   3   31.95    4.86
   2 -20  -3   31.89    2.77
   2  20  -3   28.91    4.43
  -2  20   3   35.94    4.76
   2  20  -3   24.22    5.07
  -2 -20   2    3.55    3.53
   2 -20  -2    2.01    2.37
   2  20  -2   -4.29    4.70
   2  20  -2   -0.22    3.31
   2  20  -2    7.45    4.46
  -2  20   2    2.08    2.95
   2  20  -2    1.85    4.46
   2  20  -2    0.33    4.13
  -2  20   2   12.68    4.19
  -2 -20   2    2.74    3.85
   2  20  -2    1.90    3.82
   2  20  -2    8.59    4.20
  -2  20   2   -1.74    3.97
  -2 -20   1   17.57    3.58
   2 -20  -1   20.08    2.90
   2  20  -1   17.82    4.79
  -2  20   1   13.84    3.62
   2  20  -1   22.62    4.53
   2  20  -1   16.92    4.05
  -2  20   1   15.97    4.30
   2  20  -1   16.48    3.38
   2  20  -1   23.28    4.54
   2  20  -1   31.73    4.46
   2  20  -1   24.14    4.44
   2 -20   0    9.79    2.98
  -2 -20   0    9.93    3.07
  -2  20   0   17.74    4.48
  -2  20   0    3.24    3.73
  -2  20   0    5.60    4.04
  -2  20   0    6.56    3.82
   2  20   0    7.79    2.96
   2  20   0    9.32    3.97
  -2  20   0    7.08    4.23
   2  20   0    7.20    3.90
  -2  20   0   14.42    3.95
   2  20   0    8.33    4.34
   2 -20   1   10.57    3.25
  -2 -20  -1   10.99    3.24
  -2  20  -1   11.73    4.30
   2  20   1   10.69    4.42
   2  20   1   15.90    2.80
   2  20   1   12.18    4.08
  -2  20  -1   15.50    4.15
   2  20   1   12.44    4.33
  -2  20  -1   11.51    4.06
  -2  20  -1   17.09    3.95
   2  20   1    6.82    3.95
  -2  20  -1   25.42    4.58
  -2  20  -1   20.74    3.98
   2 -20   2   18.59    3.98
   2  20   2   21.65    4.61
  -2  20  -2   16.03    4.45
  -2 -20  -2   12.48    3.25
   2  20   2   10.46    3.81
  -2  20  -2   18.30    4.71
  -2  20  -2   12.86    4.40
   2  20   2   20.77    4.26
  -2  20  -2   17.86    4.13
   2  20   2   16.85    4.45
   2  20   2    9.52    2.56
  -2  20  -2   18.46    3.98
   2  20   2   13.95    3.95
  -2  20  -2   20.10    4.46
   2  20   2   10.62    4.31
   2 -20   3   61.90    5.54
   2  20   3   72.45    5.04
  -2  20  -3   81.52    6.15
   2  20   3   62.37    3.68
  -2  20  -3   58.31    5.80
   2  20   3   57.59    5.57
   2  20   3   71.67    5.55
  -2  20  -3   60.98    5.22
  -2  20  -3   64.91    6.01
   2  20   3   64.79    5.76
   2  20   3   75.09    5.82
  -2  20  -3   68.26    5.88
  -2 -20  -3   62.05    4.49
  -2  20  -3   72.96    5.74
   2  20   3   77.83    5.82
  -2  20  -4   41.39    5.34
   2  20   4   55.52    6.20
   2  20   4   48.58    4.57
   2 -20   4   55.55    5.56
  -2  20  -4   51.07    6.19
   2  20   4   58.78    4.75
  -2  20  -4   52.77    4.90
   2  20   4   63.27    5.28
  -2  20  -4   53.59    5.47
   2  20   4   57.93    5.56
  -2  20  -4   56.99    5.35
   2  20   4   55.96    5.53
   2  20   4   44.62    3.22
   2  20   4   52.42    5.69
  -2  20  -4   53.60    5.09
   2  20   5   17.59    3.70
  -2  20  -5    6.45    4.46
  -2  20  -5   15.23    4.95
  -2  20  -5    7.39    4.87
  -2  20  -5   14.01    4.88
   2  20   5    5.56    4.41
  -2  20  -5   18.20    4.25
   2  20   5   11.96    3.60
  -2  20  -6   30.27    4.73
  -2  20  -6   29.05    5.05
  -2  20  -6   21.30    4.65
  -2  20  -6   25.96    4.93
  -2  20  -6   23.02    5.11
   2  21  -4   -1.96    4.47
   2  21  -4    4.99    4.77
   2  21  -3    8.17    4.85
   2 -21  -3    8.26    2.34
   2  21  -3   13.00    4.02
  -2 -21   3   14.92    4.34
   2  21  -3    6.83    4.77
  -2  21   3   14.02    3.16
  -2  21   2   16.14    3.48
   2  21  -2    8.56    4.15
  -2  21   2   14.97    4.51
   2  21  -2    2.71    4.63
   2  21  -2    6.62    3.71
   2  21  -2    5.31    4.71
  -2 -21   2   12.40    4.02
   2 -21  -2   13.64    2.77
   2  21  -2   15.87    5.07
   2  21  -2   10.83    4.55
  -2  21   2    3.29    4.57
   2  21  -1   12.67    4.66
  -2  21   1   18.56    3.83
   2  21  -1   12.73    4.03
   2  21  -1   17.38    3.38
   2  21  -1    9.74    4.60
  -2  21   1   16.10    4.78
   2  21  -1   11.87    4.39
  -2 -21   1   15.31    3.77
   2 -21  -1   16.78    3.01
   2  21  -1   15.58    4.54
   2  21  -1   15.04    4.27
  -2  21   1   21.78    4.29
   2  21   0   10.97    4.76
  -2  21   0    6.74    3.91
  -2  21   0    0.35    4.25
   2  21   0    7.57    4.29
   2  21   0    7.00    3.08
  -2  21   0    5.07    4.77
  -2  21   0   12.58    4.44
   2 -21   0   10.15    3.11
  -2 -21   0    0.72    3.43
  -2  21   0    1.76    4.19
   2  21   0    1.82    4.24
  -2  21   0    1.64    3.78
   2  21   1    5.28    4.07
  -2  21  -1    4.90    4.28
  -2  21  -1    4.92    4.36
   2  21   1    5.21    2.89
  -2  21  -1   12.80    4.65
   2  21   1   14.41    4.77
   2  21   1   11.95    4.37
  -2  21  -1    9.93    4.45
  -2 -21  -1    9.65    3.40
   2 -21   1    8.28    3.50
  -2  21  -1    7.27    4.22
   2  21   1   11.22    4.16
  -2  21  -1   14.73    4.09
   2  21   2    4.17    3.96
  -2  21  -2    3.17    4.54
  -2  21  -2   -1.04    4.21
  -2 -21  -2    3.89    3.24
   2  21   2    2.10    2.53
  -2  21  -2    8.45    4.86
   2  21   2    1.20    4.75
   2  21   2   -3.33    4.19
  -2  21  -2   -1.83    4.56
   2 -21   2    1.61    3.73
   2  21   2   -1.86    4.37
  -2  21  -2    1.02    4.24
  -2  21  -2    1.57    4.06
   2  21   3    9.52    3.91
  -2  21  -3    2.42    4.81
  -2  21  -3    5.47    4.63
   2  21   3    2.57    4.49
  -2  21  -3   10.93    4.79
  -2  21  -3    6.16    4.08
  -2  21  -3   15.53    5.19
  -2  21  -3    0.67    4.29
   2 -21   3   11.27    4.58
  -2 -21  -3    6.07    3.08
   2  21   4   51.63    5.02
  -2  21  -4   62.48    6.07
  -2  21  -4   68.27    6.13
  -2  21  -4   69.07    5.95
   2  21   4   56.32    4.84
   2  22  -4   14.40    4.72
   2  22  -3   -0.51    4.00
   2  22  -2   10.38    3.88
   2 -22  -2   15.85    2.75
  -2 -22   2   19.70    4.26
  -2  22   2   22.57    3.81
   2  22  -1   36.63    5.61
   2  22  -1   51.70    4.29
   2 -22  -1   46.24    3.93
  -2 -22   1   53.51    4.75
  -2  22   1   43.22    4.67
   2  22   0   38.16    5.24
   2  22   0   39.11    3.85
   2 -22   0   34.11    3.90
  -2 -22   0   34.73    4.22
  -2  22   0   41.74    4.83
   2  22   1    1.45    4.33
   2  22   1    1.31    2.73
  -2 -22  -1    3.50    3.29
   2 -22   1    3.64    3.66
  -2  22  -1   -0.30    4.55
   2  22   2   13.31    4.51
  -2 -22  -2   13.43    3.71
   2 -22   2    8.49    4.34
  -2  22  -2   10.50    4.93
  -2 -22  -3   -0.22    3.55
   2  22   3    0.25    4.03
   2 -22   3    1.52    4.10
   2  22   4   24.79    4.22
   2 -23  -1   26.42    3.74
  -2 -23   1   25.92    4.28
  -2  23   1   19.38    4.29
  -2 -23   0   46.74    4.76
   2 -23   0   42.43    4.30
  -2  23   0   53.92    5.68
   2  23   0   46.48    5.57
   2 -23   1    1.49    3.66
  -2 -23  -1    4.60    3.69
  -2  23  -1    7.75    4.94
   2  23   1    5.14    4.77
   2 -23   2    3.07    4.04
  -2 -23  -2    1.85    3.54
  -2  23  -2    4.07    4.97
   2  23   2   -0.28    4.58
  -2 -23  -3   12.62    4.01
   2 -24   0   94.26    6.05
  -2 -24  -1   13.21    4.06
   2 -24   1   13.71    4.23
   2  24   1   10.98    5.14
  -2  24  -1   15.60    5.34
  -2 -24  -2    1.19    3.81
  -3   0  11    3.61    4.22
  -3   0  10   27.69    4.68
  -3   0  10   26.60    4.17
   3   0 -10   26.56    4.53
  -3   0  10   20.38    3.56
  -3   0  10   25.05    3.97
   3   0 -10   28.13    2.77
  -3   0   9   -1.43    3.82
  -3   0   9   -0.69    3.11
   3   0  -9   -1.93    3.57
  -3   0   9    2.64    2.99
  -3   0   9    5.16    3.23
   3   0  -9   -4.16    2.44
  -3   0   8  257.40   11.05
  -3   0   8  266.60   11.22
  -3   0   8  262.31   11.11
  -3   0   8  261.32   11.54
   3   0  -8  264.74   11.30
   3   0  -8  290.51   10.94
  -3   0   7   -2.96    3.02
  -3   0   7    1.78    2.71
  -3   0   7    1.74    2.42
   3   0  -7   -1.33    2.56
   3   0  -7   -0.41    0.91
  -3   0   7    2.45    2.59
   3   0  -7    1.95    2.21
  -3   0   7    1.21    1.07
  -3   0   6  455.53   17.11
  -3   0   6  433.62   17.40
  -3   0   6  439.61   17.24
   3   0  -6  451.29   17.24
   3   0  -6  451.98   17.10
   3   0  -6  461.94   16.51
  -3   0   6  461.20   17.31
   3   0  -6  424.31   17.32
  -3   0   6  440.19   16.56
  -3   0   5   -0.26    1.44
  -3   0   5    1.73    1.82
   3   0  -5    0.54    2.05
   3   0  -5    0.17    2.23
  -3   0   5   -2.69    2.25
   3   0  -5    0.85    1.75
  -3   0   5   -0.33    2.14
   3   0  -5   -0.16    1.29
  -3   0   5    0.16    2.20
  -3   0   4  766.43   27.98
   3   0  -4  763.38   28.22
  -3   0   4  761.68   28.19
  -3   0   4  776.44   28.27
   3   0  -4  789.80   28.20
   3   0  -4  769.48   27.89
  -3   0   4  740.65   28.22
   3   0  -4  764.21   28.05
  -3   0   4  741.51   27.92
  -3   0   3    2.13    1.37
   3   0  -3    1.18    1.58
  -3   0   3   -0.61    1.53
   3   0  -3   -2.06    1.80
   3   0  -3    1.09    1.44
  -3   0   3    3.15    1.73
   3   0  -3    3.45    1.88
  -3   0   3    0.36    1.56
  -3   0   3    1.88    1.81
  -3   0   2   37.61    1.95
   3   0  -2   37.26    2.04
  -3   0   2   37.41    2.40
   3   0  -2   38.15    2.46
  -3   0   2   39.10    2.49
   3   0  -2   34.41    2.26
   3   0  -2   37.31    2.29
  -3   0   1   -0.72    1.03
   3   0  -1   -0.39    0.95
   3   0  -1   -0.08    1.61
  -3   0   1    0.25    1.53
  -3   0   0  325.70   11.38
  -3   0   0  305.69   11.30
   3   0   0  297.69   11.31
  -3   0   0  303.05   11.43
   3   0   0  296.11   11.42
  -3   0  -1    1.57    0.86
   3   0   1   -0.07    1.51
[truncated: 1,201,389 more chars]
