# Supplementary material for: Temperature‐Responsive Near‐Infrared Emission Enabled by Reversible π‐Umpolung with an Alkenyl‐Strapped Diarylboryl Unit
Source: Angew Chem Int Ed Engl. 2026 Jan 24;65(10):e23338. doi: 10.1002/anie.202523338 (PMC12955520; doi:10.1002/anie.202523338)
Supplement: Supplementary file 2 — Supporting Information [file ANIE-65-e23338-s001.zip › Compound3a.cif]

 
data_Compound3a
_publ_requested_journal          Angew.Chem.Int.Ed.
_publ_contact_author_name        'Shigehiro Yamaguchi'
_publ_contact_author_address     
;Department of Chemistry
Graduate School of Science, Nagoya University,
Integrated Research Consortium on Chemical Sciences (IRCCS),
and Institute of Transformative Bio-Molecules (WPI-ITbM), Nagoya University
Chikusa, Nagoya 464-8602 Japan
; 
_publ_contact_author_email       yamaguchi@chem.nagoya-u.ac.jp
_publ_contact_author_phone       81(52)7892291
_publ_contact_author_fax         81(52)7895947
loop_
_publ_author_name
_publ_author_address
'Kitamura, Satoru'
;Department of Chemistry
Graduate School of Science, Nagoya University,
Chikusa, Nagoya 464-8602 Japan
;
'Sakai, Mika'
;Research Center for Materials Science (RCMS),
Chikusa, Nagoya 464-8602 Japan
;
'Yamaguchi, Shigehiro'
;Department of Chemistry
Graduate School of Science, Nagoya University,
Integrated Research Consortium on Chemical Sciences (IRCCS),
and Institute of Transformative Bio-Molecules (WPI-ITbM), Nagoya University
Chikusa, Nagoya 464-8602 Japan
;  

_audit_creation_method            'SHELXL-2018/1'
_shelx_SHELXL_version_number      '2018/1'
_chemical_name_systematic         ?
_chemical_name_common             ?
_chemical_melting_point           ?
_chemical_formula_moiety          ?
_chemical_formula_sum
 'C52 H46 B2 Cl4 N2 S3' 
_chemical_formula_weight          958.51

loop_
 _atom_type_symbol
 _atom_type_description
 _atom_type_scat_dispersion_real
 _atom_type_scat_dispersion_imag
 _atom_type_scat_source
 'C'  'C'   0.0033   0.0016
 'International Tables Vol C Tables 4.2.6.8 and 6.1.1.4'
 'H'  'H'   0.0000   0.0000
 'International Tables Vol C Tables 4.2.6.8 and 6.1.1.4'
 'N'  'N'   0.0061   0.0033
 'International Tables Vol C Tables 4.2.6.8 and 6.1.1.4'
 'B'  'B'   0.0013   0.0007
 'International Tables Vol C Tables 4.2.6.8 and 6.1.1.4'
 'S'  'S'   0.1246   0.1234
 'International Tables Vol C Tables 4.2.6.8 and 6.1.1.4'
 'Cl'  'Cl'   0.1484   0.1585
 'International Tables Vol C Tables 4.2.6.8 and 6.1.1.4'
 
_space_group_crystal_system       monoclinic
_space_group_IT_number            15
_space_group_name_H-M_alt         'C 2/c'
_space_group_name_Hall            '-C 2yc'
 
_shelx_space_group_comment
;
The symmetry employed for this shelxl refinement is uniquely defined
by the following loop, which should always be used as a source of
symmetry information in preference to the above space-group names.
They are only intended as comments.
;
 
loop_
 _space_group_symop_operation_xyz
 'x, y, z'
 '-x, y, -z+1/2'
 'x+1/2, y+1/2, z'
 '-x+1/2, y+1/2, -z+1/2'
 '-x, -y, -z'
 'x, -y, z-1/2'
 '-x+1/2, -y+1/2, -z'
 'x+1/2, -y+1/2, z-1/2'
 
_cell_length_a                    34.8259(10)
_cell_length_b                    16.4508(5)
_cell_length_c                    8.2363(3)
_cell_angle_alpha                 90
_cell_angle_beta                  94.922(3)
_cell_angle_gamma                 90
_cell_volume                      4701.3(3)
_cell_formula_units_Z             4
_cell_measurement_temperature     138(2)
_cell_measurement_reflns_used     15174
_cell_measurement_theta_min       2.7940
_cell_measurement_theta_max       29.3960
 
_exptl_crystal_description        rod
_exptl_crystal_colour             orange
_exptl_crystal_density_meas       ?
_exptl_crystal_density_method     ?
_exptl_crystal_density_diffrn     1.354          
_exptl_crystal_F_000              1992
_exptl_transmission_factor_min    ?
_exptl_transmission_factor_max    ?
_exptl_crystal_size_max           0.250
_exptl_crystal_size_mid           0.200
_exptl_crystal_size_min           0.050
_exptl_absorpt_coefficient_mu     0.424
_shelx_estimated_absorpt_T_min    0.901
_shelx_estimated_absorpt_T_max    0.979
_exptl_absorpt_correction_type    multi-scan
_exptl_absorpt_correction_T_min   0.90239
_exptl_absorpt_correction_T_max   1.00000
_exptl_absorpt_process_details    
;
CrysAlisPro 1.171.42.49 (Rigaku Oxford Diffraction, 2022)
Empirical absorption correction using spherical harmonics,
implemented in SCALE3 ABSPACK scaling algorithm.
;
_exptl_absorpt_special_details    ?
_diffrn_ambient_temperature       138(2)
_diffrn_radiation_wavelength      0.71073
_diffrn_radiation_type            MoK\a
_diffrn_source                    ?
_diffrn_measurement_device_type   
;
Rigaku Single Crystal X-ray diffractometer equipped with 
FR-X generator, Varimax optics, and PILATUS 200K photon 
counting detector
;
_diffrn_measurement_method        ?
_diffrn_detector_area_resol_mean  ?
_diffrn_reflns_number             25397
_diffrn_reflns_av_unetI/netI      0.0336
_diffrn_reflns_av_R_equivalents   0.0294
_diffrn_reflns_limit_h_min        -45
_diffrn_reflns_limit_h_max        46
_diffrn_reflns_limit_k_min        -21
_diffrn_reflns_limit_k_max        23
_diffrn_reflns_limit_l_min        -10
_diffrn_reflns_limit_l_max        11
_diffrn_reflns_theta_min          2.152
_diffrn_reflns_theta_max          29.798
_diffrn_reflns_theta_full         25.242
_diffrn_measured_fraction_theta_max   0.925
_diffrn_measured_fraction_theta_full  0.999
_diffrn_reflns_Laue_measured_fraction_max    0.925
_diffrn_reflns_Laue_measured_fraction_full   0.999
_diffrn_reflns_point_group_measured_fraction_max   0.925
_diffrn_reflns_point_group_measured_fraction_full  0.999
_reflns_number_total              6225
_reflns_number_gt                 4687
_reflns_threshold_expression      'I > 2\s(I)'
_reflns_Friedel_coverage          0.000
_reflns_Friedel_fraction_max      .
_reflns_Friedel_fraction_full     .
 
_reflns_special_details
;
 Reflections were merged by SHELXL according to the crystal
 class for the calculation of statistics and refinement.
 
 _reflns_Friedel_fraction is defined as the number of unique
 Friedel pairs measured divided by the number that would be
 possible theoretically, ignoring centric projections and
 systematic absences.
;
 
_computing_data_collection        ?
_computing_cell_refinement        ?
_computing_data_reduction         ?
_computing_structure_solution     'SHELXT 2018/2 (Sheldrick, 2018)'
_computing_structure_refinement 'SHELXL-2018/1 (Sheldrick, 2018)'
_computing_molecular_graphics     ?
_computing_publication_material   ?
_refine_special_details           ?
_refine_ls_structure_factor_coef  Fsqd
_refine_ls_matrix_type            full
_refine_ls_weighting_scheme       calc
_refine_ls_weighting_details
'w=1/[\s^2^(Fo^2^)+(0.1008P)^2^+7.8489P] where P=(Fo^2^+2Fc^2^)/3'
_atom_sites_solution_primary      ?
_atom_sites_solution_secondary    ?
_atom_sites_solution_hydrogens    geom
_refine_ls_hydrogen_treatment     constr
_refine_ls_extinction_method      none
_refine_ls_extinction_coef        .
_refine_ls_number_reflns          6225
_refine_ls_number_parameters      287
_refine_ls_number_restraints      0
_refine_ls_R_factor_all           0.0836
_refine_ls_R_factor_gt            0.0610
_refine_ls_wR_factor_ref          0.1826
_refine_ls_wR_factor_gt           0.1674
_refine_ls_goodness_of_fit_ref    1.026
_refine_ls_restrained_S_all       1.026
_refine_ls_shift/su_max           0.001
_refine_ls_shift/su_mean          0.000
 
loop_
 _atom_site_label
 _atom_site_type_symbol
 _atom_site_fract_x
 _atom_site_fract_y
 _atom_site_fract_z
 _atom_site_U_iso_or_equiv
 _atom_site_adp_type
 _atom_site_occupancy
 _atom_site_site_symmetry_order  
 _atom_site_calc_flag
 _atom_site_refinement_flags_posn
 _atom_site_refinement_flags_adp
 _atom_site_refinement_flags_occupancy
 _atom_site_disorder_assembly
 _atom_site_disorder_group
B1 B 0.65616(7) 0.31221(15) 0.7712(3) 0.0237(5) Uani 1 1 d . . . . .
C1 C 0.69715(6) 0.35115(13) 0.8294(3) 0.0235(4) Uani 1 1 d . . . . .
C2 C 0.71965(6) 0.39561(14) 0.7258(3) 0.0267(5) Uani 1 1 d . . . . .
C3 C 0.75678(7) 0.42258(15) 0.7858(3) 0.0337(5) Uani 1 1 d . . . . .
H3 H 0.771976 0.452207 0.715763 0.040 Uiso 1 1 calc R U . . .
C4 C 0.77143(7) 0.40671(16) 0.9443(4) 0.0368(6) Uani 1 1 d . . . . .
H4 H 0.796694 0.424111 0.981162 0.044 Uiso 1 1 calc R U . . .
C5 C 0.74916(7) 0.36538(16) 1.0491(3) 0.0356(6) Uani 1 1 d . . . . .
H5 H 0.758815 0.355889 1.158835 0.043 Uiso 1 1 calc R U . . .
C6 C 0.71250(7) 0.33776(14) 0.9927(3) 0.0278(5) Uani 1 1 d . . . . .
C7 C 0.70707(8) 0.41730(17) 0.5488(3) 0.0348(5) Uani 1 1 d . . . . .
H7 H 0.683848 0.386449 0.512315 0.052 Uiso 1 1 calc R U . . .
H7A H 0.727772 0.403741 0.480077 0.052 Uiso 1 1 calc R U . . .
H7B H 0.701524 0.475631 0.540612 0.052 Uiso 1 1 calc R U . . .
C8 C 0.68709(8) 0.29796(19) 1.1106(3) 0.0393(6) Uani 1 1 d . . . . .
H8 H 0.685448 0.238711 1.090176 0.047 Uiso 1 1 calc R U . . .
H8A H 0.698016 0.306743 1.224244 0.047 Uiso 1 1 calc R U . . .
C9 C 0.64774(9) 0.33572(19) 1.0850(4) 0.0463(7) Uani 1 1 d . . . . .
H9 H 0.646439 0.392588 1.103796 0.056 Uiso 1 1 calc R U . . .
C10 C 0.61471(9) 0.29935(19) 1.0395(4) 0.0447(7) Uani 1 1 d . . . . .
H10 H 0.592593 0.332764 1.018684 0.054 Uiso 1 1 calc R U . . .
C11 C 0.60963(11) 0.2117(2) 1.0188(5) 0.0612(10) Uani 1 1 d . . . . .
H11 H 0.581623 0.200251 1.005817 0.073 Uiso 1 1 calc R U . . .
H11A H 0.620132 0.184873 1.120753 0.073 Uiso 1 1 calc R U . . .
C12 C 0.64997(6) 0.21540(13) 0.7720(3) 0.0249(4) Uani 1 1 d . . . . .
C13 C 0.62769(7) 0.17237(16) 0.8793(3) 0.0355(6) Uani 1 1 d . . . . .
C14 C 0.62298(8) 0.08734(18) 0.8645(4) 0.0431(7) Uani 1 1 d . . . . .
H14 H 0.607860 0.059262 0.937115 0.052 Uiso 1 1 calc R U . . .
C15 C 0.64008(9) 0.04449(17) 0.7457(4) 0.0458(7) Uani 1 1 d . . . . .
H15 H 0.636810 -0.012732 0.737237 0.055 Uiso 1 1 calc R U . . .
C16 C 0.66171(9) 0.08463(17) 0.6405(4) 0.0435(7) Uani 1 1 d . . . . .
H16 H 0.673455 0.054911 0.559144 0.052 Uiso 1 1 calc R U . . .
C17 C 0.66680(7) 0.16889(15) 0.6508(3) 0.0317(5) Uani 1 1 d . . . . .
C18 C 0.68992(9) 0.21014(19) 0.5264(4) 0.0446(7) Uani 1 1 d . . . . .
H18 H 0.697948 0.169621 0.448879 0.067 Uiso 1 1 calc R U . . .
H18A H 0.712768 0.235874 0.582099 0.067 Uiso 1 1 calc R U . . .
H18B H 0.673979 0.251584 0.467693 0.067 Uiso 1 1 calc R U . . .
C19 C 0.62464(6) 0.36481(14) 0.6767(3) 0.0252(4) Uani 1 1 d . . . . .
S1 S 0.58924(2) 0.31995(3) 0.54407(7) 0.02629(16) Uani 1 1 d . . . . .
C20 C 0.56865(6) 0.41253(14) 0.4834(3) 0.0250(4) Uani 1 1 d . . . . .
C21 C 0.58827(7) 0.47514(14) 0.5656(3) 0.0288(5) Uani 1 1 d . . . . .
H21 H 0.581522 0.530773 0.551058 0.035 Uiso 1 1 calc R U . . .
C22 C 0.61954(6) 0.44802(14) 0.6740(3) 0.0286(5) Uani 1 1 d . . . . .
H22 H 0.635614 0.484119 0.739178 0.034 Uiso 1 1 calc R U . . .
C23 C 0.51672(7) 0.34484(14) 0.3051(3) 0.0290(5) Uani 1 1 d . . . . .
H23 H 0.527534 0.293989 0.339192 0.035 Uiso 1 1 calc R U . . .
C24 C 0.53458(6) 0.41520(14) 0.3659(3) 0.0249(4) Uani 1 1 d . . . . .
C25 C 0.51693(6) 0.49003(13) 0.3081(3) 0.0237(4) Uani 1 1 d . . . . .
N1 N 0.52898(5) 0.56590(12) 0.3512(2) 0.0256(4) Uani 1 1 d . . . . .
S2 S 0.500000 0.62827(5) 0.250000 0.02743(19) Uani 1 2 d S T P . .
C26 C 0.54267(11) 0.1059(3) 0.5599(5) 0.0699(11) Uani 1 1 d . . . . .
H26 H 0.556101 0.145527 0.635423 0.084 Uiso 1 1 calc R U . . .
H26A H 0.545201 0.051449 0.610837 0.084 Uiso 1 1 calc R U . . .
Cl1 Cl 0.56422(4) 0.10534(7) 0.37611(15) 0.0843(4) Uani 1 1 d . . . . .
Cl2 Cl 0.49339(4) 0.13207(15) 0.5284(2) 0.1349(7) Uani 1 1 d . . . . .
 
loop_
 _atom_site_aniso_label
 _atom_site_aniso_U_11
 _atom_site_aniso_U_22
 _atom_site_aniso_U_33
 _atom_site_aniso_U_23
 _atom_site_aniso_U_13
 _atom_site_aniso_U_12
B1 0.0241(11) 0.0229(12) 0.0240(12) -0.0028(9) 0.0017(9) -0.0009(9)
C1 0.0233(10) 0.0193(10) 0.0275(11) -0.0018(8) -0.0004(8) 0.0010(8)
C2 0.0239(10) 0.0240(10) 0.0322(12) -0.0026(9) 0.0022(9) 0.0007(8)
C3 0.0250(11) 0.0289(12) 0.0476(15) -0.0044(11) 0.0060(10) -0.0035(9)
C4 0.0229(11) 0.0317(13) 0.0538(16) -0.0080(11) -0.0077(10) -0.0001(9)
C5 0.0340(13) 0.0328(13) 0.0371(13) -0.0012(10) -0.0139(10) 0.0037(10)
C6 0.0284(11) 0.0232(11) 0.0305(12) 0.0007(9) -0.0038(9) 0.0015(8)
C7 0.0349(12) 0.0387(14) 0.0312(13) 0.0042(10) 0.0044(10) -0.0072(10)
C8 0.0425(14) 0.0480(16) 0.0259(12) 0.0087(11) -0.0047(10) -0.0061(12)
C9 0.0485(16) 0.0419(16) 0.0503(17) -0.0192(13) 0.0144(13) -0.0007(13)
C10 0.0409(15) 0.0409(15) 0.0545(18) 0.0035(13) 0.0164(13) 0.0039(12)
C11 0.066(2) 0.054(2) 0.068(2) -0.0109(17) 0.0294(18) -0.0231(17)
C12 0.0224(10) 0.0223(10) 0.0287(11) 0.0006(8) -0.0048(8) -0.0002(8)
C13 0.0325(12) 0.0370(14) 0.0359(13) 0.0024(10) -0.0022(10) -0.0094(10)
C14 0.0401(14) 0.0393(15) 0.0469(16) 0.0149(12) -0.0132(12) -0.0152(12)
C15 0.0517(16) 0.0252(13) 0.0564(18) 0.0003(12) -0.0199(14) -0.0024(12)
C16 0.0509(16) 0.0277(13) 0.0491(16) -0.0098(12) -0.0120(13) 0.0081(12)
C17 0.0335(12) 0.0263(12) 0.0332(12) -0.0036(9) -0.0086(10) 0.0049(9)
C18 0.0533(17) 0.0449(16) 0.0369(15) -0.0072(12) 0.0121(12) 0.0079(13)
C19 0.0207(9) 0.0269(11) 0.0275(11) 0.0000(9) -0.0017(8) -0.0024(8)
S1 0.0232(3) 0.0223(3) 0.0321(3) -0.0011(2) -0.0050(2) -0.00059(19)
C20 0.0220(10) 0.0248(11) 0.0280(11) 0.0019(8) 0.0003(8) -0.0003(8)
C21 0.0285(11) 0.0223(10) 0.0344(12) 0.0030(9) -0.0035(9) -0.0011(8)
C22 0.0266(11) 0.0254(11) 0.0325(12) 0.0008(9) -0.0051(9) -0.0037(8)
C23 0.0269(11) 0.0239(11) 0.0350(12) 0.0013(9) -0.0049(9) 0.0015(9)
C24 0.0224(10) 0.0260(11) 0.0259(11) 0.0006(8) 0.0000(8) 0.0000(8)
C25 0.0213(10) 0.0259(11) 0.0240(10) 0.0004(8) 0.0023(8) -0.0016(8)
N1 0.0241(9) 0.0247(9) 0.0278(10) 0.0000(7) 0.0009(7) -0.0004(7)
S2 0.0267(4) 0.0231(4) 0.0319(4) 0.000 -0.0006(3) 0.000
C26 0.059(2) 0.076(3) 0.071(2) 0.009(2) -0.0187(19) 0.0036(19)
Cl1 0.0945(8) 0.0770(7) 0.0818(8) -0.0068(6) 0.0102(6) 0.0235(6)
Cl2 0.0604(7) 0.236(2) 0.1072(11) 0.0279(12) -0.0005(7) 0.0330(10)
 
_geom_special_details
;
 All esds (except the esd in the dihedral angle between two l.s. planes)
 are estimated using the full covariance matrix.  The cell esds are taken
 into account individually in the estimation of esds in distances, angles
 and torsion angles; correlations between esds in cell parameters are only
 used when they are defined by crystal symmetry.  An approximate (isotropic)
 treatment of cell esds is used for estimating esds involving l.s. planes.
;
 
loop_
 _geom_bond_atom_site_label_1
 _geom_bond_atom_site_label_2
 _geom_bond_distance
 _geom_bond_site_symmetry_2
 _geom_bond_publ_flag
B1 C19 1.553(3) . ?
B1 C1 1.600(3) . ?
B1 C12 1.607(3) . ?
C1 C2 1.411(3) . ?
C1 C6 1.421(3) . ?
C2 C3 1.415(3) . ?
C2 C7 1.528(3) . ?
C3 C4 1.385(4) . ?
C4 C5 1.387(4) . ?
C5 C6 1.397(3) . ?
C6 C8 1.518(4) . ?
C8 C9 1.503(4) . ?
C9 C10 1.322(4) . ?
C10 C11 1.461(5) . ?
C11 C13 1.503(4) . ?
C12 C13 1.414(3) . ?
C12 C17 1.423(3) . ?
C13 C14 1.413(4) . ?
C14 C15 1.381(5) . ?
C15 C16 1.366(5) . ?
C16 C17 1.399(4) . ?
C17 C18 1.517(4) . ?
C19 C22 1.380(3) . ?
C19 S1 1.740(2) . ?
S1 C20 1.738(2) . ?
C20 C21 1.381(3) . ?
C20 C24 1.466(3) . ?
C21 C22 1.420(3) . ?
C23 C24 1.387(3) . ?
C23 C23 1.414(4) 2_655 ?
C24 C25 1.439(3) . ?
C25 N1 1.354(3) . ?
C25 C25 1.453(4) 2_655 ?
N1 S2 1.6192(19) . ?
C26 Cl1 1.747(5) . ?
C26 Cl2 1.767(4) . ?
 
loop_
 _geom_angle_atom_site_label_1
 _geom_angle_atom_site_label_2
 _geom_angle_atom_site_label_3
 _geom_angle
 _geom_angle_site_symmetry_1
 _geom_angle_site_symmetry_3
 _geom_angle_publ_flag
C19 B1 C1 120.07(19) . . ?
C19 B1 C12 117.71(18) . . ?
C1 B1 C12 120.79(19) . . ?
C2 C1 C6 118.0(2) . . ?
C2 C1 B1 123.6(2) . . ?
C6 C1 B1 118.4(2) . . ?
C1 C2 C3 119.3(2) . . ?
C1 C2 C7 124.7(2) . . ?
C3 C2 C7 116.0(2) . . ?
C4 C3 C2 121.4(2) . . ?
C3 C4 C5 119.9(2) . . ?
C4 C5 C6 119.8(2) . . ?
C5 C6 C1 121.6(2) . . ?
C5 C6 C8 119.6(2) . . ?
C1 C6 C8 118.7(2) . . ?
C9 C8 C6 107.9(2) . . ?
C10 C9 C8 127.8(3) . . ?
C9 C10 C11 125.0(3) . . ?
C10 C11 C13 117.3(3) . . ?
C13 C12 C17 116.7(2) . . ?
C13 C12 B1 125.4(2) . . ?
C17 C12 B1 117.8(2) . . ?
C14 C13 C12 120.5(3) . . ?
C14 C13 C11 116.0(3) . . ?
C12 C13 C11 123.4(2) . . ?
C15 C14 C13 120.8(3) . . ?
C16 C15 C14 119.8(3) . . ?
C15 C16 C17 120.9(3) . . ?
C16 C17 C12 121.2(3) . . ?
C16 C17 C18 118.3(2) . . ?
C12 C17 C18 120.5(2) . . ?
C22 C19 B1 130.2(2) . . ?
C22 C19 S1 109.10(16) . . ?
B1 C19 S1 120.69(17) . . ?
C20 S1 C19 93.53(11) . . ?
C21 C20 C24 129.8(2) . . ?
C21 C20 S1 109.76(16) . . ?
C24 C20 S1 120.43(17) . . ?
C20 C21 C22 113.2(2) . . ?
C19 C22 C21 114.4(2) . . ?
C24 C23 C23 123.44(13) . 2_655 ?
C23 C24 C25 115.38(19) . . ?
C23 C24 C20 121.7(2) . . ?
C25 C24 C20 122.9(2) . . ?
N1 C25 C24 125.98(19) . . ?
N1 C25 C25 112.85(12) . 2_655 ?
C24 C25 C25 121.16(12) . 2_655 ?
C25 N1 S2 106.47(15) . . ?
N1 S2 N1 101.35(14) . 2_655 ?
Cl1 C26 Cl2 111.0(2) . . ?
 
loop_
 _geom_torsion_atom_site_label_1
 _geom_torsion_atom_site_label_2
 _geom_torsion_atom_site_label_3
 _geom_torsion_atom_site_label_4
 _geom_torsion
 _geom_torsion_site_symmetry_1
 _geom_torsion_site_symmetry_2
 _geom_torsion_site_symmetry_3
 _geom_torsion_site_symmetry_4
 _geom_torsion_publ_flag
C19 B1 C1 C2 -50.0(3) . . . . ?
C12 B1 C1 C2 116.1(2) . . . . ?
C19 B1 C1 C6 132.5(2) . . . . ?
C12 B1 C1 C6 -61.5(3) . . . . ?
C6 C1 C2 C3 2.1(3) . . . . ?
B1 C1 C2 C3 -175.4(2) . . . . ?
C6 C1 C2 C7 -178.3(2) . . . . ?
B1 C1 C2 C7 4.1(4) . . . . ?
C1 C2 C3 C4 -0.4(4) . . . . ?
C7 C2 C3 C4 180.0(2) . . . . ?
C2 C3 C4 C5 -1.7(4) . . . . ?
C3 C4 C5 C6 2.0(4) . . . . ?
C4 C5 C6 C1 -0.2(4) . . . . ?
C4 C5 C6 C8 -175.6(2) . . . . ?
C2 C1 C6 C5 -1.9(3) . . . . ?
B1 C1 C6 C5 175.8(2) . . . . ?
C2 C1 C6 C8 173.6(2) . . . . ?
B1 C1 C6 C8 -8.7(3) . . . . ?
C5 C6 C8 C9 132.3(2) . . . . ?
C1 C6 C8 C9 -43.2(3) . . . . ?
C6 C8 C9 C10 119.2(4) . . . . ?
C8 C9 C10 C11 5.9(5) . . . . ?
C9 C10 C11 C13 -68.8(5) . . . . ?
C19 B1 C12 C13 -83.6(3) . . . . ?
C1 B1 C12 C13 110.0(3) . . . . ?
C19 B1 C12 C17 93.5(3) . . . . ?
C1 B1 C12 C17 -72.9(3) . . . . ?
C17 C12 C13 C14 0.2(3) . . . . ?
B1 C12 C13 C14 177.4(2) . . . . ?
C17 C12 C13 C11 176.9(3) . . . . ?
B1 C12 C13 C11 -6.0(4) . . . . ?
C10 C11 C13 C14 178.7(3) . . . . ?
C10 C11 C13 C12 1.9(5) . . . . ?
C12 C13 C14 C15 0.2(4) . . . . ?
C11 C13 C14 C15 -176.6(3) . . . . ?
C13 C14 C15 C16 -0.3(4) . . . . ?
C14 C15 C16 C17 -0.1(4) . . . . ?
C15 C16 C17 C12 0.6(4) . . . . ?
C15 C16 C17 C18 -177.8(3) . . . . ?
C13 C12 C17 C16 -0.6(3) . . . . ?
B1 C12 C17 C16 -178.0(2) . . . . ?
C13 C12 C17 C18 177.7(2) . . . . ?
B1 C12 C17 C18 0.3(3) . . . . ?
C1 B1 C19 C22 -23.8(4) . . . . ?
C12 B1 C19 C22 169.8(2) . . . . ?
C1 B1 C19 S1 153.86(17) . . . . ?
C12 B1 C19 S1 -12.6(3) . . . . ?
C22 C19 S1 C20 1.11(19) . . . . ?
B1 C19 S1 C20 -176.96(19) . . . . ?
C19 S1 C20 C21 -0.97(19) . . . . ?
C19 S1 C20 C24 -178.89(19) . . . . ?
C24 C20 C21 C22 178.2(2) . . . . ?
S1 C20 C21 C22 0.6(3) . . . . ?
B1 C19 C22 C21 176.8(2) . . . . ?
S1 C19 C22 C21 -1.0(3) . . . . ?
C20 C21 C22 C19 0.3(3) . . . . ?
C23 C23 C24 C25 -0.6(4) 2_655 . . . ?
C23 C23 C24 C20 178.3(3) 2_655 . . . ?
C21 C20 C24 C23 -174.6(2) . . . . ?
S1 C20 C24 C23 2.9(3) . . . . ?
C21 C20 C24 C25 4.2(4) . . . . ?
S1 C20 C24 C25 -178.33(17) . . . . ?
C23 C24 C25 N1 179.4(2) . . . . ?
C20 C24 C25 N1 0.6(4) . . . . ?
C23 C24 C25 C25 -0.9(4) . . . 2_655 ?
C20 C24 C25 C25 -179.8(3) . . . 2_655 ?
C24 C25 N1 S2 178.88(19) . . . . ?
C25 C25 N1 S2 -0.8(3) 2_655 . . . ?
C25 N1 S2 N1 0.29(11) . . . 2_655 ?
 
_refine_diff_density_max    0.691
_refine_diff_density_min   -0.807
_refine_diff_density_rms    0.080

_shelx_res_file
;
TITL 250922_MeH-NSN-MeH-1_autored_a.res in C2/c
    250922_MeH-NSN-MeH-1_autored_a.res
    created by SHELXL-2018/1 at 21:23:33 on 29-Sep-2025
REM  Yadorkari-X generated
CELL 0.71073 34.8259 16.4508 8.2363 90.0000 94.9220 90.0000
ZERR 4.0 0.0010 0.0005 0.0003 0.0000 0.0030 0.0000
LATT 7
SYMM -X, +Y, 1/2-Z
REM  SPGR C2/c monoclinic
SFAC C H N B S Cl
UNIT 208 184 8 8 12 16
SIZE 0.25 0.20 0.05
TEMP -135.0
L.S. 10
FMAP 2
PLAN -20
ACTA
CONF
LIST 4
OMIT    2    2    0
OMIT    0    2    0

WGHT    0.100800    7.848900
FVAR       0.20833
B1    4    0.656158    0.312205    0.771150    11.00000    0.02409    0.02285 =
         0.02401   -0.00279    0.00172   -0.00090
C1    1    0.697148    0.351148    0.829376    11.00000    0.02333    0.01927 =
         0.02752   -0.00178   -0.00044    0.00097
C2    1    0.719646    0.395607    0.725840    11.00000    0.02393    0.02395 =
         0.03218   -0.00262    0.00221    0.00070
C3    1    0.756775    0.422581    0.785759    11.00000    0.02496    0.02894 =
         0.04759   -0.00441    0.00598   -0.00348
AFIX  43
H3    2    0.771976    0.452207    0.715763    11.00000   -1.20000
AFIX   0
C4    1    0.771430    0.406709    0.944285    11.00000    0.02293    0.03170 =
         0.05383   -0.00796   -0.00775   -0.00013
AFIX  43
H4    2    0.796694    0.424111    0.981162    11.00000   -1.20000
AFIX   0
C5    1    0.749163    0.365380    1.049073    11.00000    0.03401    0.03283 =
         0.03706   -0.00125   -0.01395    0.00369
AFIX  43
H5    2    0.758815    0.355889    1.158835    11.00000   -1.20000
AFIX   0
C6    1    0.712503    0.337760    0.992686    11.00000    0.02838    0.02325 =
         0.03053    0.00068   -0.00381    0.00146
C7    1    0.707070    0.417302    0.548841    11.00000    0.03486    0.03875 =
         0.03120    0.00416    0.00442   -0.00719
AFIX 137
H7    2    0.683848    0.386449    0.512315    11.00000   -1.50000
H7A   2    0.727772    0.403741    0.480077    11.00000   -1.50000
H7B   2    0.701524    0.475631    0.540612    11.00000   -1.50000
AFIX   0
C8    1    0.687092    0.297962    1.110633    11.00000    0.04254    0.04805 =
         0.02591    0.00872   -0.00468   -0.00610
AFIX  23
H8    2    0.685448    0.238711    1.090176    11.00000   -1.20000
H8A   2    0.698016    0.306743    1.224244    11.00000   -1.20000
AFIX   0
C9    1    0.647735    0.335715    1.085018    11.00000    0.04852    0.04193 =
         0.05026   -0.01920    0.01443   -0.00071
AFIX  43
H9    2    0.646439    0.392588    1.103796    11.00000   -1.20000
AFIX   0
C10   1    0.614715    0.299349    1.039529    11.00000    0.04094    0.04090 =
         0.05450    0.00352    0.01641    0.00389
AFIX  43
H10   2    0.592593    0.332764    1.018684    11.00000   -1.20000
AFIX   0
C11   1    0.609629    0.211677    1.018841    11.00000    0.06576    0.05390 =
         0.06794   -0.01089    0.02939   -0.02311
AFIX  23
H11   2    0.581623    0.200251    1.005817    11.00000   -1.20000
H11A  2    0.620132    0.184873    1.120753    11.00000   -1.20000
AFIX   0
C12   1    0.649966    0.215402    0.772006    11.00000    0.02238    0.02226 =
         0.02870    0.00062   -0.00482   -0.00016
C13   1    0.627690    0.172374    0.879258    11.00000    0.03253    0.03701 =
         0.03593    0.00242   -0.00218   -0.00937
C14   1    0.622978    0.087336    0.864476    11.00000    0.04012    0.03929 =
         0.04689    0.01486   -0.01317   -0.01524
AFIX  43
H14   2    0.607860    0.059262    0.937115    11.00000   -1.20000
AFIX   0
C15   1    0.640079    0.044487    0.745718    11.00000    0.05167    0.02516 =
         0.05641    0.00030   -0.01987   -0.00240
AFIX  43
H15   2    0.636810   -0.012732    0.737237    11.00000   -1.20000
AFIX   0
C16   1    0.661706    0.084635    0.640495    11.00000    0.05092    0.02771 =
         0.04906   -0.00975   -0.01200    0.00806
AFIX  43
H16   2    0.673455    0.054911    0.559144    11.00000   -1.20000
AFIX   0
C17   1    0.666800    0.168888    0.650829    11.00000    0.03348    0.02633 =
         0.03317   -0.00364   -0.00856    0.00491
C18   1    0.689920    0.210143    0.526359    11.00000    0.05329    0.04488 =
         0.03694   -0.00717    0.01206    0.00786
AFIX 137
H18   2    0.697948    0.169621    0.448879    11.00000   -1.50000
H18A  2    0.712768    0.235874    0.582099    11.00000   -1.50000
H18B  2    0.673979    0.251584    0.467693    11.00000   -1.50000
AFIX   0
C19   1    0.624637    0.364807    0.676741    11.00000    0.02066    0.02689 =
         0.02749   -0.00004   -0.00174   -0.00245
S1    5    0.589238    0.319955    0.544074    11.00000    0.02319    0.02229 =
         0.03211   -0.00112   -0.00500   -0.00059
C20   1    0.568646    0.412527    0.483446    11.00000    0.02200    0.02477 =
         0.02802    0.00186    0.00026   -0.00027
C21   1    0.588271    0.475135    0.565607    11.00000    0.02849    0.02234 =
         0.03444    0.00296   -0.00350   -0.00108
AFIX  43
H21   2    0.581522    0.530773    0.551058    11.00000   -1.20000
AFIX   0
C22   1    0.619543    0.448023    0.674000    11.00000    0.02658    0.02542 =
         0.03247    0.00082   -0.00506   -0.00367
AFIX  43
H22   2    0.635614    0.484119    0.739178    11.00000   -1.20000
AFIX   0
C23   1    0.516721    0.344841    0.305060    11.00000    0.02689    0.02388 =
         0.03504    0.00131   -0.00487    0.00152
AFIX  43
H23   2    0.527534    0.293989    0.339192    11.00000   -1.20000
AFIX   0
C24   1    0.534583    0.415202    0.365905    11.00000    0.02243    0.02597 =
         0.02592    0.00059    0.00004    0.00000
C25   1    0.516925    0.490031    0.308081    11.00000    0.02126    0.02588 =
         0.02405    0.00036    0.00234   -0.00160
N1    3    0.528982    0.565897    0.351183    11.00000    0.02409    0.02466 =
         0.02780    0.00002    0.00094   -0.00037
S2    5    0.500000    0.628272    0.250000    10.50000    0.02674    0.02308 =
         0.03193    0.00000   -0.00058    0.00000
C26   1    0.542669    0.105917    0.559935    11.00000    0.05852    0.07649 =
         0.07051    0.00935   -0.01867    0.00364
AFIX  23
H26   2    0.556101    0.145527    0.635423    11.00000   -1.20000
H26A  2    0.545201    0.051449    0.610837    11.00000   -1.20000
AFIX   0
CL1   6    0.564223    0.105342    0.376112    11.00000    0.09454    0.07696 =
         0.08179   -0.00677    0.01024    0.02352
CL2   6    0.493395    0.132069    0.528353    11.00000    0.06043    0.23570 =
         0.10724    0.02787   -0.00054    0.03299

HKLF 4 1 1 0 0 0 1 0 0 0 1


REM  250922_MeH-NSN-MeH-1_autored_a.res in C2/c
REM R1 =  0.0610 for    4687 Fo > 4sig(Fo)  and  0.0836 for all    6225 data
REM    287 parameters refined using      0 restraints

END

WGHT      0.1007      7.8476

REM Highest difference peak  0.691,  deepest hole -0.807,  1-sigma level  0.080
Q1    1   0.5939  0.2448  0.9559  11.00000  0.05    0.69
Q2    1   0.5324  0.0215  0.5450  11.00000  0.05    0.61
Q3    1   0.5100  0.1555  0.6106  11.00000  0.05    0.58
Q4    1   0.5433  0.0588  0.4014  11.00000  0.05    0.52
Q5    1   0.5407  0.0991  0.3281  11.00000  0.05    0.52
Q6    1   0.4899  0.0822  0.5791  11.00000  0.05    0.43
Q7    1   0.6786  0.3296  0.8192  11.00000  0.05    0.39
Q8    1   0.6406  0.3413  0.7229  11.00000  0.05    0.38
Q9    1   0.6609  0.3184  1.1534  11.00000  0.05    0.38
Q10   1   0.6126  0.1290  0.9195  11.00000  0.05    0.38
Q11   1   0.7366  0.4064  0.7604  11.00000  0.05    0.38
Q12   1   0.5788  0.3624  0.5233  11.00000  0.05    0.37
Q13   1   0.5507  0.4106  0.4280  11.00000  0.05    0.36
Q14   1   0.6531  0.2658  0.7641  11.00000  0.05    0.36
Q15   1   0.6069  0.3426  0.6152  11.00000  0.05    0.36
Q16   1   0.5000  0.4896  0.2500  10.50000  0.05    0.35
Q17   1   0.5000  0.3502  0.2500  10.50000  0.05    0.35
Q18   1   0.6472  0.0811  0.7149  11.00000  0.05    0.35
Q19   1   0.5185  0.5928  0.2991  11.00000  0.05    0.34
Q20   1   0.6788  0.1673  0.5492  11.00000  0.05    0.34
;
_shelx_res_checksum    5103

_shelx_hkl_file
;
   0   0   1    0.51    0.40
   0   0  -1   -0.54    0.47
   0   0  -2 1272.77   32.59
   0   0   2 1248.09   32.62
   0   0   3   -0.52    1.09
   0   0   3   -0.74    1.00
   0   0  -3    0.07    1.47
   0   0   4  252.54    7.71
   0   0   4  242.23    7.39
   0   0  -5    0.42    1.06
   0   0   5    0.26    1.57
   0   0  -6   20.99    1.80
   0   0   6   19.51    2.34
   0   0  -7    0.99    1.54
   0   0   7   -0.19    2.23
   0   0  -8    7.44    2.11
   0   0   8    6.34    2.79
   0   0  -9   -0.34    2.02
   0   0   9   -3.40    3.35
   0   0 -10   98.26    5.18
   0   0  10   85.90    6.14
   0   0  11    0.33    4.14
   0  -2   0   -0.59    0.59
   0  -2  -1  349.77    9.49
   0   2   1  355.42    9.49
   0  -2   1  391.82    9.62
   0   2  -1  370.99    9.70
   0  -2   1  380.44    9.72
   0   2  -1  369.34    9.55
   0  -2  -1  359.74    9.57
   0  -2   1  371.66    9.50
   0   2   1  353.66    9.56
   0   2  -1  365.57    9.51
   0   2   2  965.89   24.78
   0  -2  -2  865.96   24.66
   0  -2   2  997.22   24.26
   0   2  -2  955.29   24.18
   0   2   2  934.06   24.08
   0   2   2  949.17   24.07
   0  -2   2  906.20   24.57
   0   2  -2  943.15   24.53
   0  -2  -2  940.81   24.48
   0   2  -2  957.17   24.41
   0  -2   2  921.68   24.40
   0   2   2  923.24   24.46
   0   2   3  602.31   15.71
   0  -2  -3  617.22   16.71
   0   2   3  620.54   16.82
   0   2  -3  602.20   16.59
   0   2  -3  622.20   16.43
   0  -2   3  629.10   16.43
   0  -2  -3  604.59   16.45
   0   2   3  614.28   16.46
   0  -2   3  608.79   16.61
   0  -2   3  624.57   15.96
   0   2   3  621.40   15.75
   0   2  -3  619.73   15.89
   0  -2   4  156.33    4.38
   0  -2   4  156.53    5.38
   0   2  -4  152.92    4.27
   0   2   4  154.01    5.52
   0   2   4  157.67    5.16
   0  -2   4  160.76    5.10
   0   2   5   55.23    3.14
   0   2  -5   51.53    1.69
   0  -2  -5   58.47    2.57
   0   2  -5   52.74    2.45
   0  -2   5   49.77    3.00
   0  -2  -6    6.12    1.42
   0   2  -6    5.26    1.35
   0  -2   6    2.98    1.81
   0   2   6    5.12    2.00
   0   2  -6    4.19    0.54
   0   2  -7    3.90    1.68
   0  -2   7    4.67    2.36
   0   2   7    1.82    2.35
   0   2  -8    5.43    2.02
   0   2   8    5.41    2.84
   0  -2   8    5.94    2.82
   0   2  -9    2.15    1.99
   0   2   9    1.08    3.15
   0  -2   9    1.79    3.23
   0   2 -10    0.76    2.44
   0   2  10   -1.54    3.75
   0  -2  10   -1.46    3.87
   0   2  11   22.54    4.98
   0   4   0 9933.62  252.96
   0  -4   0 9999.00  252.95
   0  -4   1  906.36   23.66
   0   4  -1  891.72   23.64
   0  -4  -1  889.73   23.61
   0   4   1  821.27   23.49
   0   4  -1  881.24   22.80
   0   4  -1  915.67   23.17
   0  -4   1  894.61   23.20
   0  -4  -1  894.99   23.13
   0   4   1  948.89   23.16
   0   4  -1  891.77   22.74
   0  -4  -1  884.84   22.94
   0  -4   2  100.23    3.60
   0   4   2   98.39    3.16
   0   4  -2  107.90    3.58
   0  -4   2  103.42    3.34
   0   4   2  108.22    3.26
   0   4  -2  111.84    3.31
   0   4   2  100.70    3.33
   0  -4   2  110.29    3.24
   0   4  -2  109.07    3.24
   0  -4  -2  106.15    3.41
   0   4  -3   65.06    2.52
   0   4   3   64.12    2.60
   0  -4  -3   61.10    2.66
   0   4   3   62.67    2.12
   0  -4   3   63.90    2.35
   0   4   3   63.89    2.17
   0   4  -3   65.74    2.28
   0   4  -3   63.04    2.73
   0  -4   3   69.67    2.89
   0   4   3   63.56    3.09
   0   4  -4   13.78    1.19
   0   4  -4   12.41    1.06
   0   4   4   13.90    0.88
   0  -4   4   11.34    1.04
   0  -4   4   13.19    1.77
   0   4   4   14.12    0.81
   0   4   4   13.22    1.80
   0   4  -5   85.73    3.14
   0  -4  -5   74.80    3.10
   0   4   5   74.74    2.27
   0   4  -5   80.87    2.63
   0  -4   5   82.61    3.83
   0  -4   5   77.61    2.73
   0   4   5   81.37    4.03
   0   4   5   76.22    2.23
   0   4   6   15.69    2.62
   0   4  -6   13.91    1.12
   0  -4   6   15.86    2.40
   0  -4  -6   14.75    1.76
   0   4  -6   14.83    1.69
   0   4   7   29.05    3.33
   0  -4   7   23.18    3.05
   0   4  -7   22.53    2.15
   0  -4  -7   28.36    2.35
   0   4   8   23.96    3.63
   0  -4   8   17.73    3.23
   0  -4  -8   19.50    2.35
   0   4  -8   19.60    2.40
   0   4   9   19.71    3.89
   0  -4   9   22.13    3.69
   0   4  -9   18.65    2.65
   0  -4  -9   17.45    2.69
   0   4  10   23.75    4.65
   0  -4  10   26.79    4.47
   0  -4 -10   24.24    3.31
   0   4 -10   22.56    3.10
   0   4  11    1.44    4.35
   0   6   0    7.13    1.54
   0   6   0    7.18    1.20
   0  -6   0    7.27    2.00
   0  -6  -1  573.03   15.75
   0   6   1  560.55   15.64
   0  -6  -1  559.07   14.68
   0   6   1  562.59   15.12
   0   6  -1  571.06   15.13
   0  -6  -1  558.89   14.58
   0  -6  -1  550.74   15.12
   0  -6   1  578.72   15.23
   0   6  -1  596.10   15.79
   0  -6   1  587.53   15.88
   0   6  -2   37.09    2.43
   0  -6  -2   35.07    1.50
   0   6  -2   35.90    1.35
   0   6   2   31.40    2.26
   0  -6  -2   35.75    1.79
   0  -6  -2   35.92    1.79
   0  -6   2   35.62    1.85
   0   6  -2   40.42    2.16
   0   6  -2   36.37    1.87
   0   6   2   38.12    1.85
   0   6  -2   37.89    1.53
   0   6  -3  372.74   10.02
   0  -6  -3  372.23   10.19
   0   6  -3  364.53   11.38
   0  -6  -3  363.94   10.44
   0  -6   3  370.56   10.42
   0   6  -3  362.02   10.21
   0   6  -3  380.37   10.73
   0   6  -3  362.73   10.28
   0   6   3  382.19   10.18
   0   6   3  376.57   10.18
   0  -6   4  126.60    4.23
   0   6   4  128.86    5.18
   0   6  -4  124.48    4.00
   0  -6  -4  122.72    4.16
   0  -6   4  129.20    4.86
   0   6   4  125.53    3.86
   0   6   4  120.58    3.86
   0   6   5   18.03    1.20
   0  -6   5   19.16    1.54
   0  -6   5   17.91    2.21
   0   6   5   16.78    2.41
   0  -6  -5   19.45    1.66
   0   6  -5   21.55    1.51
   0   6   5   19.06    1.12
   0   6  -6   -0.77    1.35
   0  -6  -6    0.44    1.38
   0   6   6    1.03    2.39
   0  -6   6    2.79    2.11
   0   6   7  150.96    7.05
   0  -6   7  152.03    6.46
   0  -6  -7  155.43    5.72
   0   6  -7  148.50    5.50
   0   6   8   68.15    5.00
   0  -6  -8   75.42    4.03
   0   6  -8   74.83    3.81
   0  -6   8   69.10    4.77
   0  -6  -9    4.72    2.41
   0   6  -9    3.83    2.15
   0   6   9   11.23    3.85
   0  -6   9    4.77    3.26
   0   6  10   -3.06    3.86
   0   6 -10    4.91    2.54
   0  -6 -10   -1.40    2.65
   0   8   0  563.83   16.04
   0  -8  -1   15.87    1.01
   0   8  -1   16.49    2.09
   0  -8  -1   13.99    1.50
   0  -8   1   16.84    1.52
   0   8   1   17.48    2.08
   0  -8  -1   18.74    0.85
   0  -8  -2  170.30    4.90
   0   8  -2  170.25    4.64
   0  -8  -2  171.13    5.10
   0   8  -2  176.88    4.81
   0  -8  -2  167.57    5.45
   0  -8   2  165.43    5.56
   0   8  -2  157.39    6.16
   0   8   2  180.08    6.28
   0  -8  -3   11.91    1.12
   0   8  -3    9.49    0.91
   0  -8   3   13.45    1.39
   0   8  -3   12.43    1.23
   0   8   3   11.42    1.26
   0   8   3   10.91    1.90
   0   8  -3   11.02    2.04
   0   8  -4   22.02    2.69
   0   8   4   19.10    1.43
   0  -8  -4   19.49    1.57
   0   8  -4   21.72    1.32
   0  -8   4   19.46    1.71
   0  -8   5    1.92    1.38
   0   8  -5    0.45    2.20
   0   8   5   -1.18    1.01
   0   8   5   -1.58    2.21
   0   8  -5    1.11    1.02
   0  -8  -5   -0.28    1.24
   0   8   6    8.20    2.82
   0  -8   6    8.80    2.45
   0   8  -6    8.25    1.37
   0  -8  -6   11.02    1.76
   0   8   7   13.45    3.34
   0   8  -7   17.77    1.90
   0  -8  -7   16.65    2.17
   0  -8   7   11.89    2.81
   0   8  -8    3.61    1.94
   0  -8  -8    3.08    2.07
   0   8   8    2.33    3.35
   0  -8   8    0.23    2.88
   0   8   9    7.52    3.87
   0  -8  -9   16.15    2.68
   0   8  -9   10.83    2.41
   0   8  10   16.55    4.79
   0   8 -10    9.05    2.72
   0  -8 -10   16.67    3.12
   0  10   0  323.26   10.16
   0 -10   0  309.42    9.46
   0 -10  -1   32.88    1.33
   0 -10  -1   28.05    2.05
   0 -10   1   33.25    2.25
   0  10   1   33.63    2.80
   0  10  -1   31.77    2.74
   0 -10  -1   35.97    1.19
   0  10   2  153.37    5.93
   0 -10   2  148.83    5.21
   0 -10  -2  153.14    4.50
   0  10  -2  154.37    5.97
   0  10  -2  137.32    3.89
   0 -10  -2  155.03    4.26
   0  10  -2  142.71    3.84
   0  10   3   14.66    2.46
   0  10   3   15.38    1.59
   0  10  -3   14.36    2.42
   0 -10   3   13.28    1.76
   0  10  -3   16.61    0.98
   0 -10  -3   15.30    1.21
   0  10  -3   14.97    1.22
   0 -10   4    1.66    1.49
   0  10   4    0.63    1.25
   0  10  -4    0.26    0.90
   0 -10  -4    0.67    1.17
   0  10   4   -0.80    2.23
   0  10  -4    1.48    2.38
   0  10  -5  282.36    8.07
   0 -10  -5  279.80    8.40
   0  10  -5  270.73   10.22
   0  10   5  269.76    8.22
   0 -10   5  277.80    8.78
   0 -10  -6   30.56    2.37
   0  10  -6   34.45    2.09
   0  10  -6   29.24    2.21
   0  10  -6   29.36    3.92
   0  10   6   31.95    3.77
   0  10   7  125.41    6.66
   0  10  -7  117.93    6.81
   0 -10  -7  113.39    4.90
   0  10  -7  114.74    4.48
   0 -10  -8   18.41    2.58
   0  10  -8   20.33    2.29
   0  10   8   25.86    4.36
   0 -10  -9   -1.78    2.40
   0  10   9   -0.35    3.97
   0 -12   0  135.01    5.17
   0  12   0  129.78    5.75
   0  12  -1    7.07    2.27
   0  12   1    4.97    2.13
   0 -12   1    9.20    1.68
   0 -12  -1    9.61    1.71
   0 -12   2   96.02    4.32
   0  12  -2  104.36    5.17
   0 -12  -2   99.61    3.11
   0  12   2  106.98    4.21
   0  12   2  109.26    5.28
   0 -12   3   41.90    2.86
   0  12  -3   45.87    3.66
   0 -12  -3   41.35    1.96
   0  12   3   46.96    2.69
   0  12   3   51.44    3.85
   0 -12   4  107.27    4.78
   0  12  -4  110.23    5.79
   0 -12  -4  112.38    4.00
   0  12   4  119.53    4.52
   0  12   4  116.45    5.91
   0 -12   5  270.23    8.86
   0 -12  -5  267.94    8.09
   0  12   5  262.61   10.21
   0  12   5  260.56    8.25
   0  12  -5  250.51   10.12
   0 -12  -6   50.95    2.95
   0  12  -6   49.82    3.04
   0  12  -6   53.26    4.73
   0 -12  -7    1.74    1.89
   0  12   7   -2.16    3.63
   0  12  -7   -3.48    3.71
   0 -12  -8    2.19    2.29
   0  12   8    5.81    3.96
   0 -12  -9    0.89    2.50
   0  12   9   -2.63    4.51
   0  14   0   13.55    2.87
   0 -14   0   11.12    2.23
   0  14   1  148.64    6.65
   0  14  -1  128.12    6.33
   0  14   1  143.52    5.56
   0  14  -2   81.03    5.03
   0  14   2   88.73    4.12
   0  14   2   85.49    5.11
   0 -14   2   79.13    4.15
   0  14   3   23.02    2.35
   0  14  -3   26.69    3.65
   0  14   3   24.30    3.45
   0 -14   3   25.30    2.68
   0  14  -4    0.99    2.86
   0  14   4    0.27    1.73
   0  14   4   -2.33    3.13
   0 -14   4    0.17    1.81
   0  14  -5   35.18    4.30
   0  14   5   43.16    2.84
   0  14  -5   43.24    3.14
   0  14   5   43.80    4.34
   0  14  -6   30.16    4.54
   0  14   6   36.30    4.56
   0  14  -6   38.86    3.08
   0  14   8   -5.15    4.53
   0  16   0    5.61    1.91
   0  16   0   11.89    3.13
   0  16   1    1.39    1.95
   0  16   1    2.52    3.04
   0  16  -1    1.46    3.16
   0  16   2   20.25    2.41
   0  16  -2   15.39    2.50
   0  16  -2   16.12    3.39
   0  16   2   16.46    3.59
   0  16  -3   40.32    4.28
   0  16   3   42.25    4.34
   0  16  -3   39.98    3.21
   0  16   3   42.03    3.22
   0  16   4   13.04    3.73
   0  16  -4   10.62    3.41
   0  16  -4    8.98    2.31
   0  16   4    7.93    2.17
   0  16  -5    0.38    2.27
   0  16   5    4.33    3.69
   0  16  -6    5.17    2.42
   0  16   6    4.35    3.98
   0  16   7    6.89    4.49
   0  18   0   10.57    2.55
   0  18   0   13.37    3.64
   0  18   1   57.31    5.11
   0  18  -1   61.22    5.06
   0  18   1   63.60    4.12
   0  18  -2    6.51    2.49
   0  18   2    2.93    2.33
   0  18   2    7.02    3.68
   0  18  -2    1.66    3.27
   0  18   3   -1.51    2.34
   0  18  -3    0.43    2.37
   0  18  -3    4.79    3.69
   0  18   3   -0.61    3.77
   0  18  -4    1.51    2.45
   0  18   4   -2.02    2.26
   0  18   4   -0.32    3.76
   0  18  -5   99.43    5.47
   0  18   5   96.19    7.02
   0  18   6   -1.10    4.66
   0  18  -6    1.73    2.73
   0  20   0   16.40    4.35
   0  20   0   19.98    3.25
   0  20  -1   11.60    3.90
   0  20   1    9.17    4.21
   0  20   1    8.14    2.96
   0  20  -2    5.72    3.88
   0  20   2    9.40    4.15
   0  20  -2    6.63    2.93
   0  20   2    8.38    2.74
   0  20   3    6.43    4.16
   0  20  -3    3.84    2.68
   0  20   3   -0.21    2.48
   0  20   4    9.21    4.49
   0  20  -4    1.69    2.79
   0  20   4    3.31    2.59
   0  20  -5   39.60    4.13
   0  22   0   30.44    5.16
   0  22   1    7.94    4.49
   0  22   2   -4.97    4.60
  -1   1  11    8.98    4.31
   1   1 -10    4.57    2.67
   1  -1 -10    7.53    2.75
  -1   1  10    3.57    3.58
  -1  -1  10    7.50    3.65
  -1  -1   9  126.62    6.64
   1  -1  -9  124.85    5.67
   1   1  -9  130.03    5.61
  -1   1   9  132.19    6.80
  -1  -1   8   26.38    3.35
   1   1  -8   29.42    2.59
  -1   1   8   35.49    3.56
  -1  -1   7    9.82    2.65
  -1   1   7    9.45    2.63
   1   1  -7   13.24    1.93
   1   1  -6   27.71    2.01
  -1   1   6   27.29    2.70
  -1  -1   6   28.37    2.69
  -1  -1   5  234.23    7.74
  -1   1   5  236.20    7.88
  -1  -1   5  247.76    7.59
   1   1  -4  390.66   11.31
  -1   1   4  377.15   11.44
  -1  -1   4  390.44   11.36
   1   1  -4  402.28   10.18
  -1  -1   4  353.11   11.08
   1   1  -4  398.97   10.21
   1   1  -3   20.86    0.80
   1  -1  -3   18.98    1.77
  -1  -1   3   21.52    1.44
   1   1  -3   19.29    1.65
  -1  -1   3   21.36    0.82
   1   1  -3   23.85    1.66
  -1  -1   3   19.82    1.53
  -1   1   3   23.83    1.65
  -1   1   2    9.80    1.35
   1  -1  -2    9.39    1.37
   1   1  -2    9.68    1.17
  -1  -1   2   13.93    1.12
   1   1  -2   13.60    1.32
   1  -1  -2   14.88    1.30
   1   1  -2   11.33    0.61
  -1  -1   2    8.40    0.59
  -1  -1   2    6.61    1.18
   1   1  -1 1035.45    4.11
   1   1  -1 1049.81    3.23
  -1   1  -1  280.40    2.65
  -1  -1  -1  142.94    1.83
  -1   1  -1  284.84    2.22
  -1   1  -1  275.15    1.84
   1  -1   2 1133.12   28.82
  -1  -1  -2 1135.72   29.38
  -1   1  -2 1157.06   29.33
   1  -1   2 1114.17   29.35
   1   1   2 1176.25   29.45
  -1   1  -2 1143.17   29.04
  -1   1  -2 1143.89   29.15
  -1  -1  -2 1078.86   29.18
  -1   1  -2 1118.87   28.79
  -1  -1  -3   -0.07    1.43
   1  -1   3    1.50    0.49
  -1   1  -3    1.35    1.25
  -1   1  -3    0.71    0.43
  -1   1  -3    0.72    0.75
  -1   1  -3    0.78    1.36
   1  -1   3    0.77    1.24
   1   1   3    2.48    1.17
  -1   1  -4    0.37    0.38
  -1   1  -4    1.30    0.90
   1   1   4    1.21    1.60
   1  -1   4    3.23    1.52
   1  -1   4    0.72    0.55
   1   1   5  345.85   10.49
   1  -1   5  355.73   10.44
  -1   1  -5  341.96    9.70
   1  -1   5  336.22    8.76
  -1   1  -5  330.56    8.69
  -1   1  -6    1.03    1.19
   1   1   6    0.67    1.87
   1  -1   6    3.41    1.89
  -1   1  -7   52.85    3.05
   1   1   7   55.53    4.00
   1  -1   7   58.85    3.95
  -1   1  -8   22.48    2.44
   1   1   8   26.53    3.42
   1  -1   8   26.92    3.46
  -1  -1  -9    0.34    2.24
  -1   1  -9    0.17    2.12
   1  -1   9   -1.57    3.11
   1   1   9   -0.27    3.19
   1  -1  10    0.60    3.47
  -1   1 -10    2.87    2.46
  -1  -1 -10    0.39    2.23
   1   1  10   -6.79    4.09
   1  -1  11   23.35    4.89
   1   1  11   15.80    4.72
  -1   3  11   14.62    4.75
  -1  -3  10    1.14    3.62
   1   3 -10   -0.56    2.49
   1  -3 -10    1.17    2.45
  -1   3  10    2.49    3.76
  -1  -3   9    4.25    3.22
   1   3  -9    3.44    2.19
   1  -3  -9    9.95    2.46
  -1   3   9    8.74    3.49
  -1  -3   8    7.77    2.77
   1   3  -8   12.97    2.09
   1  -3  -8   17.37    2.38
  -1   3   8   11.92    3.06
  -1  -3   7    3.84    2.46
   1   3  -7    7.82    1.76
   1  -3  -7    8.39    1.79
  -1   3   7    4.54    2.58
   1  -3  -6   31.45    2.17
   1   3  -6   30.41    2.11
  -1  -3   6   24.03    2.61
   1   3  -6   27.14    1.25
  -1   3   6   35.64    2.95
   1   3  -5   22.35    1.12
   1   3  -5   22.87    1.17
  -1   3   5   23.89    2.44
  -1   3   5   22.96    1.90
  -1  -3   5   29.23    1.98
  -1  -3   5   26.85    2.23
  -1   3   4  783.61   20.16
  -1   3   4  791.70   21.70
   1   3  -4  802.56   20.45
  -1   3   4  795.51   20.18
  -1  -3   4  790.08   21.39
   1   3  -4  818.96   21.27
  -1  -3   4  763.75   20.50
  -1  -3   4  794.09   21.12
  -1   3   4  792.09   21.24
   1  -3  -3   62.91    3.08
  -1   3   3   63.94    2.86
   1   3  -3   67.97    2.15
  -1   3   3   63.49    1.96
  -1  -3   3   66.64    2.75
  -1   3   3   61.73    1.94
   1   3  -3   62.48    2.60
   1   3  -3   62.94    2.62
  -1  -3   3   64.50    2.49
   1  -3  -3   64.78    2.70
  -1   3   3   65.48    2.57
  -1  -3   3   63.14    2.19
   1   3  -2    4.60    1.04
  -1  -3   2    4.58    1.07
  -1   3   2    4.98    1.21
   1   3  -2    4.86    0.83
   1  -3  -2    4.95    1.16
   1   3  -2    5.17    0.70
  -1   3   2    4.39    0.68
   1  -3  -2    5.39    0.68
  -1  -3   2    5.33    0.80
  -1  -3   2    5.39    0.85
  -1   3   2    4.66    0.87
  -1  -3   1    4.20    0.62
   1   3  -1    4.58    0.65
   1  -3  -1    5.04    0.82
   1   3  -1    3.74    1.04
  -1   3   1    4.61    0.75
   1   3  -1    4.73    1.18
   1  -3  -1    6.35    0.75
  -1   3   1    4.65    0.85
  -1  -3   1    5.55    0.79
   1   3  -1    5.31    0.94
  -1  -3   0    4.20    1.22
  -1   3   0    3.82    1.20
   1  -3   0    3.33    1.35
   1   3   0    6.64    1.01
  -1  -3  -1  869.05   22.47
  -1   3  -1  885.95   22.67
   1   3   1  855.12   22.09
  -1   3  -1  880.32   22.12
   1  -3   1  855.63   22.16
  -1  -3  -1  842.98   21.95
  -1   3  -1  857.19   21.87
  -1  -3  -1  868.13   22.02
  -1   3  -1  856.02   21.92
  -1   3  -1  863.41   22.33
   1   3   1  827.42   22.07
   1   3   2  598.04   15.64
   1  -3   2  598.46   15.79
  -1   3  -2  616.82   15.74
  -1   3  -2  609.66   16.12
   1  -3   2  607.62   16.17
   1   3   2  599.79   15.66
  -1   3  -2  609.06   15.69
  -1  -3  -2  599.83   15.77
  -1  -3  -2  596.49   15.89
  -1   3  -2  603.50   15.81
  -1   3  -3  185.20    5.74
  -1  -3  -3  180.43    5.81
   1  -3   3  196.73    5.45
  -1   3  -3  189.97    5.33
   1   3   3  193.26    5.17
   1   3   3  190.76    6.21
  -1  -3  -3  185.88    6.26
  -1   3  -3  198.36    5.98
  -1  -3  -3  186.93    5.60
  -1   3  -3  188.90    5.49
   1  -3   3  193.68    6.06
   1   3   3  190.12    5.22
   1  -3   4   17.68    1.93
   1   3   4   19.82    1.90
   1   3   4   18.64    0.81
  -1   3  -4   18.46    1.37
  -1  -3  -4   16.75    1.39
   1  -3   4   18.11    1.14
   1   3   4   19.32    0.91
  -1   3  -4   19.05    1.07
   1  -3   5   25.12    2.31
   1  -3   5   27.10    1.31
  -1   3  -5   29.30    1.77
  -1  -3  -5   28.86    1.73
   1   3   5   24.90    0.88
   1   3   5   25.04    0.84
  -1   3  -5   25.96    1.21
   1   3   5   24.21    2.38
  -1   3  -6   77.28    3.29
  -1  -3  -6   73.50    3.30
   1   3   6   76.44    4.17
   1  -3   6   65.61    3.98
   1  -3   7    9.50    2.51
  -1   3  -7   11.79    1.92
  -1  -3  -7    3.32    1.62
   1   3   7   10.38    2.82
   1  -3   8    3.18    2.78
  -1  -3  -8    1.79    1.82
  -1   3  -8    1.84    1.84
   1   3   8   -0.49    2.65
   1  -3   9   18.04    3.67
  -1  -3  -9   13.56    2.58
  -1   3  -9   12.96    2.47
   1   3   9   10.12    3.77
   1  -3  10   22.84    4.39
  -1  -3 -10   27.71    3.36
  -1   3 -10   27.97    3.30
   1   3  10   29.37    4.67
   1   3  11   10.74    4.66
   1   5 -10   -1.29    2.54
   1  -5 -10    2.18    2.62
  -1   5  10    2.62    3.89
  -1  -5   9   24.20    3.99
  -1   5   9   20.02    4.02
   1   5  -9   24.13    2.81
   1  -5  -9   16.33    2.74
   1  -5  -8   56.99    3.50
   1   5  -8   60.19    3.45
  -1   5   8   64.46    4.76
  -1  -5   8   62.11    4.43
  -1  -5   7   15.58    2.72
   1   5  -7   13.67    1.82
   1  -5  -7   10.74    1.96
  -1   5   7    9.22    2.79
   1  -5  -6    0.98    1.35
   1   5  -6    0.49    1.25
  -1  -5   6   -0.16    1.90
  -1   5   6   -1.94    2.32
   1   5  -6    2.13    1.02
  -1   5   5  118.79    5.20
  -1  -5   5  122.10    4.86
  -1  -5   5  122.08    3.91
  -1   5   5  116.69    3.44
   1   5  -5  121.98    3.80
  -1   5   5  114.37    3.42
   1  -5  -5  115.34    4.21
   1   5  -5  126.94    4.16
  -1   5   4    1.43    0.63
  -1  -5   4    2.87    1.15
  -1   5   4    3.06    1.14
  -1   5   4    1.51    1.72
   1   5  -4    1.91    0.91
  -1  -5   4    1.31    0.89
  -1   5   4    0.42    0.73
  -1  -5   4    1.99    1.44
  -1   5   3   76.65    3.55
  -1   5   3   79.75    2.69
   1   5  -3   81.18    2.83
   1   5  -3   76.49    3.17
   1  -5  -3   83.62    3.17
   1   5  -3   82.85    2.94
  -1   5   3   79.12    2.67
  -1  -5   3   80.47    3.28
  -1  -5   3   80.32    2.93
  -1  -5   3   85.77    2.93
  -1   5   3   83.59    3.06
  -1   5   2  738.68   19.02
   1   5  -2  748.11   19.16
   1   5  -2  740.10   19.31
   1   5  -2  723.58   18.91
   1  -5  -2  706.94   19.09
   1  -5  -2  716.43   19.06
  -1  -5   2  719.83   19.19
  -1  -5   2  729.83   18.89
  -1   5   2  726.70   19.06
   1   5  -2  722.85   19.80
   1   5  -1  281.26    7.47
  -1   5   1  251.43    7.30
  -1   5   1  252.16    7.80
   1  -5  -1  277.48    8.05
   1   5  -1  263.49    6.87
   1  -5  -1  254.88    7.04
  -1  -5   1  268.60    6.85
  -1   5   1  256.82    7.01
  -1  -5   1  263.28    7.44
   1  -5  -1  258.79    7.34
   1   5  -1  262.18    7.77
  -1  -5   1  266.99    7.93
  -1   5   0 1143.90   30.73
   1   5   0 1211.03   31.15
  -1   5   0 1210.03   31.29
   1  -5   0 1205.15   31.33
  -1  -5   0 1189.06   31.17
   1   5   0 1204.77   30.82
  -1  -5  -1  315.41    8.88
   1  -5   1  332.99    9.00
   1   5   1  330.19    8.88
  -1   5  -1  330.86    8.91
  -1  -5  -1  319.66    8.47
  -1   5  -1  325.55    8.33
  -1   5  -1  316.89    8.38
  -1  -5  -1  313.62    8.55
  -1   5  -1  340.47    9.58
   1  -5   1  311.11    9.56
   1   5   1  340.51    9.42
  -1  -5  -1  325.46    9.40
  -1  -5  -2  192.55    6.22
  -1  -5  -2  187.66    5.26
  -1   5  -2  186.25    5.11
  -1  -5  -2  184.72    5.43
  -1   5  -2  187.36    5.24
  -1   5  -2  191.23    5.77
  -1   5  -2  178.28    6.25
  -1   5  -2  183.72    5.46
   1   5   2  184.46    5.39
   1  -5   2  183.80    5.53
   1   5   2  185.17    5.37
  -1   5  -3    2.63    1.35
   1  -5   3    1.24    1.40
   1   5   3    2.61    0.94
   1  -5   3    2.18    0.97
  -1  -5  -3    2.51    1.34
  -1   5  -3   -0.22    0.96
  -1   5  -3    0.97    0.83
  -1  -5  -3    0.64    0.81
  -1   5  -3    1.35    0.67
   1   5   3    1.34    0.74
   1   5   4  306.12    9.43
  -1  -5  -4  287.75    8.42
  -1   5  -4  285.12    8.28
   1   5   4  293.91    8.04
  -1   5  -4  297.19    8.18
   1  -5   4  281.55    8.29
   1  -5   4  290.68    9.05
   1   5   4  301.93    7.98
   1   5   5  131.81    3.74
   1   5   5  126.49    3.80
   1   5   5  125.05    5.40
  -1  -5  -5  130.14    4.52
  -1   5  -5  130.23    4.41
   1  -5   5  125.78    4.19
  -1   5  -5  130.00    4.05
   1  -5   5  129.63    5.19
  -1   5  -6   11.13    1.61
  -1  -5  -6   11.40    1.69
   1   5   6    7.51    2.39
   1  -5   6    9.95    1.24
   1  -5   6    7.71    2.33
   1  -5   7    3.74    2.54
  -1   5  -7   -0.23    1.51
  -1  -5  -7   -0.26    1.61
   1   5   7   -2.30    2.59
   1   5   8   41.39    4.33
   1  -5   8   36.43    3.82
  -1  -5  -8   38.51    3.04
  -1   5  -8   39.20    2.95
   1  -5   9   28.29    3.99
  -1  -5  -9   21.45    2.85
  -1   5  -9   21.49    2.76
   1   5   9   24.64    4.21
   1  -5  10   -1.16    3.54
   1   5  10    4.34    4.01
  -1   5 -10   -4.05    2.55
  -1  -5 -10    1.59    2.61
  -1   7  10    0.69    4.18
   1  -7 -10    6.83    2.81
   1   7 -10    3.41    2.51
  -1   7   9  125.58    7.51
   1  -7  -9  137.09    5.97
   1   7  -9  139.12    5.79
  -1  -7   8    5.02    2.82
  -1   7   8    2.23    3.07
   1  -7  -8    2.14    2.03
   1   7  -8   -2.16    1.92
  -1  -7   7   46.66    3.73
   1  -7  -7   43.04    2.95
   1   7  -7   45.43    2.73
  -1   7   7   41.34    4.11
   1  -7  -6    6.41    1.63
   1   7  -6    6.08    1.36
  -1   7   6    4.52    2.48
  -1  -7   6    2.01    2.32
   1   7  -6    4.70    1.21
  -1   7   5    1.31    0.86
  -1  -7   5    2.39    1.85
  -1   7   5    2.04    1.96
   1  -7  -5    3.63    1.30
   1   7  -5    2.19    0.99
  -1  -7   5    0.75    1.14
  -1   7   4  169.08    6.73
  -1   7   4  182.76    5.46
  -1   7   4  182.74    5.48
   1   7  -4  191.58    5.50
   1  -7  -4  185.88    5.70
  -1  -7   4  177.30    5.80
  -1  -7   3  121.78    4.45
  -1   7   3  139.66    4.26
   1   7  -3  132.89    4.70
   1   7  -3  126.55    4.12
   1  -7  -3  136.66    4.45
  -1   7   3  135.24    4.25
   1   7  -3  139.02    5.35
   1   7  -3  132.14    3.93
   1  -7  -3  126.93    4.10
  -1   7   2  285.78    9.46
  -1   7   2  305.13    8.62
   1   7  -2  303.55    8.06
  -1  -7   2  304.10    8.85
   1  -7  -2  296.20    8.67
   1   7  -2  324.07    8.26
   1  -7  -2  299.73    8.46
   1   7  -2  306.68    8.95
   1   7  -2  300.75    9.42
  -1   7   1  214.05    6.82
   1  -7  -1  208.46    5.54
  -1  -7   1  196.21    6.30
   1  -7  -1  206.59    6.29
  -1   7   1  208.49    6.20
   1   7  -1  207.67    6.76
  -1  -7   1  199.28    6.96
   1  -7  -1  206.69    5.68
  -1   7   0   93.63    3.94
   1   7   0   87.98    3.74
   1  -7   0   92.48    4.19
  -1  -7   0   90.34    4.02
  -1  -7  -1   75.84    3.72
   1   7   1   87.55    3.61
  -1  -7  -1   81.75    2.39
   1   7   1   82.92    3.23
  -1  -7  -1   77.93    2.51
   1  -7   1   81.30    4.06
  -1   7  -1   85.53    3.77
   1  -7   1   79.40    3.12
  -1  -7  -1   78.45    3.03
   1  -7   2  440.46   12.32
   1   7   2  455.06   12.96
  -1  -7  -2  434.02   11.74
  -1   7  -2  445.01   11.55
  -1   7  -2  432.12   11.66
   1   7   2  440.70   12.15
  -1   7  -2  459.76   12.58
  -1   7  -2  445.84   13.17
  -1  -7  -2  435.50   11.93
   1   7   2  473.44   12.29
  -1   7  -3  583.95   15.64
  -1   7  -3  578.50   17.10
   1   7   3  615.67   15.84
   1   7   3  588.20   15.76
   1  -7   3  578.43   16.04
  -1  -7  -3  577.36   15.65
  -1   7  -3  587.91   15.45
  -1   7  -4    7.06    2.07
   1  -7   4   11.09    1.41
   1   7   4   11.14    1.22
  -1   7  -4   11.27    1.08
  -1  -7  -4    9.66    1.16
   1   7   4   10.94    1.09
   1   7   5    2.24    1.99
   1   7   5    0.21    0.82
   1  -7   5    3.05    1.84
   1  -7   5    2.69    1.26
  -1  -7  -5    3.02    1.19
  -1   7  -5    1.14    0.95
   1  -7   6   67.16    4.19
  -1   7  -6   70.84    3.11
  -1  -7  -6   74.18    3.41
   1  -7   6   67.54    3.03
   1   7   6   77.71    4.64
  -1  -7  -7    0.79    1.65
  -1   7  -7    0.57    1.49
   1   7   7   -0.25    2.71
   1  -7   7    2.87    2.57
  -1   7  -8    7.48    2.11
  -1  -7  -8    7.35    2.05
   1   7   8    7.94    3.64
   1  -7   8    9.49    3.15
  -1  -7  -9    9.21    2.52
  -1   7  -9   10.37    2.37
   1   7   9    9.82    3.93
   1  -7   9   10.56    3.60
   1   7  10    1.41    4.09
  -1   7 -10   -4.32    2.68
  -1  -7 -10    1.60    2.52
  -1   9  10   13.69    4.67
   1  -9 -10    9.28    2.97
  -1   9   9    7.41    4.16
   1   9  -9    2.13    2.11
   1  -9  -9    3.74    2.41
  -1   9   8    2.41    3.35
   1  -9  -8    2.78    2.00
   1   9  -8    0.53    1.79
   1   9  -7    5.54    3.22
  -1   9   7    2.69    2.86
   1   9  -7    6.18    1.55
   1  -9  -7    2.12    1.76
   1   9  -6   42.46    2.45
  -1   9   6   52.94    4.19
   1   9  -6   37.97    3.96
   1   9  -6   46.76    2.40
   1  -9  -6   40.58    2.62
  -1  -9   5    8.06    1.65
  -1   9   5    6.57    1.31
   1   9  -5   12.44    2.81
  -1   9   5    8.99    2.74
   1   9  -5    7.83    1.21
   1  -9  -5   11.32    1.55
  -1   9   4   57.81    2.60
  -1  -9   4   57.39    2.87
   1  -9  -4   54.39    2.48
   1   9  -4   56.92    2.24
   1   9  -4   55.39    3.66
  -1   9   3   68.14    3.90
  -1  -9   3   74.67    3.24
   1   9  -3   74.73    2.71
   1  -9  -3   74.97    2.73
   1   9  -3   75.70    2.46
   1   9  -3   72.21    3.91
  -1   9   3   77.40    3.09
  -1   9   2  137.03    5.65
   1  -9  -2  143.96    4.22
   1   9  -2  147.85    3.92
   1   9  -2  137.41    5.59
   1   9  -2  140.49    4.00
   1  -9  -2  146.26    4.46
  -1  -9   2  139.34    4.99
   1  -9  -2  142.46    4.86
   1  -9  -1   97.67    3.78
  -1  -9   1   94.13    3.81
   1  -9  -1   99.77    2.99
   1  -9  -1  102.92    2.86
   1   9  -1  100.73    4.37
  -1   9   1  101.29    4.46
  -1   9   0  522.03   14.32
   1   9   0  522.43   14.19
   1  -9   0  492.46   13.57
   1   9   1    0.41    1.77
  -1  -9  -1    0.37    1.15
   1  -9   1    0.89    0.96
  -1  -9  -1   -0.12    0.48
  -1  -9  -1    0.03    0.67
  -1   9  -1    0.89    1.76
   1  -9   2  248.78    7.75
  -1  -9  -2  237.52    7.06
  -1   9  -2  253.02    6.70
  -1   9  -2  254.09    6.58
  -1  -9  -2  247.16    6.87
   1   9   2  242.98    7.52
   1   9   2  233.15    8.25
  -1   9  -2  244.19    8.50
   1  -9   3   78.11    3.36
  -1   9  -3   77.51    2.78
   1   9   3   79.14    3.17
   1   9   3   81.61    4.19
  -1   9  -3   81.03    2.58
  -1  -9  -3   78.06    2.85
  -1   9  -3   77.81    4.27
   1   9   4  199.37    6.25
  -1   9  -4  203.85    5.91
  -1  -9  -4  202.76    6.18
  -1   9  -4  197.95    7.86
   1  -9   4  199.45    6.64
   1   9   5    2.27    1.16
   1  -9   5   -0.66    1.52
  -1  -9  -5   -0.65    1.29
  -1   9  -5    0.58    0.99
   1   9   6   -0.48    2.84
   1  -9   6    2.31    1.56
  -1   9  -6    4.65    1.32
  -1  -9  -6    1.01    1.57
  -1   9  -6    6.05    3.18
   1   9   7   64.20    4.86
  -1  -9  -7   52.53    3.18
  -1   9  -7   53.65    2.92
   1  -9   8   27.05    3.80
  -1   9  -8   26.17    2.51
  -1  -9  -8   33.80    3.02
   1   9   8   36.02    4.54
  -1   9  -9   36.99    3.11
  -1  -9  -9   32.91    3.29
   1   9   9   40.19    5.05
  -1  -9 -10    1.62    2.73
   1 -11  -9   10.68    2.74
  -1  11   9   10.82    4.45
   1 -11  -8   -1.56    2.03
  -1  11   8   -2.94    3.60
   1 -11  -7   10.56    2.09
  -1  11   7   17.38    3.90
   1  11  -7    8.73    3.42
   1  11  -6   -1.02    1.47
   1 -11  -6    2.03    1.55
  -1  11   6    1.31    3.13
   1  11  -6    0.54    2.76
  -1  11   5   69.96    3.17
   1  11  -5   71.89    4.78
   1  11  -5   65.94    2.77
   1 -11  -5   72.27    3.16
  -1 -11   4  321.17   10.16
  -1  11   4  319.87   11.29
  -1  11   4  344.45    9.85
   1  11  -4  316.52   11.25
   1  11  -4  330.96    9.06
   1 -11  -4  324.41    9.41
  -1 -11   3   66.36    3.35
  -1  11   3   67.93    3.11
   1 -11  -3   62.50    2.47
   1  11  -3   64.06    2.10
   1  11  -3   60.59    3.92
  -1  11   3   66.23    4.01
   1 -11  -2  235.09    6.46
   1  11  -2  236.58    8.28
   1 -11  -2  226.52    7.42
  -1 -11   2  229.99    7.62
   1 -11  -2  227.60    6.67
  -1  11   2  250.56    8.55
   1 -11  -1   56.07    1.78
  -1 -11   1   54.20    2.91
   1 -11  -1   54.33    2.87
   1 -11  -1   56.90    1.68
   1  11  -1   59.92    3.55
  -1  11   1   54.07    3.45
  -1 -11   0   27.45    2.07
   1 -11   0   31.30    2.18
  -1  11   0   35.71    3.01
   1  11   0   27.92    2.75
  -1 -11  -1    0.05    0.44
   1 -11   1   -0.37    1.29
  -1 -11  -1   -0.11    0.60
  -1  11  -1    0.18    1.80
   1  11   1   -1.50    2.01
   1 -11   2  231.68    7.47
   1  11   2  221.69    7.23
  -1 -11  -2  220.03    6.49
   1  11   2  240.11    8.28
  -1 -11  -2  224.18    6.27
  -1  11  -2  227.48    8.27
   1 -11   3   85.14    4.04
  -1  11  -3   95.28    5.15
  -1 -11  -3   98.70    3.31
  -1  11  -3   97.57    2.92
   1  11   3   97.72    3.92
   1  11   3  100.58    5.01
   1  11   4   17.50    1.86
   1  11   4   22.87    3.05
  -1  11  -4   25.85    1.44
  -1 -11  -4   22.15    1.71
  -1  11  -4   28.24    3.49
   1 -11   4   17.00    2.13
  -1 -11  -5  140.26    4.93
  -1  11  -5  139.82    4.58
  -1  11  -5  137.60    6.88
   1 -11   5  129.94    5.31
   1  11   5  149.69    5.01
   1 -11   6    1.76    1.85
  -1 -11  -6    2.05    1.55
  -1  11  -6    2.89    2.91
  -1 -11  -7    7.65    1.97
   1  11   7    6.23    3.47
  -1  11  -7   12.59    3.65
  -1 -11  -8   14.87    2.50
   1  11   8   15.15    4.26
  -1 -11  -9   -0.72    2.40
   1  11   9    0.36    4.17
  -1  13   8    4.24    3.85
  -1  13   7   35.72    4.77
   1 -13  -7   35.41    2.82
   1 -13  -6   14.31    2.07
   1  13  -6   14.95    3.43
   1  13  -6   16.86    2.25
   1  13  -5   36.09    3.79
   1 -13  -5   26.53    2.06
  -1  13   5   28.87    3.96
  -1  13   5   26.70    2.32
   1  13  -5   28.34    2.60
  -1  13   4    9.11    2.95
   1  13  -4    7.09    2.96
  -1  13   4    6.85    1.65
   1  13  -3   87.77    5.02
  -1 -13   3   82.68    4.10
  -1  13   3   92.57    5.23
  -1  13   3   89.50    3.96
  -1  13   2  123.41    4.94
  -1 -13   2  123.39    5.13
   1  13  -2  124.66    5.84
  -1  13   2  128.69    6.05
   1 -13  -1  254.38    8.56
  -1 -13   1  254.94    8.64
  -1  13   1  282.60    9.66
   1  13  -1  280.12    9.51
   1 -13   0    2.44    1.72
  -1  13   0    2.44    2.29
   1  13   0   -0.57    2.48
   1 -13   1    7.53    1.91
  -1  13  -1    5.38    2.56
   1  13   1    5.56    2.48
   1  13   1    5.69    1.69
  -1  13  -2   34.48    3.64
   1 -13   2   44.38    2.95
   1  13   2   40.51    3.63
   1  13   2   38.72    2.59
  -1  13  -3  151.08    6.96
   1 -13   3  152.19    5.92
   1  13   3  154.96    6.82
   1  13   3  148.87    5.61
  -1  13  -4   51.40    4.33
   1  13   4   54.00    3.04
   1  13   4   54.40    4.42
   1 -13   4   47.08    3.27
   1  13   5   30.27    2.37
  -1  13  -5   38.73    4.16
  -1 -13  -5   29.76    2.17
   1 -13   5   33.60    2.99
   1  13   5   29.42    3.98
  -1 -13  -6   23.63    2.26
  -1  13  -6   31.35    2.59
   1  13   6   25.85    4.14
  -1  13  -6   22.39    4.07
  -1 -13  -7   -0.81    1.96
   1  13   8    6.76    4.35
   1  15  -6    0.88    2.11
  -1  15   6    3.84    3.63
   1  15  -5   12.29    3.46
  -1  15   5   16.77    2.33
   1  15  -5   14.45    2.50
  -1  15   5   15.95    3.87
   1  15  -4   15.07    3.27
  -1  15   4   17.00    2.27
   1  15  -4   18.66    2.44
  -1  15   4   18.07    3.77
  -1  15   3   -0.62    1.77
  -1  15   3    2.87    2.84
   1  15  -3    0.47    2.95
   1  15  -3    1.53    1.80
   1  15  -2   80.54    4.99
   1  15  -2   73.50    3.97
  -1  15   2   70.36    3.91
  -1  15   2   76.10    5.19
  -1  15   1    7.98    1.90
   1  15  -1    6.47    2.85
  -1  15   0   79.18    5.05
   1  15   0   74.86    4.81
   1 -15   0   82.70    4.28
   1  15   0   80.45    4.05
  -1  15  -1  145.03    6.80
   1  15   1  150.46    6.82
   1  15   1  137.89    5.73
   1 -15   2   81.86    4.33
   1  15   2   79.27    5.08
  -1  15  -2   90.16    5.34
   1  15   2   89.75    4.32
   1  15   3    3.05    2.84
   1  15   3    2.28    1.77
   1 -15   3   -1.08    2.04
   1  15   4   23.64    3.72
  -1  15  -4   23.88    3.90
   1  15   4   18.78    2.40
   1 -15   4   22.70    2.83
  -1  15  -5   82.30    5.90
   1  15   5   88.88    4.21
  -1  15  -5   86.27    4.57
   1  15   5   90.22    6.12
   1  15   6    0.64    3.72
  -1  15  -6    1.44    2.12
   1  15   7    8.40    4.20
  -1  17   6   -0.35    4.20
   1  17  -6   -1.21    2.44
  -1  17   5    3.92    3.90
   1  17  -5    8.50    2.64
   1  17  -4   25.11    3.12
  -1  17   4   27.26    2.85
  -1  17   4   18.29    4.29
   1  17  -4   22.33    4.12
  -1  17   3   13.20    3.68
   1  17  -3    9.35    2.49
  -1  17   3    6.25    2.19
   1  17  -3    6.56    3.39
  -1  17   2   11.55    2.39
   1  17  -2   17.61    2.62
  -1  17   2   12.94    3.71
   1  17  -2   16.26    3.64
  -1  17   1    6.37    2.23
  -1  17   1    6.55    3.46
   1  17  -1   -1.25    3.09
  -1  17   0   17.57    2.57
   1  17   0   18.18    2.63
   1  17   0   13.33    3.43
  -1  17   0   13.47    3.48
  -1  17  -1   31.52    4.10
   1  17   1   29.17    2.85
  -1  17  -2   12.10    2.40
   1  17   2   11.83    2.40
  -1  17  -2   13.51    3.39
   1  17   2    9.54    3.55
   1  17   3   22.42    2.80
  -1  17  -3   24.10    4.18
   1  17   3   27.48    4.21
  -1  17  -3   28.38    3.03
   1  17   4    9.73    2.37
   1  17   4   10.92    3.83
  -1  17  -4    7.02    3.82
  -1  17  -4    9.87    2.61
   1  17   5    2.27    3.88
  -1  17  -5    1.64    2.41
   1  17   6    9.78    4.51
  -1  17  -6   10.28    2.78
   1  19  -6    1.59    2.86
  -1  19   5    3.95    4.30
   1  19  -5    9.60    3.00
   1  19  -4   94.64    5.54
  -1  19   4  108.98    5.40
  -1  19   4  101.27    7.13
   1  19  -3   11.93    2.73
  -1  19   3   15.03    2.93
   1  19  -2   17.10    3.16
  -1  19   2   22.57    3.09
  -1  19   2   20.03    4.36
   1  19  -2   21.55    4.23
  -1  19   1    0.43    2.38
   1  19  -1   -1.38    3.54
  -1  19   1    4.27    3.72
  -1  19   0  122.29    5.90
   1  19   0  111.99    5.82
   1  19   0  119.01    7.00
  -1  19   0  125.35    6.97
   1  19   1   24.81    3.15
   1  19   1   27.72    4.39
  -1  19  -1   21.16    4.14
  -1  19  -2    2.70    2.53
   1  19   2    5.38    2.41
  -1  19  -2    0.30    3.75
   1  19   2    9.11    3.79
   1  19   3   11.86    2.80
  -1  19  -3    9.35    2.90
  -1  19  -3   11.85    4.21
   1  19   3   12.12    4.07
  -1  19  -4   -0.92    2.77
   1  19   4   -1.16    2.52
   1  19   4    3.68    4.17
  -1  19  -5    4.87    2.84
   1  19   5    5.31    4.39
  -1  19  -6   38.24    4.05
  -1  21   4   -2.41    2.77
   1  21  -3    4.26    3.16
  -1  21   3    2.27    2.81
  -1  21   3    0.72    4.21
  -1  21   2    1.41    2.77
   1  21  -2    0.50    2.79
  -1  21   2    1.72    4.36
  -1  21   1    4.09    2.96
  -1  21   1    6.42    4.32
   1  21  -1    0.93    4.25
   1  21   0    6.29    2.92
  -1  21   0   -0.98    2.80
   1  21   0    8.87    4.27
  -1  21   0    6.27    4.22
   1  21   1  131.07    7.66
  -1  21  -1  134.47    7.77
   1  21   1  121.93    6.36
   1  21   2    0.67    4.11
   1  21   2    1.85    2.83
  -1  21  -2    8.81    3.11
   1  21   3    8.44    4.48
   1  21   3    7.70    2.80
   1  21   4    0.86    2.84
  -1  23   0    1.79    4.70
  -2   0  10   28.70    4.31
   2   0 -10   34.88    3.49
  -2   0   9    0.25    3.01
   2   0  -9   -0.68    2.25
  -2   0   8  103.05    5.47
   2   0  -8  104.12    4.65
   2   0  -7   -0.62    1.55
  -2   0   7   -0.37    2.30
  -2   0   6  491.94   14.35
  -2   0   6  497.41   14.75
  -2   0   5    2.09    1.46
  -2   0   5    1.83    1.23
  -2   0   4  360.49   10.29
  -2   0   4  343.63   10.08
   2   0  -4  350.69   10.21
  -2   0   3   -0.14    1.10
  -2   0   3   -0.13    0.99
   2   0  -3    0.25    1.25
  -2   0   2  769.85   20.26
   2   0  -2  780.77   20.23
  -2   0   1   -0.19    0.34
   2   0  -1   -0.38    0.36
   2   0   1   -0.21    0.21
  -2   0  -1    0.54    0.22
  -2   0  -2  296.80    8.43
   2   0   2  299.29    8.43
  -2   0  -2  299.45    7.77
   2   0   2  301.85    7.79
   2   0   3    0.52    0.39
  -2   0  -3    0.19    0.35
   2   0   3    0.25    1.12
  -2   0  -3   -1.28    1.58
   2   0   4 1183.91   32.44
   2   0   4 1221.74   31.12
  -2   0  -4 1224.14   31.08
  -2   0  -5    0.09    0.85
   2   0   5    0.55    1.60
   2   0   5    0.04    0.38
  -2   0  -5   -0.08    0.34
  -2   0  -6  248.30    7.75
   2   0   6  244.44    8.55
  -2   0  -7    1.37    1.48
   2   0   7   -1.01    2.31
  -2   0  -8   50.72    3.24
   2   0   8   42.15    4.18
  -2   0  -9   -1.35    2.17
   2   0   9    2.72    3.29
  -2   0 -10    1.54    2.42
   2   0  10    5.83    3.83
   2   0  11    4.17    4.46
  -2   2  11    3.02    4.10
  -2  -2  10    3.93    3.62
  -2   2  10   -0.60    3.49
   2   2 -10   -2.08    2.48
  -2   2   9   75.54    5.20
  -2  -2   9   67.62    5.00
   2   2  -9   67.88    4.08
  -2   2   8   18.93    3.10
  -2  -2   8   14.67    3.01
   2   2  -8   12.75    2.20
  -2   2   7   36.64    3.33
  -2  -2   7   33.69    3.23
   2   2  -7   36.89    2.57
  -2  -2   6   16.47    1.97
  -2   2   6   19.89    2.45
  -2  -2   6   18.61    2.31
  -2   2   5  312.73    9.81
   2   2  -5  311.50    8.16
   2   2  -5  308.21    8.19
  -2  -2   5  316.92    9.39
  -2  -2   5  323.47    9.63
   2   2  -4  641.79   16.71
  -2   2   4  608.56   17.00
  -2   2   4  577.31   16.63
  -2  -2   4  591.60   16.59
   2   2  -4  614.64   15.79
   2   2  -4  615.22   15.76
  -2  -2   4  607.32   16.76
  -2  -2   3  105.79    3.80
  -2   2   3  126.14    4.12
   2  -2  -3  120.18    4.16
   2   2  -3  113.64    3.79
   2  -2  -3  108.33    3.87
   2   2  -3  108.10    3.20
  -2   2   3  115.16    3.85
  -2  -2   3  110.50    3.74
   2   2  -3  114.28    3.21
   2   2  -3  113.78    3.78
  -2  -2   2  116.54    3.66
   2   2  -2  114.18    3.64
   2  -2  -2  121.03    3.25
   2   2  -2  120.12    3.39
  -2   2   2  119.99    3.22
   2  -2  -2  116.50    3.76
   2   2  -2  118.61    3.65
   2   2  -2  112.62    3.34
  -2  -2   2  122.80    3.67
  -2   2   2  118.46    3.70
  -2   2   2  116.66    3.97
   2  -2  -2  116.69    4.09
   2   2  -1  129.23    3.58
  -2   2   1  128.75    3.93
   2   2  -1  126.21    3.56
   2  -2  -1  127.03    3.50
  -2   2   1  127.12    3.49
  -2  -2   1  126.54    3.56
   2  -2  -1  129.89    3.64
  -2   2   1  127.12    3.63
   2   2  -1  126.92    3.55
   2   2  -1  124.16    3.54
  -2  -2   1  127.00    3.57
  -2  -2   0   31.41    0.97
   2   2   0   -0.23    0.50
   2   2   1   31.21    1.11
  -2  -2  -1   30.98    1.15
  -2   2  -1   27.62    1.60
   2  -2   1   33.10    1.54
  -2   2  -1   29.27    1.03
  -2  -2  -1   29.11    1.12
   2   2   1   29.35    1.15
   2  -2   1   31.22    1.07
   2  -2   1   30.34    1.19
  -2   2  -1   27.42    1.14
  -2  -2  -1   26.28    1.58
   2  -2   2  104.96    3.12
  -2  -2  -2  110.46    3.01
  -2   2  -2  104.85    3.18
  -2  -2  -2  109.95    3.24
   2  -2   2  106.06    3.68
  -2   2  -2  105.32    3.61
  -2   2  -2  102.52    3.30
  -2  -2  -2  107.43    3.43
  -2   2  -2  100.32    3.05
   2   2   2  109.32    2.99
  -2  -2  -3  297.86    8.73
  -2   2  -3  304.07    8.63
   2  -2   3  317.68    8.23
  -2  -2  -3  318.71    9.09
  -2   2  -3  310.73    8.92
   2   2   3  313.23    9.14
  -2   2  -3  310.02    8.48
  -2  -2  -3  307.88    8.53
   2  -2   3  302.37    8.94
  -2  -2  -3  301.51    8.05
  -2   2  -3  307.92    8.14
   2   2   3  304.94    8.02
   2   2   4   10.90    0.60
  -2  -2  -4   12.59    0.68
  -2   2  -4   11.34    0.78
  -2   2  -4   12.72    1.25
  -2  -2  -4   11.57    1.09
   2   2   4   11.50    1.85
   2  -2   4   10.87    1.65
   2  -2   4   11.97    0.89
  -2   2  -5   11.55    0.75
   2   2   5   13.28    1.91
   2  -2   5   14.63    1.95
   2  -2   5   12.42    0.94
  -2  -2  -5   12.83    1.36
  -2   2  -5   11.90    1.39
   2   2   6   21.70    2.65
   2  -2   6   22.02    2.56
   2  -2   6   21.08    1.06
  -2  -2  -6   21.22    1.90
  -2   2  -6   19.01    1.78
   2   2   7  161.98    6.87
   2  -2   7  156.50    6.68
  -2   2  -7  161.26    5.81
   2   2   8  111.63    5.85
  -2   2  -8  102.63    4.62
   2  -2   8   96.22    5.58
  -2   2  -9    1.50    2.14
   2   2   9    1.40    3.10
   2  -2   9    1.34    3.11
  -2   2 -10   18.15    2.99
   2   2  10   12.42    4.01
   2  -2  10   20.38    4.20
   2   2  11   30.64    5.11
   2  -2  11   21.16    5.06
  -2   4  11   28.37    5.17
   2   4 -10    8.37    2.58
   2  -4 -10    6.30    2.61
  -2   4  10    8.46    3.93
   2   4  -9   18.40    2.59
   2  -4  -9   20.16    2.74
  -2   4   9   22.77    3.98
  -2  -4   9   19.61    3.49
  -2   4   8   48.09    4.28
  -2  -4   8   48.33    3.98
   2   4  -8   46.20    3.00
   2  -4  -8   46.65    3.22
  -2   4   7   17.08    2.79
   2  -4  -7   17.82    2.04
   2   4  -7   17.74    1.96
  -2  -4   7   20.60    2.91
  -2   4   6    2.91    2.17
  -2  -4   6    6.29    2.04
   2   4  -6    5.25    1.36
   2   4  -6    5.95    0.86
  -2   4   5  374.98   11.34
   2   4  -5  369.04    9.80
  -2  -4   5  377.37   10.94
  -2   4   5  345.46    9.30
   2   4  -5  374.79    9.74
  -2   4   5  360.76    9.31
  -2  -4   5  392.59   10.69
  -2   4   5  363.95   10.72
   2   4  -4   14.63    1.66
  -2   4   4   18.00    1.98
  -2   4   4   17.85    0.91
   2   4  -4   15.62    1.16
  -2   4   4   16.87    1.57
  -2   4   4   16.46    0.85
  -2  -4   4   17.90    1.78
  -2  -4   4   14.56    1.45
  -2   4   3   21.78    1.87
   2   4  -3   23.88    1.30
  -2   4   3   22.39    1.12
  -2  -4   3   22.69    1.69
  -2  -4   3   22.93    1.48
  -2   4   3   22.22    1.58
  -2  -4   3   21.89    1.30
   2   4  -3   24.54    1.56
   2  -4  -3   21.65    1.70
   2   4  -3   24.79    1.71
  -2   4   2   60.00    2.09
   2   4  -2   66.08    2.28
   2  -4  -2   59.71    2.34
   2   4  -2   58.04    2.12
   2   4  -2   58.75    2.42
  -2   4   2   61.89    2.27
  -2  -4   2   61.46    2.15
  -2   4   2   58.61    2.79
  -2  -4   2   64.32    2.25
   2  -4  -2   61.78    2.13
  -2  -4   1  240.31    6.31
   2  -4  -1  229.32    6.44
   2   4  -1  235.77    6.30
   2   4  -1  254.83    6.69
  -2  -4   1  231.04    6.63
  -2   4   1  237.06    6.55
   2  -4  -1  260.50    6.69
  -2   4   1  228.67    6.42
   2   4  -1  236.36    6.88
  -2  -4   1  237.44    6.97
   2   4   0  315.90    8.82
  -2  -4   0  316.98    8.89
  -2   4   0  320.99    9.10
   2  -4   0  326.40    9.22
  -2   4   0  311.46    8.56
   2  -4   1    1.51    0.91
  -2   4  -1    1.75    0.98
   2   4   1    2.23    0.88
   2  -4   1    1.68    1.98
  -2   4  -1   -0.95    1.35
   2   4   1    0.76    1.23
  -2  -4  -1    1.44    1.50
  -2   4  -1    1.96    0.42
   2   4   1    2.52    0.77
  -2  -4  -1    1.58    0.53
   2  -4   1    2.26    0.44
  -2  -4  -2  191.54    6.01
  -2   4  -2  189.26    5.30
  -2  -4  -2  188.77    5.44
  -2   4  -2  190.32    5.78
   2   4   2  192.17    5.33
   2  -4   2  182.80    5.86
   2   4   2  185.69    5.29
  -2  -4  -2  188.39    5.30
  -2   4  -2  187.40    5.18
  -2   4  -2  187.94    5.37
   2  -4   2  182.41    5.42
   2  -4   3  151.14    5.11
  -2   4  -3  140.72    4.99
   2   4   3  149.15    4.37
  -2   4  -3  149.51    4.66
  -2  -4  -3  143.29    4.83
   2   4   3  152.52    4.31
  -2  -4  -3  149.92    4.60
  -2   4  -3  152.57    4.47
  -2   4  -3  150.61    4.43
   2  -4   3  151.24    4.56
   2  -4   4   41.13    2.56
   2   4   4   36.74    1.52
  -2   4  -4   34.90    1.61
   2   4   4   37.38    2.60
   2   4   4   38.81    1.43
   2  -4   4   35.75    1.81
  -2  -4  -4   39.50    1.93
  -2   4  -4   35.89    1.81
   2   4   5  177.08    4.83
   2   4   5  171.75    4.72
   2   4   5  174.45    6.51
  -2   4  -5  173.57    5.02
  -2  -4  -5  169.08    5.60
  -2   4  -5  169.71    5.50
   2  -4   5  175.24    6.33
   2  -4   5  170.97    5.18
   2  -4   6  112.28    5.16
   2   4   6  118.04    5.42
  -2   4  -6  106.21    4.13
  -2  -4  -6  117.26    4.36
   2  -4   6  109.21    3.63
   2   4   7    4.02    2.71
   2  -4   7    1.61    2.43
  -2   4  -7    1.19    1.61
  -2  -4  -7    1.29    1.59
  -2  -4  -8   87.02    4.23
  -2   4  -8   91.47    4.26
   2  -4   8   81.54    5.24
   2   4   8   88.69    5.46
   2   4   9   -1.17    3.49
   2  -4   9    2.94    3.20
  -2  -4  -9    1.57    2.23
  -2   4  -9    3.10    2.12
   2   4  10    0.99    4.09
   2  -4  10   -1.80    3.76
  -2  -4 -10    5.12    2.41
  -2   4 -10   -2.05    2.63
  -2   6  10    3.32    3.85
   2  -6 -10    4.59    2.63
   2   6 -10    0.73    2.48
  -2   6   9    8.36    3.64
   2   6  -9    5.41    2.27
   2  -6  -9    6.83    2.54
  -2  -6   8   11.66    2.85
   2   6  -8   11.85    2.04
   2  -6  -8   15.31    2.40
   2   6  -7   81.39    3.68
   2  -6  -7   80.05    3.82
  -2   6   7   80.02    4.96
  -2  -6   7   77.74    4.41
  -2   6   6   32.56    3.34
   2   6  -6   29.78    2.03
   2  -6  -6   27.52    2.21
   2   6  -6   28.85    1.73
  -2  -6   6   25.60    2.73
  -2   6   5    9.28    0.94
  -2   6   5   11.92    2.12
   2   6  -5    8.57    1.15
  -2   6   5    7.25    1.50
  -2   6   5    6.72    0.87
   2   6  -5   10.45    1.13
  -2  -6   5    9.64    1.93
  -2   6   4  819.10   22.10
  -2  -6   4  892.98   22.63
  -2   6   4  864.43   22.79
  -2  -6   4  866.33   23.05
  -2   6   4  846.51   22.16
  -2  -6   4  823.07   22.47
  -2   6   4  869.06   23.61
  -2   6   3  157.14    5.71
   2   6  -3  153.94    4.74
   2  -6  -3  154.18    4.98
  -2  -6   3  146.36    4.85
   2  -6  -3  150.69    4.69
   2   6  -3  147.95    5.62
   2   6  -3  156.76    5.13
  -2   6   3  152.68    4.64
   2   6  -3  165.20    4.88
  -2  -6   3  154.74    4.72
  -2   6   3  160.74    4.92
   2  -6  -2  176.40    5.32
   2   6  -2  188.58    5.14
  -2  -6   2  173.28    5.50
   2  -6  -2  171.01    5.37
   2   6  -2  181.00    6.06
   2   6  -2  191.61    5.68
  -2  -6   2  180.96    5.09
  -2   6   2  176.68    5.26
  -2   6   2  183.57    5.34
   2   6  -2  193.00    5.59
   2   6  -1   94.87    3.67
  -2  -6   1   94.29    3.93
   2   6  -1   96.65    2.65
  -2   6   1   94.89    3.30
  -2  -6   1   87.97    3.30
   2  -6  -1  100.24    3.36
   2   6  -1  101.60    3.46
   2  -6  -1   99.94    2.94
   2  -6  -1   96.60    4.11
  -2   6   1  104.70    3.96
  -2  -6   1   94.92    2.67
  -2   6   1   96.51    2.86
  -2   6   0   21.56    1.54
   2   6   0   23.83    1.92
  -2   6   0   24.28    2.09
  -2  -6   0   26.70    2.28
   2  -6   0   25.96    2.52
   2   6   0   25.78    1.64
  -2   6  -1  170.37    5.99
   2  -6   1  169.65    6.09
  -2  -6  -1  182.00    5.92
   2   6   1  185.70    5.79
   2   6   1  177.11    5.26
  -2  -6  -1  174.98    4.73
   2   6   1  170.63    5.23
  -2   6  -1  172.02    4.56
  -2   6  -1  169.72    4.61
  -2  -6  -1  175.30    4.83
   2  -6   1  183.93    5.41
  -2   6  -1  168.72    5.26
  -2   6  -2  628.79   16.31
   2  -6   2  657.21   16.57
   2   6   2  604.61   16.99
   2   6   2  595.12   16.23
  -2   6  -2  614.35   16.73
  -2   6  -2  602.16   15.93
  -2  -6  -2  616.49   16.14
  -2  -6  -2  599.86   15.99
  -2   6  -2  606.72   15.82
  -2   6  -2  626.82   17.41
   2   6   2  597.81   16.26
  -2   6  -3  109.93    3.59
   2   6   3  109.56    3.53
  -2  -6  -3  103.64    3.52
  -2   6  -3  104.83    3.35
  -2   6  -3  103.21    4.75
   2   6   3  110.63    3.60
   2  -6   3  116.18    3.86
   2  -6   4   10.08    1.92
   2   6   4   11.35    1.02
   2  -6   4   10.01    1.31
   2   6   4   10.84    1.22
  -2   6  -4   10.61    1.09
  -2  -6  -4   11.02    1.26
   2   6   5   -1.08    1.93
  -2  -6  -5   -0.91    1.13
  -2   6  -5    1.01    1.00
   2  -6   5    1.84    1.19
   2   6   5    0.61    0.90
   2  -6   5    0.15    1.75
   2   6   5   -0.13    0.72
   2  -6   6   85.50    4.51
  -2   6  -6   82.86    3.49
  -2  -6  -6   82.17    3.65
   2  -6   6   81.56    3.27
   2   6   6   79.15    4.67
   2  -6   7   33.97    3.48
   2   6   7   35.98    3.77
  -2   6  -7   35.48    2.45
  -2  -6  -7   35.21    2.64
  -2   6  -8  214.92    7.34
  -2  -6  -8  200.06    7.44
   2   6   8  210.14    9.02
   2  -6   8  201.95    8.49
   2  -6   9    7.67    3.53
  -2  -6  -9   13.54    2.68
  -2   6  -9    9.91    2.42
   2   6   9    9.87    4.04
  -2   6 -10   -0.37    2.35
  -2  -6 -10    3.80    2.58
   2   6  10    2.09    3.95
   2  -8 -10    1.21    2.63
   2   8 -10    5.86    2.60
  -2   8  10    4.26    4.28
   2  -8  -9   25.32    2.95
   2   8  -9   17.70    2.64
  -2   8   9   19.67    4.24
  -2  -8   8    0.65    2.83
   2  -8  -8    4.47    2.09
   2   8  -8    8.13    1.97
  -2   8   8    4.60    3.10
  -2  -8   7    2.44    2.44
   2  -8  -7    1.86    1.78
   2   8  -7    0.90    1.47
  -2   8   7    0.77    2.90
   2  -8  -6  119.53    4.56
   2   8  -6  115.11    4.27
   2   8  -6  121.29    4.28
  -2  -8   6  101.75    5.10
  -2   8   6  120.07    5.94
   2  -8  -5  274.05    8.45
   2   8  -5  282.45    8.24
  -2   8   5  281.47    9.79
   2   8  -5  276.21    9.92
   2   8  -5  281.27    8.42
  -2   8   5  290.05    8.08
   2   8  -4   13.48    1.14
   2  -8  -4   16.27    1.45
  -2   8   4   15.89    1.33
  -2   8   4   17.20    2.36
   2   8  -4   16.33    2.40
  -2  -8   4   12.87    1.53
   2  -8  -3   38.91    2.03
  -2  -8   3   34.77    2.11
   2   8  -3   38.81    1.58
   2   8  -3   37.11    1.83
  -2   8   3   41.11    1.98
   2   8  -3   34.10    2.72
   2   8  -2  518.42   14.94
  -2  -8   2  502.80   14.37
   2  -8  -2  511.23   14.27
   2   8  -2  528.53   13.48
   2   8  -2  507.38   13.57
   2  -8  -2  524.37   13.92
  -2   8   2  520.87   13.83
  -2   8   2  549.05   15.25
   2  -8  -1   28.86    1.27
   2  -8  -1   22.19    1.75
  -2  -8   1   27.16    1.80
   2   8  -1   30.83    2.30
  -2   8   1   32.41    2.68
  -2  -8   1   27.10    2.76
  -2   8   0  227.26    7.51
   2   8   0  245.80    7.31
  -2  -8   0  236.73    7.46
  -2  -8  -1    2.99    0.57
   2   8   1    2.75    1.01
   2  -8   1    4.59    1.20
  -2  -8  -1    1.13    0.73
  -2   8  -1    1.53    1.94
   2   8   1    3.24    1.64
  -2  -8  -2    4.25    0.78
  -2   8  -2    3.75    0.57
   2  -8   2    3.11    1.20
  -2   8  -2    3.27    0.76
  -2  -8  -2    3.84    1.08
  -2   8  -2    1.43    1.76
   2   8   2    2.30    1.07
  -2   8  -3    1.51    0.71
  -2  -8  -3    1.41    0.86
  -2   8  -3   -1.09    1.78
   2  -8   3    0.19    1.15
  -2   8  -3    0.67    0.95
   2   8   3    2.26    1.72
   2   8   3   -0.44    0.96
   2   8   4  348.42    9.61
  -2   8  -4  337.82    9.41
  -2  -8  -4  334.64    9.66
   2  -8   4  332.23    9.98
  -2   8  -4  351.87   11.51
   2  -8   5   22.60    1.98
  -2   8  -5   24.37    3.15
  -2  -8  -5   21.59    1.81
  -2   8  -5   23.90    1.60
   2   8   5   22.61    1.50
   2  -8   6    2.45    2.41
   2  -8   6    2.32    1.50
   2   8   6    2.30    2.59
  -2  -8  -6    1.68    1.48
  -2   8  -6    1.22    1.21
   2   8   7    1.83    2.79
   2  -8   7    0.43    2.65
  -2   8  -7    0.23    1.45
  -2  -8  -7    1.73    1.78
   2  -8   8  115.76    6.17
   2   8   8  112.45    6.66
  -2   8  -8  108.54    4.73
  -2  -8  -8  107.68    4.96
   2   8   9   -1.99    3.87
   2  -8   9   -2.72    3.58
  -2  -8  -9    2.49    2.42
  -2   8  -9    2.18    2.18
  -2  -8 -10    6.26    2.79
  -2   8 -10    5.16    2.64
   2   8  10    8.03    4.70
   2 -10 -10    2.02    2.89
   2 -10  -9   -2.68    2.30
  -2  10   9    6.23    4.23
  -2  10   8    6.88    3.84
   2  10  -8    5.55    1.86
   2 -10  -8    4.97    2.19
   2  10  -7   13.68    3.52
   2 -10  -7   13.86    2.15
   2  10  -7   10.90    1.67
  -2  10   7   17.67    3.55
  -2  10   6   89.79    5.51
   2  10  -6   92.56    5.50
   2  10  -6   88.23    3.83
   2  10  -6   87.36    3.56
   2 -10  -6   96.72    3.98
   2  10  -5   32.51    3.49
   2 -10  -5   33.04    2.25
   2  10  -5   40.18    2.03
  -2  10   5   34.50    3.40
   2  10  -5   42.43    2.52
  -2  10   5   37.33    2.18
   2  10  -4   20.76    2.82
  -2  10   4   22.20    1.85
   2  10  -4   21.53    1.39
   2 -10  -4   20.84    1.67
   2  10  -3   13.55    0.93
   2 -10  -3   14.40    1.21
   2  10  -3   12.14    1.14
  -2 -10   3   13.87    1.72
  -2  10   3   14.29    2.43
   2  10  -3   12.10    2.23
  -2  10   2    9.70    2.16
   2  10  -2   10.57    2.05
   2  10  -2    8.50    0.60
   2  10  -2   10.29    0.55
   2 -10  -2   10.82    0.90
   2 -10  -2   12.10    1.58
  -2 -10   2    8.37    1.53
   2 -10  -2   11.03    1.20
   2 -10  -1  250.30    6.78
   2 -10  -1  256.09    6.68
  -2  10   1  264.55    8.69
   2  10  -1  257.40    8.43
  -2 -10   1  231.40    7.84
   2 -10  -1  260.83    7.94
   2 -10   0   10.10    1.60
  -2  10   0   10.15    2.10
   2  10   0    7.40    1.84
   2  10   1    0.71    1.16
  -2  10  -1   -1.53    1.89
  -2 -10  -1    0.51    0.51
  -2 -10  -1    0.20    0.67
   2 -10   1    0.67    1.11
   2  10   1    0.75    1.62
   2  10   2   92.03    4.33
  -2  10  -2   88.45    2.46
   2  10   2   91.05    3.56
  -2 -10  -2   91.99    2.84
  -2  10  -2   79.82    2.53
  -2 -10  -2   85.68    3.05
  -2  10  -2   83.88    4.54
   2 -10   2   94.08    3.80
   2 -10   3  230.26    7.29
   2  10   3  215.84    6.90
  -2 -10  -3  217.45    6.41
  -2  10  -3  218.88    6.09
  -2  10  -3  216.18    6.28
   2  10   3  238.67    8.17
  -2  10  -3  225.17    8.38
  -2  10  -4  184.11    7.76
   2  10   4  197.86    7.60
   2 -10   4  197.75    6.56
  -2 -10  -4  183.66    5.86
  -2  10  -4  193.61    5.60
   2  10   4  182.55    6.05
  -2  10  -5  112.44    6.11
  -2  10  -5  109.74    3.90
  -2 -10  -5  118.06    4.25
   2  10   5  114.09    4.14
   2 -10   5  111.13    4.60
   2 -10   6   -0.25    1.68
  -2  10  -6   -0.54    1.22
  -2 -10  -6    1.59    1.64
  -2  10  -6   -1.17    3.11
  -2 -10  -7   33.29    2.61
  -2  10  -7   26.69    2.20
   2  10   7   35.93    4.19
  -2  10  -7   37.97    4.57
  -2 -10  -8   14.26    2.56
   2  10   8    7.65    4.03
  -2  10  -8   10.24    4.03
   2  10   9   23.76    4.98
  -2 -10  -9   12.36    2.80
  -2  12   9    9.66    4.54
   2 -12  -9    9.61    2.71
   2 -12  -8   12.66    2.48
  -2  12   8   13.21    4.04
   2 -12  -7    7.23    2.05
  -2  12   7   11.26    3.84
   2  12  -6   28.10    3.67
   2 -12  -6   21.81    2.19
  -2  12   6   31.51    4.11
   2  12  -6   27.31    2.39
   2  12  -5    3.08    2.69
   2 -12  -5    3.81    1.54
  -2  12   5    7.87    1.59
   2  12  -5    7.85    1.90
  -2  12   4    3.19    1.50
   2  12  -4    4.85    2.50
   2 -12  -4    2.35    1.18
  -2  12   4    5.35    2.89
   2  12  -4   -0.54    1.67
  -2  12   3    8.57    1.69
  -2  12   3    9.05    2.63
   2 -12  -3    9.81    1.15
   2  12  -3    8.52    2.55
   2 -12  -2    0.37    1.47
  -2  12   2    3.89    2.34
   2  12  -2    2.30    2.10
   2 -12  -2    1.58    0.72
   2 -12  -1   43.94    2.74
  -2  12   1   41.22    3.43
   2  12  -1   40.25    3.22
   2  12   0   11.89    1.68
  -2  12   0    7.74    2.41
   2  12   0    9.73    2.27
   2 -12   0   14.52    1.87
   2  12   1   25.65    2.12
  -2  12  -1   25.65    3.03
   2  12   1   30.22    2.91
   2 -12   1   30.19    2.32
   2  12   2   31.00    2.30
   2 -12   2   28.99    2.39
  -2  12  -2   30.96    3.40
   2  12   2   28.57    3.13
  -2 -12  -2   30.25    1.39
   2  12   3  237.36    7.46
   2 -12   3  225.17    7.70
  -2  12  -3  218.37    8.69
   2  12   3  219.28    8.49
  -2 -12  -3  224.52    6.58
   2  12   4   59.18    3.06
  -2  12  -4   62.09    4.63
  -2 -12  -4   60.55    2.70
   2  12   4   57.59    4.38
   2 -12   4   57.79    3.45
   2  12   5    9.14    1.60
   2  12   5    3.23    3.12
  -2  12  -5    6.72    3.26
  -2 -12  -5    4.92    1.51
   2 -12   5    3.39    1.98
  -2  12  -6    3.69    3.24
   2 -12   6   -0.30    1.92
  -2 -12  -6    0.34    1.72
  -2  12  -7    2.03    3.53
  -2 -12  -7    0.68    1.89
  -2 -12  -8    1.73    2.10
   2  12   8    2.06    4.08
  -2 -12  -9   18.16    3.04
  -2  14   8    3.68    4.46
  -2  14   7    3.00    3.87
   2  14  -6   32.55    2.91
   2  14  -5   14.98    2.30
  -2  14   5   14.11    2.06
  -2  14   5   17.73    3.69
   2  14  -5   16.65    3.31
  -2  14   4    7.71    1.92
   2  14  -4    7.88    2.14
   2  14  -4    9.84    3.02
  -2  14   4   12.67    3.43
   2  14  -3   -0.22    2.77
  -2  14   3   -0.99    2.98
  -2  14   3    2.14    1.71
   2  14  -3    0.63    1.81
   2  14  -2  134.34    5.45
  -2  14   2  123.09    6.38
   2  14  -2  132.00    6.20
  -2  14   1  225.69    8.69
   2  14  -1  213.02    8.34
   2 -14  -1  219.00    7.67
   2  14   0   20.28    3.02
  -2  14   0   24.99    3.37
   2 -14   0   17.06    2.24
   2  14   0   17.16    2.26
  -2  14  -1  115.84    5.91
   2  14   1  129.92    5.95
   2  14   1  111.40    4.89
   2  14   2   35.73    2.72
   2  14   2   32.29    3.63
  -2  14  -2   26.71    3.69
   2 -14   2   29.35    2.88
   2  14   3   19.41    3.29
   2 -14   3   23.11    2.72
   2  14   3   22.08    2.23
  -2  14  -3   17.49    3.48
   2  14   4   18.42    2.14
   2  14   4   18.83    3.53
  -2  14  -4   11.02    3.38
   2 -14   4   20.35    2.59
  -2  14  -5   47.60    4.69
   2  14   5   44.03    2.90
   2  14   5   49.50    4.66
   2 -14   5   41.23    3.35
  -2  14  -6   60.35    5.45
   2  14   6   63.68    5.42
  -2  16   6    3.02    3.95
   2  16  -6    2.25    2.29
  -2  16   5    5.00    3.54
   2  16  -5    6.03    2.30
  -2  16   4   26.41    2.76
   2  16  -4   15.78    3.59
   2  16  -4   20.12    2.77
  -2  16   3    1.12    3.14
   2  16  -3    0.72    3.01
   2  16  -3    2.95    2.08
  -2  16   3   -2.00    2.01
  -2  16   2    3.22    3.16
   2  16  -2    2.09    3.02
  -2  16   2    5.65    1.93
   2  16  -2   -0.18    1.96
   2  16  -1    6.17    2.98
  -2  16   1    3.87    3.11
   2  16   0   84.36    4.38
   2  16   0   80.69    5.13
  -2  16   0   71.85    5.16
   2 -16   0   78.65    4.40
   2  16   1   22.91    3.49
  -2  16  -1   25.30    3.85
   2  16   1   16.68    2.44
   2 -16   2   16.62    2.59
   2  16   2   16.12    3.47
  -2  16  -2   25.30    3.88
   2  16   2   18.35    2.44
   2  16   3   22.25    2.63
   2  16   3   24.61    4.01
  -2  16  -3   26.13    3.92
   2 -16   3   21.26    2.89
   2  16   4   14.71    2.35
   2 -16   4   11.98    2.72
  -2  16  -4   15.16    3.93
   2  16   4   19.08    3.76
  -2  16  -5   -0.19    2.15
   2  16   5    1.84    3.43
  -2  16  -5    8.58    3.95
  -2  16  -6    7.00    2.46
   2  16   6    7.68    4.12
   2  16   7   -1.82    4.35
   2  18  -6   -1.06    2.55
  -2  18   6   -2.57    4.31
   2  18  -5   19.71    3.10
  -2  18   5   17.61    4.71
  -2  18   4   22.00    2.97
   2  18  -4   25.09    3.25
  -2  18   4   19.44    4.48
   2  18  -3   12.02    2.74
  -2  18   3    8.82    2.47
   2  18  -3    9.51    3.65
  -2  18   3   14.08    3.92
  -2  18   2    8.50    3.77
   2  18  -2    4.19    3.43
   2  18  -2    7.48    2.36
  -2  18   2    3.15    2.37
   2  18  -1   -2.79    3.35
  -2  18   1   -0.88    3.49
  -2  18   1    6.85    2.51
  -2  18   0    3.25    2.17
  -2  18   0   -1.97    3.37
   2  18   0    4.25    3.27
   2  18   0    1.41    2.33
   2  18   1  144.31    6.38
   2  18   1  146.31    7.45
  -2  18  -1  150.80    7.68
   2  18   2    2.12    2.12
  -2  18  -2   -1.05    2.38
  -2  18  -2    0.29    3.78
   2  18   2    3.41    3.40
  -2  18  -3   18.76    2.99
   2  18   3   24.05    2.87
   2  18   3   18.89    4.26
  -2  18  -3   25.75    4.33
  -2  18  -4    1.08    2.54
   2  18   4    4.01    2.23
   2  18   4    0.95    3.71
  -2  18  -4    4.37    3.95
  -2  18  -5    0.22    2.64
   2  18   5   -0.34    3.86
  -2  18  -6    0.88    2.73
   2  18   6   -5.09    4.66
   2  20  -5    7.14    3.14
   2  20  -4   23.15    3.41
  -2  20   4   21.33    3.29
  -2  20   4   20.67    5.00
  -2  20   3   24.68    3.30
   2  20  -3   22.65    3.42
  -2  20   3   22.46    4.85
  -2  20   2    5.01    4.14
   2  20  -2    3.05    2.65
  -2  20   2    6.27    2.66
  -2  20   1   42.31    3.84
   2  20  -1   38.58    4.73
  -2  20   1   34.52    5.08
   2  20   0   12.99    4.05
  -2  20   0   25.14    4.41
   2  20   0   19.67    3.15
  -2  20   0   18.37    3.27
  -2  20  -1   52.58    5.38
   2  20   1   43.23    3.86
   2  20   1   51.27    5.24
   2  20   2    5.89    2.69
  -2  20  -2   11.99    2.95
   2  20   2    1.57    3.82
  -2  20  -2   10.59    4.20
   2  20   3    0.85    2.52
  -2  20  -3    0.73    2.75
   2  20   3    4.97    4.18
  -2  20  -3   -1.95    4.12
   2  20   4    3.87    2.58
  -2  20  -4    0.98    2.71
   2  20   4   -4.16    4.38
  -2  22   2   10.60    4.65
  -2  22   1    8.94    4.96
  -2  22   0    5.64    4.55
   2  22   0    1.95    4.29
  -2  22  -1   54.83    5.90
   2  22   1   50.30    5.68
   2  22   2    0.69    4.38
  -3   1  11   -2.26    4.30
  -3   1  10    8.92    3.81
  -3  -1  10   14.64    4.01
   3   1 -10   14.31    3.00
   3  -1 -10   17.05    3.04
   3   1  -9   19.99    2.64
   3  -1  -9   17.22    2.62
  -3   1   9   21.17    3.73
  -3  -1   9   14.29    3.35
  -3   1   8   57.33    4.24
   3   1  -8   53.52    3.32
  -3  -1   7   14.09    2.56
  -3   1   7   13.71    2.56
  -3  -1   6    0.13    1.51
  -3  -1   6    0.58    1.73
  -3   1   6   -0.62    1.86
  -3   1   5  131.91    5.06
  -3  -1   5  133.29    4.91
  -3  -1   5  125.71    4.77
   3   1  -4    3.05    0.40
   3   1  -4    3.18    0.36
  -3  -1   4    5.46    1.29
   3   1  -4    3.05    1.51
  -3  -1   4    3.09    1.40
  -3   1   4    5.85    1.58
   3   1  -3  406.95   10.44
   3   1  -3  389.70   11.12
  -3  -1   3  417.01   11.19
   3   1  -3  398.25   10.41
  -3  -1   3  400.90   11.14
   3   1  -3  408.11   11.09
  -3   1   3  425.82   11.33
   3  -1  -3  397.83   11.28
   3  -1  -2  124.75    4.06
  -3   1   2  124.44    4.01
   3   1  -2  131.71    3.52
   3   1  -2  130.78    3.49
  -3  -1   2  124.32    3.83
   3   1  -2  128.20    3.84
   3   1  -2  129.18    3.98
   3  -1  -2  119.37    3.97
  -3  -1   2  133.43    3.97
  -3  -1   1 4394.47  109.63
   3   1  -1 4344.84  109.62
  -3   1   1 4323.43  109.87
   3  -1  -1 4529.84  109.87
   3   1  -1 4484.22  109.77
   3  -1  -1 4382.72  109.80
  -3   1   1 4303.47  109.57
   3  -1  -1 4368.29  109.58
  -3   1   0    0.10    0.21
  -3  -1   0    0.10    0.20
   3  -1   0   -0.16    0.22
   3   1   0   -0.49    0.24
  -3   1   0   -0.34    0.48
  -3  -1  -1   12.82    1.13
  -3   1  -1   12.42    0.68
   3  -1   1   14.15    0.68
   3   1   1   15.12    0.64
  -3  -1  -1   13.79    0.68
   3  -1   1   13.77    0.74
  -3   1  -1   13.10    0.72
  -3  -1  -1   14.50    0.73
   3   1   2 4269.97  108.49
  -3   1  -2 4367.04  109.10
   3  -1   2 4270.14  109.13
   3  -1   2 4383.52  108.57
  -3   1  -2 4317.83  108.54
  -3  -1  -2 3926.76  108.73
  -3   1  -2 4375.26  108.76
   3  -1   2 4266.31  108.73
  -3  -1  -2 4300.74  108.49
  -3  -1  -3  137.21    4.65
   3   1   3  117.70    4.46
   3  -1   3  131.38    4.56
  -3   1  -3  129.00    4.48
  -3   1  -3  129.87    4.01
  -3   1  -3  128.60    3.59
   3   1   3  132.07    3.55
  -3  -1  -3  130.18    3.56
  -3   1  -3  127.03    4.24
   3  -1   3  129.14    3.66
  -3  -1  -4   98.69    2.91
  -3   1  -4  112.13    2.99
  -3   1  -4  101.53    3.54
   3   1   4  101.79    2.91
   3  -1   4  106.54    3.07
   3  -1   4  104.42    4.14
   3   1   4  107.07    4.18
   3  -1   5  239.15    7.85
   3   1   5  237.86    7.91
  -3  -1  -5  224.23    6.09
  -3   1  -5  229.21    7.03
   3  -1   5  234.48    6.28
   3   1   5  231.75    6.10
  -3   1  -5  238.61    6.19
   3  -1   6    0.07    0.56
   3   1   6   -1.93    2.10
   3  -1   6    0.17    1.81
  -3   1  -6   -0.31    1.27
   3   1   7   27.62    3.17
   3  -1   7   23.90    3.23
  -3   1  -7   26.09    2.27
   3   1   8   19.25    3.37
   3  -1   8   19.17    3.35
  -3   1  -8   23.81    2.57
   3   1   9   35.64    4.35
  -3   1  -9   33.38    3.16
  -3  -1  -9   31.44    3.01
   3  -1   9   41.48    4.42
   3   1  10    2.86    3.83
  -3  -1 -10    1.94    2.55
  -3   1 -10    5.56    2.61
   3  -1  10    0.31    3.94
   3   1  11    0.71    4.38
   3  -1  11    2.45    4.57
  -3   3  11    6.09    4.37
  -3   3  10   -0.30    3.44
   3  -3 -10   -0.39    2.54
   3   3 -10   -1.69    2.58
  -3   3   9    0.53    3.25
   3  -3  -9   -1.21    2.26
   3   3  -9   -2.65    2.20
  -3  -3   9    4.76    3.05
  -3   3   8  109.38    5.95
   3  -3  -8  114.07    4.94
   3   3  -8  117.86    4.88
  -3  -3   8  108.28    5.60
  -3  -3   7   10.33    2.45
  -3   3   7    8.47    2.75
   3  -3  -7    5.75    1.78
   3   3  -7   10.78    1.87
   3   3  -6    4.08    0.64
  -3   3   6    5.30    2.05
  -3   3   6    5.15    1.66
  -3  -3   6    6.15    1.77
  -3  -3   6    6.10    1.98
  -3  -3   5  130.74    4.97
  -3   3   5  144.19    5.44
   3   3  -5  129.56    3.86
   3   3  -5  133.86    3.86
  -3   3   5  140.54    4.97
  -3  -3   5  134.99    4.87
  -3   3   4   18.47    0.68
  -3   3   4   16.77    1.82
   3   3  -4   13.74    1.00
   3   3  -4   14.14    1.58
  -3  -3   4   15.84    1.60
   3   3  -4   12.12    0.92
  -3   3   4   16.56    0.67
  -3   3   4   16.69    1.61
  -3  -3   4   13.73    1.49
  -3   3   3   57.21    1.84
   3  -3  -3   62.20    1.90
   3  -3  -3   55.89    3.04
  -3   3   3   61.52    2.89
   3   3  -3   67.04    2.14
   3   3  -3   57.94    2.54
   3  -3  -3   55.39    2.63
   3   3  -3   59.36    2.05
  -3  -3   3   58.91    2.44
  -3   3   3   59.76    2.53
   3   3  -3   59.62    2.44
  -3  -3   3   61.96    2.57
  -3   3   2   14.90    1.54
   3  -3  -2   14.89    1.76
   3   3  -2   17.44    1.01
  -3  -3   2   16.44    1.18
   3   3  -2   17.36    1.23
   3  -3  -2   16.48    1.37
   3   3  -2   14.65    1.13
   3   3  -2   16.55    0.94
  -3   3   2   16.39    0.90
   3  -3  -2   18.46    0.94
  -3   3   2   18.15    1.28
  -3  -3   2   14.30    1.15
   3   3  -1 3465.58   88.69
   3   3  -1 3545.77   88.70
  -3  -3   1 3600.44   88.59
   3   3  -1 3526.12   88.54
   3  -3  -1 3498.63   88.63
  -3   3   1 3447.01   88.64
   3  -3  -1 3428.26   88.63
  -3   3   1 3411.47   88.60
  -3   3   1 3328.41   89.08
  -3  -3   1 3514.03   88.78
   3   3  -1 3522.08   88.76
  -3   3   0 1122.23   28.58
  -3  -3   0 1147.97   28.92
   3   3   0 1152.36   28.90
   3  -3   0 1123.97   28.56
  -3  -3   0 1106.14   28.56
   3   3   0 1116.29   28.55
   3  -3   1  581.61   15.44
  -3   3  -1  592.71   15.41
   3   3   1  595.24   15.70
  -3  -3  -1  596.91   15.72
  -3   3  -1  587.78   15.71
   3   3   1  579.01   15.37
  -3  -3  -1  603.17   15.40
   3   3   1  574.79   15.26
   3  -3   1  601.43   15.19
  -3   3  -1  593.38   15.20
  -3  -3  -1  593.43   15.27
  -3   3  -1  578.63   16.13
   3   3   2 1154.74   29.86
  -3  -3  -2 1152.68   30.45
  -3  -3  -2 1212.69   30.12
  -3  -3  -2 1153.22   29.99
  -3   3  -2 1178.08   29.91
  -3  -3  -2 1148.93   29.87
   3  -3   2 1172.01   30.00
   3  -3   2 1153.47   30.51
  -3   3  -2 1207.64   30.44
  -3   3  -2 1140.00   29.92
   3   3   3  194.29    5.26
  -3  -3  -3  192.91    5.30
   3  -3   3  187.17    6.15
  -3   3  -3  190.65    5.55
  -3  -3  -3  196.33    5.65
  -3   3  -3  193.95    6.18
  -3  -3  -3  185.51    5.88
  -3   3  -3  182.31    5.73
  -3   3  -3  192.81    5.37
   3  -3   3  190.29    5.46
   3   3   4   73.36    2.25
   3   3   4   77.83    3.58
  -3   3  -4   81.09    2.86
  -3  -3  -4   75.94    2.87
   3  -3   4   73.61    2.55
   3  -3   4   75.58    3.53
  -3   3  -4   72.84    2.41
  -3  -3  -4   68.84    2.29
   3   3   5  315.71    8.27
   3   3   5  317.04   10.11
   3  -3   5  306.47    9.94
   3  -3   5  323.65    8.70
  -3  -3  -5  305.51    9.20
  -3   3  -5  310.49    9.13
  -3   3  -5  320.82    8.51
   3   3   5  310.24    8.34
   3   3   6   59.26    3.77
   3  -3   6   49.97    1.97
  -3  -3  -6   45.85    2.59
  -3   3  -6   46.41    2.57
   3  -3   6   47.24    3.45
   3   3   7    0.44    2.47
  -3   3  -7    2.91    1.68
  -3  -3  -7    4.87    1.69
   3  -3   7   -1.03    2.56
   3   3   8    8.63    3.15
  -3  -3  -8   10.95    2.24
  -3   3  -8   14.58    2.28
   3  -3   8   16.00    3.39
   3   3   9    4.92    3.51
  -3   3  -9    3.29    2.18
  -3  -3  -9    4.15    2.27
   3  -3   9    0.27    3.22
   3   3  10   18.09    4.29
  -3   3 -10   21.50    2.96
  -3  -3 -10   19.89    3.09
   3  -3  10   13.90    4.26
   3  -3  11    3.10    4.27
  -3   5  11   -1.41    4.39
   3  -5 -10   10.10    2.82
   3   5 -10    8.85    2.72
  -3   5  10   16.27    4.37
  -3   5   9   39.51    4.40
   3   5  -9   45.01    3.43
   3  -5  -9   50.93    3.66
  -3  -5   9   42.20    4.25
  -3   5   8   -2.02    2.88
   3  -5  -8   -1.67    1.93
   3   5  -8    0.84    1.74
  -3  -5   8    0.81    2.55
  -3  -5   7   53.57    3.69
  -3   5   7   52.17    3.94
   3   5  -7   55.79    3.04
   3  -5  -7   51.61    3.05
  -3   5   6  391.75   11.63
   3   5  -6  372.47   10.45
  -3  -5   6  389.69   11.83
  -3   5   6  399.68   12.44
   3   5  -5  122.19    3.94
  -3   5   5  122.37    3.53
  -3  -5   5  114.97    4.46
  -3   5   5  124.92    4.72
  -3  -5   5  121.86    4.77
  -3   5   5  126.78    5.32
  -3   5   5  131.95    3.58
   3   5  -5  117.33    3.92
  -3   5   4  745.22   20.31
  -3   5   4  717.55   18.83
   3   5  -4  758.56   19.16
  -3   5   4  725.90   18.88
   3   5  -4  715.09   19.15
  -3   5   4  696.06   19.60
  -3  -5   4  739.45   19.50
  -3  -5   4  713.44   19.70
   3   5  -4  719.16   19.55
  -3   5   3   46.67    2.81
   3   5  -3   50.81    2.39
   3   5  -3   51.97    2.21
   3  -5  -3   46.40    2.40
  -3  -5   3   54.09    2.45
   3   5  -3   52.23    2.06
   3  -5  -3   50.91    1.96
   3   5  -3   49.84    2.12
  -3   5   3   47.71    1.91
  -3  -5   3   55.72    2.21
  -3   5   3   48.55    2.26
  -3  -5   2   24.57    1.32
  -3   5   2   25.52    1.45
   3  -5  -2   28.30    1.44
   3   5  -2   23.79    1.50
   3   5  -2   27.48    1.67
   3   5  -2   24.69    1.26
   3  -5  -2   27.12    1.60
  -3   5   2   23.18    2.08
  -3   5   2   22.98    1.33
   3   5  -2   29.37    2.05
   3   5  -1  279.36    7.69
   3   5  -1  272.40    7.16
   3   5  -1  271.63    7.62
  -3  -5   1  281.69    7.97
   3   5  -1  266.70    7.80
  -3   5   1  272.16    7.54
   3  -5  -1  272.88    7.61
  -3   5   1  265.80    7.31
  -3  -5   1  274.30    7.19
   3  -5  -1  266.27    7.31
  -3  -5   0   83.68    3.25
   3   5   0   82.65    3.06
   3   5   0   81.89    2.90
  -3   5   0   81.04    2.83
   3   5   0   81.70    2.27
  -3   5   0   80.76    3.50
   3  -5   0   84.38    3.77
   3   5   0   76.32    2.77
  -3   5   0   80.14    2.33
  -3  -5   0   82.40    2.31
   3  -5   0   86.28    2.28
  -3  -5  -1  548.65   13.98
   3   5   1  538.03   13.98
   3  -5   1  535.92   13.85
  -3  -5  -1  544.54   14.77
   3   5   1  560.38   14.79
  -3   5  -1  531.07   13.87
  -3   5  -1  537.68   15.25
   3  -5   1  538.83   15.22
   3   5   1  536.16   14.35
   3   5   1  532.90   14.33
   3  -5   1  538.05   14.42
  -3   5  -1  552.47   14.37
   3   5   2   17.78    1.36
   3   5   2   26.01    1.96
  -3  -5  -2   16.05    2.13
  -3  -5  -2   19.35    1.11
  -3   5  -2   20.48    0.98
  -3   5  -2   20.63    1.20
  -3  -5  -2   19.83    1.37
   3   5   2   17.05    1.19
  -3   5  -2   18.02    1.87
   3  -5   2   16.59    1.29
  -3   5  -2   17.83    1.35
  -3   5  -2   16.48    2.14
  -3   5  -3   33.15    1.63
   3  -5   3   31.72    1.68
  -3   5  -3   31.69    1.68
   3   5   3   31.15    1.51
   3   5   3   30.27    1.61
  -3  -5  -3   32.66    1.61
  -3   5  -3   33.24    1.47
   3  -5   3   36.40    2.38
   3  -5   4  147.76    5.42
  -3  -5  -4  141.02    4.65
  -3   5  -4  136.44    4.49
   3  -5   4  146.80    4.64
   3   5   4  148.10    4.26
   3   5   4  145.03    4.34
  -3   5  -4  138.70    4.41
  -3   5  -5  499.60   13.43
   3   5   5  512.40   15.12
   3  -5   5  510.21   14.85
   3  -5   5  521.01   13.71
   3   5   5  490.84   13.27
  -3  -5  -5  493.86   13.96
  -3   5  -5  490.43   13.80
   3   5   5  500.38   13.18
   3  -5   6   97.27    3.51
   3   5   6   98.92    5.00
  -3  -5  -6   98.62    4.02
  -3   5  -6   97.06    3.88
   3  -5   6   96.79    4.85
  -3   5  -7   16.30    2.02
  -3  -5  -7   13.29    1.97
   3   5   7   17.88    3.16
   3  -5   7   15.84    2.94
   3   5   8  154.31    7.44
  -3  -5  -8  145.94    5.89
  -3   5  -8  144.99    5.74
   3  -5   8  143.07    6.95
  -3  -5  -9    0.70    2.36
  -3   5  -9    4.06    2.28
   3   5   9    0.30    3.67
   3  -5   9    1.35    3.25
  -3  -5 -10   -2.19    2.68
  -3   5 -10    2.59    2.41
   3   5  10   -1.02    4.02
   3  -5  10    3.34    3.80
   3   7 -10    1.62    2.54
   3  -7 -10    0.40    2.41
  -3   7  10   -1.70    4.12
   3  -7  -9   21.54    2.86
   3   7  -9   10.55    2.44
  -3   7   9   14.47    4.06
   3   7  -8    1.77    1.79
   3  -7  -8   -1.08    1.98
  -3   7   8   -0.55    2.86
  -3  -7   8   -1.66    2.95
   3  -7  -7   10.12    1.96
   3   7  -7   13.35    1.80
  -3   7   7   15.00    3.04
  -3  -7   7    9.86    2.63
  -3  -7   6  166.38    6.52
   3  -7  -6  171.93    5.99
   3   7  -6  173.59    5.75
  -3   7   6  183.00    7.30
   3   7  -6  173.41    5.53
  -3   7   5  278.86    8.44
  -3   7   5  268.04    9.38
  -3   7   5  270.58    7.55
  -3  -7   5  265.90    8.66
   3   7  -5  258.17    7.88
  -3   7   4    2.32    0.96
  -3   7   4    1.41    0.87
  -3   7   4    2.57    1.27
   3   7  -4    3.27    1.87
  -3  -7   4    4.33    1.18
  -3   7   4    4.99    1.85
  -3   7   3    2.25    1.02
   3  -7  -3    2.48    1.07
   3   7  -3    1.15    1.61
  -3  -7   3    0.69    0.88
  -3   7   3    0.21    0.99
  -3   7   3    2.87    1.71
   3   7  -3    2.05    1.40
   3   7  -3    0.84    0.99
  -3   7   2  143.03    4.55
  -3  -7   2  142.81    4.79
   3  -7  -2  142.45    4.65
   3   7  -2  141.36    4.17
   3  -7  -2  150.33    4.51
   3   7  -2  153.40    4.86
  -3   7   2  147.74    4.40
  -3  -7   2  143.13    4.17
   3   7  -2  142.88    5.13
  -3  -7   1  131.66    4.78
  -3   7   1  114.68    4.70
   3   7  -1  124.09    4.41
  -3  -7   1  118.84    3.26
   3  -7  -1  117.63    3.50
   3   7  -1  117.83    3.20
  -3   7   1  118.09    3.46
   3  -7  -1  118.15    4.03
   3   7   0  532.70   13.41
  -3  -7   0  510.07   13.44
   3   7   0  532.09   14.62
  -3   7   0  530.82   15.02
   3   7   0  518.85   14.26
  -3  -7   0  559.05   14.83
   3  -7   0  506.89   15.14
   3  -7   1   83.58    4.31
  -3   7  -1   89.81    4.13
   3   7   1   87.89    3.63
   3  -7   1   91.15    3.28
  -3   7  -1   81.57    2.34
  -3  -7  -1   86.68    2.53
  -3  -7  -1   91.67    3.94
   3   7   1   89.84    3.19
  -3  -7  -1   85.90    2.65
  -3   7  -1   81.15    2.38
   3   7   2  234.34    7.52
   3   7   2  225.85    6.72
  -3   7  -2  226.98    6.16
  -3  -7  -2  222.22    6.35
  -3   7  -2  227.81    6.28
  -3  -7  -2  222.11    6.51
   3  -7   2  248.24    7.08
  -3   7  -2  225.43    7.86
  -3   7  -3  507.89   14.00
   3   7   3  522.94   14.14
   3  -7   3  543.58   14.55
   3   7   3  518.58   14.16
  -3  -7  -3  515.51   14.03
  -3   7  -3  522.06   13.84
  -3   7  -3  519.28   15.70
   3   7   3  536.70   15.21
   3   7   4   13.08    1.35
   3  -7   4   12.49    1.50
   3   7   4   13.67    1.23
  -3   7  -4   13.60    1.13
  -3  -7  -4   12.63    1.34
   3  -7   5    1.64    1.95
  -3   7  -5   -1.08    1.00
  -3  -7  -5   -1.11    1.27
   3   7   5    0.97    0.85
   3  -7   5    0.81    1.21
  -3  -7  -6   11.10    1.81
  -3   7  -6   14.08    1.61
   3  -7   6   14.44    2.83
   3  -7   6   12.83    1.66
   3   7   6   10.88    2.88
  -3  -7  -7   66.37    3.50
  -3   7  -7   61.75    3.20
   3  -7   7   67.02    4.54
   3   7   7   63.42    4.76
   3   7   8   14.70    3.75
  -3   7  -8   22.70    2.41
  -3  -7  -8   14.22    2.47
   3  -7   8   22.24    3.68
  -3   7  -9   22.15    2.80
  -3  -7  -9   23.83    3.00
   3  -7   9   24.18    4.14
  -3  -7 -10   -0.20    2.55
  -3   7 -10    3.62    2.58
   3   7  10    1.80    4.33
   3  -9 -10    1.21    2.59
  -3   9  10    1.83    4.29
  -3   9   9   55.38    5.68
   3   9  -9   65.62    3.83
   3  -9  -9   56.52    4.00
  -3   9   8   17.63    3.96
   3   9  -8   14.05    2.08
   3  -9  -8   14.42    2.45
   3   9  -7   22.77    3.90
   3   9  -7   27.07    2.12
   3  -9  -7   26.17    2.47
  -3   9   7   31.69    3.94
   3   9  -6  137.61    6.82
   3   9  -6  152.70    5.27
  -3   9   6  153.34    6.93
   3  -9  -6  152.68    5.46
   3   9  -6  152.52    5.17
   3   9  -5   35.90    3.40
   3   9  -5   38.09    2.00
   3  -9  -5   34.62    2.24
   3   9  -5   32.00    2.12
  -3   9   5   34.96    2.02
  -3   9   5   35.15    3.50
  -3   9   4   22.23    2.81
   3   9  -4   20.34    2.63
   3   9  -4   23.07    1.42
   3   9  -4   25.62    1.89
  -3   9   4   24.35    1.73
   3   9  -3   48.54    3.13
   3   9  -3   56.18    1.96
  -3   9   3   50.40    2.33
   3   9  -3   53.91    2.16
   3  -9  -3   50.88    2.52
   3   9  -2   -1.94    1.50
  -3   9   2   -0.32    1.84
   3  -9  -2    0.73    1.09
  -3   9   2   -0.34    0.84
   3   9  -2   -0.02    0.47
   3   9  -2    0.10    0.56
   3  -9  -2    1.64    1.07
  -3   9   1   33.35    2.82
   3   9  -1   26.41    2.34
   3  -9  -1   28.23    1.27
   3  -9  -1   32.78    2.00
   3   9   0    0.46    0.92
   3   9   0    2.31    1.74
  -3   9   0   -0.62    2.01
   3  -9   0    0.29    0.96
  -3  -9  -1   20.62    0.98
   3   9   1   21.53    1.67
   3   9   1   23.33    2.22
  -3   9  -1   22.32    2.34
  -3  -9  -1   21.53    1.14
   3  -9   1   20.98    1.82
  -3   9  -2    1.25    1.95
   3  -9   2    3.87    1.27
   3   9   2    3.33    1.52
  -3  -9  -2    3.86    1.05
  -3   9  -2    3.90    0.74
  -3   9  -2    4.52    0.56
  -3  -9  -2    4.67    0.82
   3   9   2    2.45    1.05
   3  -9   3   35.32    2.26
  -3   9  -3   30.01    1.68
   3   9   3   32.84    1.95
  -3   9  -3   40.47    3.33
   3   9   3   32.57    2.76
  -3  -9  -3   34.94    1.72
  -3   9  -3   33.50    1.45
  -3  -9  -4  223.86    6.75
  -3   9  -4  228.75    6.48
   3   9   4  218.49    6.78
  -3   9  -4  218.23    8.66
   3   9   4  221.99    8.19
   3  -9   4  219.80    7.17
  -3   9  -5   81.14    5.20
  -3   9  -5   79.18    3.05
  -3  -9  -5   75.15    3.30
   3  -9   5   81.82    3.63
   3   9   5   75.68    3.04
   3  -9   6   55.31    3.03
  -3   9  -6   49.94    4.73
  -3  -9  -6   54.59    2.98
  -3   9  -6   58.03    2.72
  -3   9  -7   34.05    2.41
  -3  -9  -7   29.80    2.65
   3   9   7   39.04    4.26
   3   9   8   -2.16    3.56
  -3  -9  -8    3.45    2.13
  -3   9  -8    3.31    1.92
   3  -9   8    2.54    3.17
  -3  -9  -9   17.75    2.85
  -3   9  -9   24.46    2.85
   3   9   9   12.78    4.42
  -3  -9 -10    1.01    2.60
   3 -11  -9   14.29    2.84
  -3  11   9    7.49    4.19
   3 -11  -8   -0.62    2.19
  -3  11   8    1.30    3.66
   3 -11  -7    1.20    1.79
  -3  11   7    6.09    3.57
   3  11  -6  229.54    7.44
   3 -11  -6  218.54    7.29
  -3  11   6  213.60    9.04
   3  11  -6  226.39    9.11
  -3  11   5   81.33    3.41
   3  11  -5   77.48    3.65
   3  11  -5   77.40    4.75
   3  11  -5   79.50    3.04
   3 -11  -5   75.40    3.36
  -3  11   5   70.45    4.93
   3  11  -4    3.58    1.62
  -3  11   4    1.55    1.34
   3  11  -4    3.64    2.27
   3 -11  -4    3.04    1.24
   3  11  -4    2.67    0.96
   3  11  -3   46.47    2.74
  -3  11   3   59.21    3.88
   3  11  -3   51.20    3.49
   3  11  -3   50.02    1.79
   3 -11  -3   52.13    2.16
   3 -11  -3   49.63    2.76
   3 -11  -2  148.06    5.24
   3 -11  -2  142.67    4.19
  -3  11   2  149.86    6.21
   3  11  -2  142.80    5.78
   3  11  -2  137.89    5.16
   3 -11  -2  142.83    4.42
   3 -11  -1    4.84    1.47
   3 -11  -1    4.23    0.49
   3 -11  -1    5.95    0.65
  -3  11   1    6.21    2.15
   3  11  -1    7.68    2.10
   3  11   0    1.61    1.73
  -3  11   0   -2.40    1.98
   3 -11   0    1.94    1.31
   3  11   0    2.18    1.15
  -3  11  -1   13.01    2.48
  -3 -11  -1   11.14    0.90
   3  11   1   12.18    2.25
  -3 -11  -1   13.82    0.78
   3  11   1   14.15    1.61
   3 -11   1   12.85    1.66
  -3  11  -2    7.65    2.54
   3  11   2    6.74    2.02
   3 -11   2    8.33    1.58
  -3 -11  -2    6.80    1.19
   3  11   2    5.71    1.41
  -3 -11  -2    7.58    0.90
   3 -11   3   16.73    2.02
  -3  11  -3   15.43    2.91
  -3 -11  -3   18.75    1.35
  -3  11  -3   19.56    1.05
   3  11   3   18.45    1.87
   3  11   3   18.33    2.72
   3 -11   4  811.93   22.24
  -3  11  -4  782.50   20.98
  -3 -11  -4  801.19   21.38
  -3  11  -4  819.25   23.88
   3  11   4  802.90   21.75
   3  11   4  846.69   23.42
   3 -11   5  177.11    6.45
   3  11   5  182.75    5.93
   3  11   5  183.37    7.70
  -3  11  -5  171.74    8.11
  -3  11  -5  174.41    5.48
  -3 -11  -5  172.61    5.85
  -3  11  -6   64.38    5.31
  -3 -11  -6   74.40    3.47
   3 -11   6   62.57    3.57
  -3 -11  -7    1.22    1.81
  -3  11  -7   -0.34    3.51
  -3 -11  -8   27.56    2.95
  -3  11  -8   20.54    4.64
   3  11   9   -1.11    4.29
  -3 -11  -9   -0.72    2.45
  -3  13   8   13.40    4.53
  -3  13   7   20.06    4.27
   3 -13  -7    9.91    2.23
   3  13  -6    5.07    1.90
   3 -13  -6    3.73    1.72
  -3  13   6    9.00    3.53
   3  13  -5    2.98    1.83
  -3  13   5    2.38    1.59
   3 -13  -5   -0.09    1.41
   3  13  -5   -0.93    2.68
  -3  13   4  168.76    7.37
   3  13  -4  145.26    5.84
  -3  13   4  153.91    5.67
   3  13  -4  141.04    6.54
  -3  13   3  165.46    7.26
   3  13  -3  165.34    6.10
   3  13  -3  153.72    6.72
   3  13  -2   94.09    4.31
   3 -13  -2   98.13    4.31
  -3  13   2  105.84    5.55
   3  13  -2   99.01    5.08
   3 -13  -1  539.69   15.75
   3  13  -1  540.49   16.31
  -3  13   1  550.85   16.74
   3  13   0   83.06    3.95
   3 -13   0   85.75    4.06
  -3  13   0   90.56    4.93
   3  13   0   82.12    4.45
   3  13   1   33.61    2.44
   3 -13   1   30.52    2.57
   3  13   1   30.91    3.10
  -3  13  -1   38.74    3.68
   3  13   2    9.64    1.76
   3 -13   2    3.54    1.88
   3  13   2   11.15    2.61
  -3  13  -2    8.33    2.91
   3 -13   3  101.89    4.57
  -3  13  -3   83.88    5.51
   3  13   3   89.84    4.10
   3  13   3   94.24    5.24
   3  13   4    1.35    1.61
   3  13   4   -3.33    2.97
  -3  13  -4    1.07    3.11
   3 -13   4    0.48    1.89
   3 -13   5    8.81    2.19
  -3  13  -5    2.67    3.18
   3  13   5    7.91    1.75
  -3 -13  -5    6.66    1.66
   3  13   5    4.73    3.24
  -3 -13  -6   26.93    2.39
   3  13   6   29.36    4.04
  -3  13  -6   25.88    4.35
   3 -13   6   30.97    2.91
  -3  13  -7   12.14    4.24
  -3 -13  -7    9.26    2.22
  -3  15   7    8.36    4.53
   3  15  -6    2.43    2.21
  -3  15   5    6.65    1.99
   3  15  -5    6.62    2.23
  -3  15   4    0.90    1.83
   3  15  -4    3.29    1.96
   3  15  -4    4.85    3.02
  -3  15   4    2.54    3.11
   3  15  -3   28.37    2.72
  -3  15   3   30.76    2.73
   3  15  -3   33.74    3.58
  -3  15   3   31.52    3.92
   3  15  -2   61.94    4.35
  -3  15   2   65.54    4.79
   3  15  -2   55.33    3.53
   3 -15  -2   55.19    3.61
   3  15  -1    4.35    2.73
  -3  15   1    1.95    2.72
   3 -15  -1    1.50    1.86
   3  15   0   16.81    3.21
  -3  15   0   18.56    3.28
   3  15   0   17.22    2.31
   3 -15   0   15.85    2.50
  -3  15  -1  128.59    6.47
   3  15   1  120.03    5.19
   3  15   1  125.54    6.24
   3 -15   2   37.32    3.15
   3  15   2   34.20    3.61
  -3  15  -2   29.67    3.96
   3  15   2   38.37    2.90
   3  15   3   17.12    2.21
   3  15   3   21.97    3.60
  -3  15  -3   15.81    3.73
   3 -15   3   19.26    2.70
  -3  15  -4  154.36    7.70
   3 -15   4  143.49    6.34
   3  15   4  149.40    5.84
   3  15   4  154.31    7.28
   3 -15   5   13.04    2.61
   3  15   5   15.12    3.83
  -3  15  -5   20.96    4.22
   3  15   5   17.28    2.32
  -3  15  -6   12.45    4.29
   3  15   6   17.21    4.30
   3  15   7   -3.53    4.44
   3  17  -6    1.19    2.41
  -3  17   6    3.17    4.09
   3  17  -5   -1.19    2.23
  -3  17   5    5.30    3.95
  -3  17   4   15.74    2.48
   3  17  -4    9.94    2.48
  -3  17   4   18.59    4.06
   3  17  -3   27.72    3.82
   3  17  -3   27.37    3.16
  -3  17   3   29.04    3.04
   3  17  -2    3.59    3.05
  -3  17   2    3.48    3.39
  -3  17   2    3.14    2.20
   3  17  -2   -1.16    2.13
  -3  17   1   31.05    4.16
   3  17  -1   22.06    3.60
   3 -17   0   -0.20    2.04
   3  17   0    0.37    1.97
   3  17   0    5.14    2.98
  -3  17   0   -2.99    3.39
  -3  17  -1   74.09    5.40
   3  17   1   57.59    4.71
   3  17   1   63.36    3.97
   3 -17   2   18.56    2.83
   3  17   2   20.06    3.68
  -3  17  -2   20.05    3.91
   3  17   2   21.88    2.70
   3  17   3   16.13    2.56
   3 -17   3   17.46    2.95
   3  17   3   18.55    3.77
  -3  17  -3   21.67    4.13
   3  17   4   42.62    3.23
   3 -17   4   43.91    3.79
   3  17   4   43.47    4.72
  -3  17  -4   30.36    4.68
   3  17   5    8.01    3.86
  -3  17  -5    1.64    4.06
  -3  17  -5    3.71    2.51
  -3  17  -6   11.72    2.89
   3  17   6   15.66    4.63
   3  19  -6   11.81    3.07
   3  19  -5   -2.02    2.59
  -3  19   5   -4.36    4.59
   3  19  -4   -1.34    2.68
  -3  19   4    1.78    2.41
  -3  19   4    1.40    4.24
   3  19  -3   21.74    3.24
  -3  19   3   22.71    3.20
  -3  19   2   -0.21    2.46
   3  19  -2    2.41    2.55
   3  19  -2   -1.79    3.50
  -3  19   2    2.60    3.68
  -3  19   1    8.43    2.70
  -3  19   1    7.29    4.12
   3  19  -1   10.12    3.69
   3  19   0    3.19    2.62
  -3  19   0    4.36    2.54
  -3  19   0    3.04    3.69
   3  19   0    3.01    3.54
   3  19   1   15.28    2.84
  -3  19  -1   12.50    4.10
   3  19   1   13.29    3.71
  -3  19  -2    5.17    2.59
   3  19   2    1.64    2.40
   3  19   2    4.72    3.64
  -3  19  -2    3.78    3.85
  -3  19  -3    3.88    2.62
   3  19   3    1.80    2.45
   3  19   3    9.38    4.14
  -3  19  -3    2.26    4.08
  -3  19  -4   23.60    3.38
   3  19   4   21.38    3.11
  -3  19  -5   -0.47    2.72
   3  19   5   10.88    4.56
  -3  19  -6   32.20    3.87
  -3  21   4    3.55    2.82
  -3  21   3  114.20    6.12
  -3  21   3  124.04    7.91
   3  21  -2   30.13    3.69
  -3  21   2   30.65    3.70
  -3  21   2   35.53    5.48
  -3  21   1   27.95    3.75
  -3  21   1   20.18    4.87
  -3  21   0   28.25    3.70
   3  21   0   26.50    3.62
  -3  21   0   32.52    5.09
   3  21   0   30.10    4.75
   3  21   1   51.81    4.18
   3  21   1   43.16    5.26
  -3  21  -1   35.04    5.23
   3  21   2   16.19    3.05
  -3  21  -2   13.01    3.26
   3  21   2   10.13    4.36
  -3  21  -2   12.70    4.68
   3  21   3    0.34    4.19
   3  21   3    0.45    2.67
   3  21   4    1.74    2.56
  -4   0  10   21.08    4.08
   4   0 -10   13.93    2.77
  -4   0   9    2.67    2.97
   4   0  -9   -0.51    2.11
  -4   0   8    2.71    2.62
   4   0  -8   -1.32    1.83
  -4   0   7   -1.05    2.15
  -4   0   7   -0.31    1.85
  -4   0   6  293.26    9.33
  -4   0   6  295.42    9.52
  -4   0   5    1.77    1.28
  -4   0   5    0.70    1.47
  -4   0   4  697.90   19.29
  -4   0   4  729.89   19.34
   4   0  -4  707.08   19.21
  -4   0   3    1.02    1.13
  -4   0   3    1.44    1.06
   4   0  -3    0.36    1.22
  -4   0   2 2481.60   62.42
   4   0  -2 2426.29   62.41
  -4   0   2 2485.33   62.84
   4   0  -2 2500.54   62.82
  -4   0   1    0.57    0.34
   4   0  -1   -0.08    0.32
   4   0  -1    0.25    0.57
  -4   0   1    0.60    0.50
   4   0   0    0.15    0.29
  -4   0   0    0.09    0.34
   4   0   1    0.12    0.42
  -4   0  -1    0.10    0.49
  -4   0  -1   -0.30    0.96
  -4   0  -2 1934.38   48.47
   4   0   2 1901.17   48.48
   4   0   2 1860.53   48.68
   4   0   3    0.45    1.28
  -4   0  -3   -0.41    1.57
  -4   0  -3    0.15    0.47
   4   0   3    0.39    0.48
  -4   0  -4   61.42    1.89
   4   0   4   60.46    1.92
  -4   0  -4   54.92    2.39
   4   0   4   61.87    3.14
  -4   0  -5    0.29    0.49
  -4   0  -5   -0.61    0.95
   4   0   5   -1.60    1.74
   4   0   5    0.54    0.55
   4   0   6  281.49    9.58
  -4   0  -6  280.29    8.64
   4   0   7   -0.21    2.34
  -4   0  -7    0.25    1.52
   4   0   8    3.43    2.85
  -4   0  -8   -0.89    2.02
   4   0   9    1.13    3.28
  -4   0  -9    0.17    2.26
   4   0  10   20.08    4.48
  -4   0 -10   29.24    3.33
   4   0  11    0.36    4.56
  -4   2  11    8.78    4.21
  -4   2  10   11.57    3.91
   4   2 -10   12.03    2.77
  -4  -2   9   31.63    3.89
   4   2  -9   37.19    3.13
  -4   2   9   35.79    4.16
   4   2  -8   19.74    2.40
  -4   2   8   21.16    3.33
  -4  -2   8   21.55    3.07
  -4  -2   7  368.11   11.25
  -4  -2   7  336.90   11.32
  -4   2   7  353.41   11.65
  -4  -2   6   45.57    2.95
  -4   2   6   53.63    3.29
  -4  -2   6   49.37    3.09
  -4  -2   5  169.46    5.85
   4   2  -5  170.34    4.64
  -4   2   5  178.61    6.23
  -4  -2   5  168.98    5.90
   4   2  -5  172.56    4.64
  -4   2   4   53.31    2.81
   4   2  -4   51.01    1.70
  -4   2   4   47.32    2.52
  -4  -2   4   49.89    2.49
  -4  -2   4   51.08    2.49
   4   2  -4   49.08    2.44
   4   2  -4   50.26    1.65
  -4  -2   3  595.77   16.01
   4   2  -3  602.64   15.96
   4  -2  -3  616.99   16.36
  -4   2   3  623.62   16.38
   4   2  -3  614.37   15.59
  -4   2   3  588.71   15.34
   4   2  -3  591.13   15.53
  -4   2   3  598.17   16.22
  -4  -2   3  610.55   16.16
   4   2  -3  580.07   16.11
   4  -2  -3  588.25   16.14
   4  -2  -3  611.23   15.39
  -4   2   2    7.45    1.24
   4  -2  -2    2.94    1.47
   4  -2  -2    4.49    0.54
  -4   2   2    4.05    0.51
  -4   2   2    3.74    1.01
  -4  -2   2    5.46    1.05
   4  -2  -2    2.26    1.23
   4   2  -2    5.54    1.07
  -4  -2   2    5.82    0.84
   4   2  -2    5.58    0.87
   4   2  -2    3.98    0.52
  -4  -2   1    0.92    0.80
   4  -2  -1    2.10    0.95
   4   2  -1    1.06    0.82
   4  -2  -1    0.10    0.56
  -4   2   1    1.23    0.56
   4   2  -1    1.45    0.59
  -4  -2   1   -0.52    0.68
  -4   2   1    0.19    1.14
   4  -2  -1   -0.30    1.45
  -4   2   1    0.92    0.84
   4  -2   0 1482.41   37.16
   4   2   0 1427.64   37.15
  -4  -2   0 1457.18   37.16
  -4   2   0 1387.08   37.68
  -4  -2   0 1463.01   37.23
   4   2   0 1463.41   37.23
  -4   2   0 1491.48   37.18
  -4   2  -1 1893.52   49.80
   4  -2   1 1955.73   49.85
   4  -2   1 1992.54   49.75
  -4   2  -1 1987.52   49.77
  -4  -2  -1 1990.54   49.79
   4   2   1 1967.82   49.78
   4  -2   1 1802.38   50.15
   4   2   1 1950.37   49.80
  -4  -2  -1 1953.23   49.80
  -4  -2  -1 1937.62   50.05
   4   2   1 1998.36   50.11
  -4  -2  -2  358.41   10.49
  -4   2  -2  374.64   10.50
   4  -2   2  368.33   10.54
   4  -2   2  373.57    9.98
   4   2   2  375.38    9.88
  -4  -2  -2  373.62    9.89
   4   2   2  384.18   10.08
   4  -2   2  372.97   10.02
  -4  -2  -2  376.42   10.08
  -4   2  -2  387.90   10.04
  -4   2  -2  381.43    9.94
  -4  -2  -3   48.82    2.20
  -4   2  -3   44.04    2.17
   4  -2   3   43.56    1.66
  -4  -2  -3   43.46    1.54
   4   2   3   43.23    1.49
  -4   2  -3   44.50    2.46
  -4   2  -3   43.26    1.56
  -4   2  -3   44.97    1.82
  -4  -2  -3   41.82    1.82
   4  -2   3   41.85    2.38
   4   2   4    5.98    1.58
   4  -2   4    4.48    0.80
  -4  -2  -4    6.71    0.67
   4  -2   4    4.38    1.65
  -4  -2  -4    5.30    1.05
  -4   2  -4    4.19    0.95
  -4   2  -4    4.64    0.66
   4   2   4    6.01    0.59
  -4   2  -5   61.62    2.11
   4   2   5   64.62    3.54
   4   2   5   65.51    2.00
  -4   2  -5   65.62    2.81
  -4  -2  -5   67.59    2.86
   4  -2   5   55.25    3.30
   4  -2   5   63.31    2.25
  -4  -2  -5   69.08    2.06
   4   2   6   41.34    3.27
   4  -2   6   40.20    1.68
  -4  -2  -6   38.57    2.39
  -4   2  -6   37.52    2.32
   4  -2   6   36.07    3.14
  -4   2  -7  180.60    6.33
   4  -2   7  182.99    7.51
   4   2   7  175.01    7.35
   4   2   8   11.54    3.22
  -4   2  -8    7.81    1.94
   4  -2   8    5.10    3.07
   4   2   9    2.32    3.29
  -4   2  -9    3.85    2.27
   4  -2   9    2.52    3.27
   4   2  10    1.32    4.02
  -4   2 -10    0.38    2.42
   4  -2  10    8.24    3.96
   4   2  11    0.37    4.36
   4  -2  11    3.54    4.36
  -4   4  11    6.15    4.46
  -4   4  10   46.57    5.28
   4   4 -10   43.82    3.65
   4  -4 -10   38.94    3.72
  -4   4   9   -1.89    3.31
   4  -4  -9    0.17    2.23
   4   4  -9   -0.16    2.18
  -4  -4   9    0.23    2.92
  -4   4   8   15.83    3.24
   4   4  -8   20.75    2.32
   4  -4  -8   20.40    2.48
  -4  -4   8   17.29    3.06
  -4   4   7   23.10    3.17
  -4   4   7   20.70    2.45
  -4  -4   7   15.80    2.72
  -4   4   6   20.41    2.21
  -4  -4   6   17.99    2.08
  -4  -4   6   17.24    2.28
   4   4  -6   16.12    1.10
  -4   4   6   22.29    2.83
  -4   4   5  164.43    4.31
  -4   4   5  173.41    6.25
   4   4  -5  168.99    4.78
  -4  -4   5  160.89    5.54
  -4   4   5  157.07    5.63
  -4  -4   5  162.69    5.74
  -4   4   5  159.13    4.28
   4   4  -5  156.15    4.72
  -4  -4   4  764.20   20.70
  -4   4   4  757.58   20.81
  -4   4   4  760.86   19.81
   4   4  -4  795.21   20.16
  -4   4   4  772.17   19.87
   4   4  -4  762.44   20.13
  -4  -4   4  773.59   20.74
  -4   4   4  789.18   21.33
   4   4  -3   -0.59    0.63
  -4   4   3    0.31    1.27
   4  -4  -3    0.79    0.72
   4   4  -3   -0.47    0.87
  -4  -4   3   -1.30    1.16
  -4   4   3    0.14    0.64
  -4  -4   3    0.50    1.06
   4  -4  -3    0.95    1.26
   4   4  -3    0.36    1.18
  -4   4   3   -0.14    1.02
   4   4  -3   -0.39    1.20
  -4   4   2  114.31    3.70
   4   4  -2  110.90    3.55
   4   4  -2  118.77    3.62
   4   4  -2  121.29    3.64
   4   4  -2  119.07    3.56
  -4  -4   2  114.20    3.60
   4  -4  -2  113.90    3.74
  -4   4   2  121.17    4.22
   4  -4  -2  122.49    4.42
  -4   4   2  113.11    3.44
   4  -4  -2  115.05    3.49
   4   4  -2  117.36    3.96
   4   4  -1 4670.09  118.44
   4   4  -1 4776.59  118.73
   4   4  -1 4669.40  118.72
  -4  -4   1 4670.92  118.79
   4   4  -1 4633.55  118.72
   4  -4  -1 4691.19  118.67
  -4   4   1 4715.36  118.62
   4  -4  -1 4714.91  118.55
  -4  -4   1 4582.85  118.46
  -4   4   1 4618.67  118.57
  -4   4   0 2749.31   71.09
   4  -4   0 2767.66   71.79
   4   4   0 2841.23   71.24
  -4  -4   0 2863.69   71.27
  -4   4   0 2808.30   70.83
   4  -4   0 2805.72   70.78
  -4  -4   0 2760.16   70.80
   4   4   0 2765.42   70.77
   4   4   1  874.85   23.04
  -4  -4  -1  904.48   23.08
  -4  -4  -1  882.73   22.72
   4   4   1  846.43   22.69
  -4   4  -1  876.64   23.10
  -4   4  -1  876.92   22.41
  -4   4  -1  884.08   23.61
  -4  -4  -1  867.60   22.48
   4   4   1  851.04   22.48
   4  -4   1  897.32   22.40
   4  -4   1  863.27   22.77
  -4   4  -1  884.75   22.73
   4  -4   2  773.07   20.49
  -4  -4  -2  791.01   21.00
   4   4   2  802.53   21.05
  -4  -4  -2  774.77   20.37
   4  -4   2  773.33   20.99
  -4   4  -2  794.30   20.42
  -4   4  -2  787.08   20.97
   4   4   2  765.42   20.36
   4   4   2  797.60   20.36
   4  -4   2  779.86   20.25
  -4  -4  -2  772.60   20.36
  -4   4  -2  792.07   20.27
   4   4   3   21.25    1.12
  -4  -4  -3   18.55    1.17
   4  -4   3   18.68    1.28
   4  -4   3   17.52    1.73
  -4   4  -3   17.97    1.16
  -4  -4  -3   19.91    1.29
  -4   4  -3   19.64    1.21
  -4   4  -3   21.23    1.47
  -4   4  -4  840.77   21.82
   4   4   4  850.20   21.67
   4  -4   4  816.21   21.97
  -4   4  -4  834.36   22.11
  -4  -4  -4  826.99   22.20
   4  -4   4  844.41   23.03
  -4  -4  -5   90.17    3.59
  -4   4  -5  101.60    3.61
   4  -4   5   96.74    4.40
   4   4   5   90.99    2.97
   4   4   5   95.02    2.87
   4  -4   5   97.69    3.32
  -4   4  -5   95.35    3.11
   4   4   5   92.19    4.51
   4   4   6  145.95    6.10
  -4  -4  -6  134.22    4.98
  -4   4  -6  133.32    4.90
   4  -4   6  141.00    4.44
   4  -4   6  143.49    6.02
  -4  -4  -7   52.91    3.11
  -4   4  -7   57.50    3.11
   4   4   7   49.39    4.03
   4  -4   7   53.74    4.15
  -4  -4  -8    3.64    1.97
  -4   4  -8    3.68    1.91
   4  -4   8    4.40    3.01
   4   4   8    5.80    3.15
  -4  -4  -9   46.00    3.50
  -4   4  -9   44.87    3.39
   4  -4   9   40.51    4.51
   4   4   9   38.40    4.73
  -4  -4 -10    2.78    2.56
  -4   4 -10    2.62    2.46
   4  -4  10   -1.25    4.20
   4   4  10    1.36    4.16
   4  -6 -10   71.08    4.60
   4   6 -10   73.25    4.54
  -4   6  10   66.87    6.00
   4   6  -9    3.70    2.17
   4  -6  -9    5.49    2.41
  -4   6   9    5.00    3.70
   4  -6  -8   55.35    3.48
   4   6  -8   54.91    3.30
  -4   6   8   58.11    4.78
  -4  -6   8   53.05    3.98
  -4   6   7   28.64    3.58
  -4  -6   7   19.26    2.80
   4   6  -7   22.73    2.11
   4  -6  -7   24.32    2.34
  -4  -6   6  137.89    5.70
  -4  -6   6  150.68    5.50
  -4   6   6  153.28    5.73
   4   6  -6  142.91    4.66
  -4   6   6  154.27    6.47
  -4   6   5   -2.57    1.84
  -4   6   5    0.75    0.75
  -4   6   5    1.36    0.76
   4   6  -5    1.32    0.89
  -4   6   5   -0.12    1.34
  -4  -6   5   -1.81    1.51
  -4  -6   5    1.18    1.67
  -4   6   4  196.94    6.97
   4  -6  -4  191.49    5.65
  -4  -6   4  197.36    6.06
  -4   6   4  185.63    6.19
   4   6  -4  202.75    6.22
   4   6  -4  187.20    5.84
  -4  -6   4  195.69    6.28
  -4   6   4  200.76    5.57
   4   6  -3   15.03    1.95
   4   6  -3   17.96    1.50
  -4   6   3   15.88    1.24
   4   6  -3   20.20    1.72
   4  -6  -3   16.90    1.70
  -4  -6   3   18.87    1.40
  -4   6   3   18.89    1.54
   4   6  -3   20.83    1.37
  -4   6   3   19.24    2.10
   4   6  -3   19.76    1.39
   4  -6  -3   20.03    1.32
   4   6  -2  442.05   12.08
  -4   6   2  430.78   11.90
   4   6  -2  432.08   11.71
   4  -6  -2  468.94   12.05
   4   6  -2  435.23   12.10
   4   6  -2  447.77   12.12
   4  -6  -2  462.42   12.08
  -4   6   2  435.93   11.92
  -4  -6   2  441.58   11.76
   4   6  -2  416.86   12.36
   4   6  -1  574.45   15.53
   4  -6  -1  594.54   15.40
  -4   6   1  580.08   15.24
  -4   6   1  564.04   14.95
  -4  -6   1  586.45   14.84
   4   6  -1  557.41   14.75
   4  -6  -1  578.97   14.95
  -4  -6   1  551.90   15.65
   4  -6  -1  575.99   16.17
   4   6  -1  559.29   15.37
   4   6  -1  574.93   15.41
  -4  -6   0  565.25   15.09
   4   6   0  553.68   14.96
   4   6   0  550.05   14.09
  -4   6   0  559.78   14.70
  -4  -6   0  547.01   14.14
   4  -6   0  548.07   14.09
   4  -6   0  574.86   15.71
  -4   6   0  538.54   15.48
  -4   6   0  546.98   14.16
   4   6   0  532.68   14.72
   4   6   0  538.25   14.77
   4  -6   1  656.58   18.74
  -4   6  -1  648.02   18.75
  -4  -6  -1  685.99   18.26
   4   6   1  670.22   18.21
  -4   6  -1  676.41   17.80
   4  -6   1  679.38   17.89
   4   6   1  670.66   17.79
   4   6   1  662.64   17.80
  -4   6  -1  663.16   17.19
  -4  -6  -1  659.81   17.31
   4   6   1  674.87   17.31
   4  -6   1  674.28   17.17
   4   6   2 1476.73   38.77
   4  -6   2 1453.94   38.24
   4   6   2 1451.35   38.11
  -4  -6  -2 1475.39   37.98
  -4   6  -2 1539.14   37.81
   4   6   2 1462.26   38.08
  -4   6  -2 1467.69   39.40
  -4   6  -2 1462.65   37.68
  -4  -6  -2 1449.63   37.84
   4  -6   3   73.35    2.98
   4   6   3   76.03    2.87
   4   6   3   80.27    3.72
  -4   6  -3   71.94    4.11
   4   6   3   84.69    2.82
  -4  -6  -3   76.95    2.79
  -4   6  -3   74.95    2.60
  -4  -6  -4   90.49    3.31
  -4   6  -4   88.75    3.13
   4   6   4   90.39    3.03
   4  -6   4   88.19    4.08
   4   6   4   90.64    3.14
   4  -6   4   83.59    3.36
  -4  -6  -5   60.69    2.84
  -4   6  -5   62.81    2.70
   4  -6   5   63.37    3.73
   4  -6   5   63.98    2.80
   4   6   5   61.19    2.27
   4  -6   6    3.76    1.36
  -4  -6  -6    5.17    1.62
  -4   6  -6    3.83    1.41
   4  -6   6    3.95    2.45
   4   6   6    5.56    2.51
  -4  -6  -7    2.91    1.75
  -4   6  -7    2.84    1.68
   4  -6   7    0.65    2.56
   4   6   7    0.99    2.84
  -4   6  -8   25.20    2.53
  -4  -6  -8   31.38    2.77
   4  -6   8   36.90    3.98
   4   6   8   34.42    4.14
  -4  -6  -9   -0.71    2.39
  -4   6  -9    0.64    2.14
   4  -6   9   -0.83    3.42
   4   6   9   -4.11    3.57
  -4   6 -10    0.37    2.44
  -4  -6 -10   -2.01    2.66
   4  -6  10   -3.42    3.84
   4   6  10   -1.77    3.94
  -4   8  10   21.34    4.94
   4   8 -10   29.93    3.32
   4  -8 -10   28.42    3.40
  -4   8   9   22.19    4.31
   4  -8  -9   19.02    2.93
   4   8  -9   25.83    2.82
  -4   8   8    1.99    3.52
   4  -8  -8    1.09    1.95
   4   8  -8    5.26    1.95
  -4   8   7    6.32    3.00
   4  -8  -7    0.93    1.68
   4   8  -7    4.78    1.52
   4   8  -6  154.72    5.37
  -4   8   6  167.06    7.10
   4   8  -6  162.24    5.47
   4  -8  -6  173.40    5.83
  -4   8   5   58.23    3.93
   4   8  -5   58.55    3.90
  -4  -8   5   56.83    2.80
  -4   8   5   53.90    3.02
  -4   8   5   58.84    2.40
   4   8  -5   51.00    2.55
   4   8  -4  101.11    3.82
   4  -8  -4  102.27    3.67
  -4   8   4  108.59    4.93
  -4  -8   4  107.23    3.72
  -4   8   4  101.83    3.94
   4   8  -4   98.82    4.63
   4   8  -3   36.25    1.75
   4   8  -3   30.86    1.95
   4  -8  -3   36.31    1.97
   4   8  -3   38.16    2.26
  -4  -8   3   37.25    1.73
  -4   8   3   34.05    1.92
   4   8  -3   32.03    2.50
   4  -8  -2   41.17    2.19
   4  -8  -2   44.79    2.00
   4   8  -2   41.01    2.24
   4   8  -2   43.76    1.63
  -4  -8   2   46.88    3.00
   4   8  -2   43.27    2.48
  -4  -8   2   46.78    1.68
  -4   8   2   40.31    1.87
  -4   8   1 1286.10   33.18
   4   8  -1 1234.53   32.53
   4   8  -1 1224.17   31.22
   4  -8  -1 1253.16   32.29
  -4  -8   1 1217.71   31.29
   4   8  -1 1191.85   32.23
   4  -8  -1 1229.93   31.49
  -4  -8   1 1231.66   32.74
  -4   8   1 1235.30   31.49
  -4   8   0 1455.92   39.37
   4   8   0 1495.97   38.76
   4  -8   0 1482.19   37.44
   4  -8   0 1440.57   38.60
   4   8   0 1478.26   37.48
  -4   8   0 1473.66   37.50
   4   8   0 1483.87   38.48
  -4  -8   0 1546.29   39.03
  -4  -8   0 1452.20   37.54
   4   8   1    3.87    1.67
  -4  -8  -1    3.11    0.67
  -4   8  -1    2.79    0.51
  -4  -8  -1    3.27    0.82
   4   8   1    4.17    0.98
   4  -8   1    4.14    1.24
  -4   8  -1    0.77    1.82
  -4   8  -2   14.64    2.23
  -4  -8  -2   11.66    0.98
  -4   8  -2    9.95    0.74
   4   8   2    9.09    1.85
   4   8   2   10.26    1.25
   4  -8   2    7.81    1.34
  -4  -8  -2    8.61    1.14
  -4   8  -2    9.26    0.92
  -4   8  -3   56.69    2.02
  -4  -8  -3   51.93    2.21
   4   8   3   54.99    2.38
  -4   8  -3   51.07    2.21
   4  -8   3   55.63    2.75
   4   8   3   49.02    3.25
  -4   8  -3   46.13    3.51
  -4  -8  -4  329.15    9.58
  -4   8  -4  329.53    9.31
   4  -8   4  338.00    9.95
   4   8   4  360.21   11.00
   4   8   4  335.95    9.52
  -4   8  -4  323.81   11.46
   4  -8   5   18.92    1.88
   4   8   5   17.51    1.43
  -4  -8  -5   19.54    1.76
  -4   8  -5   17.13    1.48
  -4  -8  -6    8.76    1.78
  -4   8  -6    7.34    1.42
   4  -8   6    6.24    2.58
   4  -8   6    7.76    1.66
   4  -8   7  176.82    7.50
   4   8   7  172.19    7.92
  -4  -8  -7  167.28    6.21
  -4   8  -7  164.45    5.91
   4  -8   8    5.14    3.11
   4   8   8   -0.30    3.31
  -4  -8  -8    0.16    1.85
  -4   8  -8    2.17    1.84
   4  -8   9    6.60    3.76
  -4   8  -9    4.08    2.37
  -4  -8  -9    2.51    2.30
   4   8   9    8.71    3.90
  -4   8 -10    2.86    2.57
   4   8  10    7.83    4.88
  -4  -8 -10    3.45    2.78
   4 -10 -10    0.20    2.79
  -4  10   9   22.58    4.84
   4 -10  -9   18.56    2.86
   4 -10  -8   13.62    2.44
   4  10  -8   15.62    2.09
  -4  10   7    1.93    3.01
   4 -10  -7    3.36    1.84
   4  10  -7    3.60    1.41
   4  10  -6   21.95    1.93
   4 -10  -6   23.31    2.13
   4  10  -6   22.01    1.83
  -4  10   6   17.86    3.25
   4  10  -6   18.18    3.34
   4  10  -5  183.48    7.45
   4  10  -5  184.72    5.76
   4 -10  -5  185.16    6.07
  -4  10   5  185.52    5.97
   4  10  -5  188.98    6.27
  -4  10   5  176.15    7.56
   4  10  -4    2.60    2.08
   4  10  -4    2.34    1.35
   4  10  -4    1.27    0.93
   4 -10  -3  150.86    5.17
   4  10  -3  144.63    4.43
   4  10  -3  148.83    5.76
   4  10  -3  146.92    5.22
  -4  10   3  148.26    4.78
   4 -10  -2  447.05   13.09
   4  10  -2  466.18   11.98
  -4  10   2  446.87   14.14
   4  10  -2  435.30   13.56
   4  10  -2  452.69   13.18
   4 -10  -2  460.59   12.45
  -4  10   2  474.12   12.41
   4 -10  -1   50.23    1.73
   4  10  -1   46.54    2.97
  -4  10   1   50.31    3.29
   4  10  -1   44.49    2.50
   4 -10  -1   49.79    2.69
   4  10   0   20.54    2.11
  -4  10   0   17.37    2.38
   4 -10   0   18.89    1.75
   4  10   0   15.76    1.57
   4  10   1  314.21    9.55
  -4 -10  -1  285.68    7.91
   4  10   1  302.97    8.89
   4 -10   1  307.77    9.07
  -4  10  -1  296.54    9.98
  -4 -10  -1  287.65    7.82
  -4  10  -2   19.28    2.61
  -4 -10  -2   22.85    1.27
   4  10   2   18.72    2.43
   4 -10   2   27.84    2.01
  -4  10  -2   24.58    1.12
   4  10   2   20.46    1.75
  -4 -10  -2   21.60    1.51
  -4  10  -2   24.19    0.99
  -4  10  -3  169.53    4.81
  -4 -10  -3  166.61    5.13
  -4  10  -3  164.15    5.01
   4  10   3  162.18    5.57
   4 -10   3  169.65    5.93
  -4  10  -3  165.03    7.10
   4  10   3  174.34    6.60
   4  10   4   29.49    1.96
   4 -10   4   30.91    2.37
  -4  10  -4   23.08    3.33
  -4  10  -4   24.80    1.48
  -4 -10  -4   26.58    1.84
   4  10   4   24.39    2.99
  -4  10  -5   86.91    3.24
  -4 -10  -5   84.59    3.55
   4  10   5   86.82    5.11
   4 -10   5   90.59    4.08
   4  10   5   84.08    3.43
  -4  10  -5   81.94    5.49
   4 -10   6   28.34    2.50
  -4  10  -6   18.06    4.08
  -4  10  -6   27.94    1.98
  -4 -10  -6   27.64    2.39
  -4  10  -7   35.51    4.92
  -4  10  -7   37.82    2.52
  -4 -10  -7   40.94    2.89
   4  10   8    3.87    3.74
  -4  10  -8    5.80    4.18
  -4 -10  -8    2.05    2.12
  -4 -10  -9    7.60    2.70
   4  10   9    2.51    3.97
   4 -12  -9    0.72    2.50
  -4  12   9    2.59    4.17
   4 -12  -8   18.88    2.62
  -4  12   8   21.26    4.64
   4 -12  -7    5.23    1.95
  -4  12   7   12.14    3.85
   4 -12  -6   28.71    2.37
  -4  12   6   35.29    4.11
   4  12  -6   27.24    2.37
   4  12  -5   32.17    3.44
   4 -12  -5   31.79    2.19
  -4  12   5   29.88    2.27
   4  12  -5   31.55    2.60
   4 -12  -4   35.21    2.05
  -4  12   4   37.64    2.48
   4  12  -4   36.94    2.65
   4  12  -4   41.38    3.35
   4  12  -3   19.17    2.05
   4 -12  -3   19.92    1.43
   4 -12  -3   17.67    2.02
  -4  12   3   16.68    2.90
   4  12  -3   26.94    2.94
   4 -12  -2   92.49    2.98
   4 -12  -2   95.27    4.14
  -4  12   2  104.98    5.22
   4  12  -2  101.70    4.73
   4  12  -2   98.16    4.16
   4 -12  -1   26.79    2.30
  -4  12   1   24.36    3.15
   4  12  -1   21.66    2.51
   4 -12   0   14.42    1.83
  -4  12   0   12.50    2.62
   4  12   0   13.37    2.33
   4  12   0   12.66    1.70
   4  12   1    1.11    1.42
   4  12   1   -1.89    2.06
   4 -12   1    0.55    1.42
  -4  12  -1   -1.69    2.37
  -4 -12  -1    0.18    0.59
   4  12   2    0.19    2.10
   4 -12   2    2.84    1.67
   4  12   2    3.37    1.40
  -4 -12  -2    2.21    0.82
  -4  12  -2    2.67    2.63
  -4 -12  -3   35.82    1.87
   4 -12   3   40.38    2.83
   4  12   3   35.96    2.38
  -4  12  -3   35.84    3.94
   4  12   3   37.43    3.46
   4 -12   4    4.49    1.96
   4  12   4    1.78    2.60
   4  12   4    1.24    1.53
  -4  12  -4    3.51    3.12
  -4 -12  -4   -0.62    1.19
   4 -12   5   27.53    2.77
  -4 -12  -5   24.91    2.10
  -4  12  -5   28.98    4.31
   4  12   5   25.50    2.11
   4  12   5   23.18    3.60
  -4  12  -6   11.17    3.84
   4 -12   6   10.44    2.27
  -4 -12  -6   11.31    1.97
   4  12   6   11.46    3.35
  -4  12  -7   -0.72    3.95
  -4 -12  -7    4.66    2.02
  -4  12  -8   15.85    4.78
  -4 -12  -8   22.48    2.77
  -4 -12  -9    6.14    2.64
  -4  14   8   16.10    4.80
  -4  14   7    4.67    3.99
   4  14  -6   71.27    3.95
  -4  14   5   31.72    2.60
   4  14  -5   28.42    2.74
  -4  14   4   70.90    5.25
  -4  14   4   73.73    3.73
   4  14  -4   74.55    3.96
   4  14  -4   70.71    4.64
   4  14  -3  105.62    4.77
  -4  14   3  110.53    6.01
   4  14  -3  105.06    5.40
   4 -14  -3  105.60    4.75
   4  14  -2    0.57    2.43
  -4  14   2    2.44    2.84
   4  14  -2   -1.09    1.70
   4 -14  -2    3.47    1.74
   4 -14  -1   17.72    2.35
  -4  14   1   26.31    3.46
   4  14  -1   21.05    3.09
   4 -14   0  189.83    7.04
  -4  14   0  181.21    7.94
   4  14   0  199.69    7.59
   4  14   0  186.45    6.82
   4  14   1   11.31    2.82
  -4  14  -1   12.19    3.06
   4  14   1   11.58    1.97
   4  14   2   13.07    1.98
   4  14   2   15.66    2.99
  -4  14  -2   18.69    3.44
   4 -14   2   13.98    2.35
   4  14   3   25.11    3.48
   4 -14   3   32.77    3.03
  -4  14  -3   33.91    4.18
   4  14   3   30.08    2.51
  -4  14  -4   83.77    5.68
   4  14   4   70.95    3.67
   4 -14   4   82.37    4.32
   4  14   4   71.02    5.09
   4  14   5    4.30    1.83
   4  14   5    4.15    3.24
  -4  14  -5   11.31    3.93
   4 -14   5    3.74    2.19
   4  14   6   29.25    4.24
  -4  14  -6   29.01    4.86
   4 -14   6   24.78    2.94
  -4  14  -7   61.57    6.19
   4  14   7   67.43    6.19
   4  16  -6    2.21    2.28
  -4  16   5   11.44    3.82
   4  16  -5    7.93    2.33
  -4  16   4   27.37    4.33
  -4  16   4   27.58    2.78
   4  16  -4   21.40    2.73
   4  16  -3   35.02    3.76
  -4  16   3   38.66    4.28
   4  16  -3   37.29    3.17
  -4  16   3   27.48    2.92
   4 -16  -2    3.74    2.23
  -4  16   2    1.67    3.25
   4  16  -2    1.09    2.77
   4  16  -2    1.44    1.92
   4 -16  -1    1.26    2.11
   4  16  -1    0.63    2.54
   4 -16   0    1.11    2.13
  -4  16   0    1.08    3.03
   4  16   0    0.45    2.71
   4  16   0   -0.87    1.84
   4  16   1    0.70    2.95
  -4  16  -1   -5.16    3.58
   4  16   1   -1.54    1.95
   4 -16   2   84.99    4.79
   4  16   2   90.65    4.52
  -4  16  -2   96.46    5.94
   4  16   2  100.24    5.66
   4  16   3   22.63    2.66
   4  16   3   16.82    3.53
  -4  16  -3   26.45    4.16
   4 -16   3   26.05    3.04
   4  16   4   26.91    2.69
   4  16   4   19.89    3.91
  -4  16  -4   19.47    4.32
   4 -16   4   23.34    3.13
   4  16   5   -2.75    3.75
  -4  16  -5    0.66    3.79
   4 -16   5    5.32    2.49
  -4  16  -6   48.52    5.78
   4  16   6   53.59    5.53
   4  16   7   16.53    4.96
   4  18  -6    0.84    2.64
  -4  18   6    7.04    4.57
   4  18  -5   14.11    2.94
  -4  18   5   15.45    4.44
  -4  18   4    1.13    2.28
   4  18  -4    2.51    2.40
  -4  18   4    6.36    4.02
  -4  18   3   41.62    5.04
  -4  18   3   39.37    3.49
   4  18  -3   43.08    3.69
   4  18  -2    0.48    3.13
  -4  18   2   -0.93    3.68
   4  18  -2   -2.05    2.20
  -4  18   2    1.99    2.30
   4  18  -1    9.77    3.38
  -4  18   1    6.04    3.79
   4  18   0    8.35    3.39
  -4  18   0    5.00    3.57
   4 -18   0    0.43    2.52
   4  18   0    2.79    2.32
  -4  18  -1    2.43    3.67
   4  18   1    1.05    3.22
   4  18   1    6.84    2.43
   4 -18   2    3.33    2.69
  -4  18  -2   -1.85    3.66
   4  18   2    5.23    3.46
   4  18   2   -0.58    2.29
   4 -18   3    0.91    2.67
   4  18   3   -2.34    3.74
  -4  18  -3    2.25    3.75
   4  18   3    3.18    2.23
   4  18   4    2.72    2.37
   4 -18   4    3.70    2.74
   4  18   4   -0.62    3.49
  -4  18  -4    2.00    4.00
  -4  18  -5   29.85    3.53
   4  18   5   28.83    5.03
  -4  18  -6    5.38    2.94
   4  18   6   -2.17    4.28
   4  20  -5    1.18    2.71
  -4  20   4   54.01    4.15
   4  20  -4   44.66    4.24
  -4  20   4   52.41    5.83
  -4  20   3    1.76    2.56
   4  20  -3    0.94    2.73
  -4  20   3    6.03    4.22
  -4  20   2    6.21    4.34
   4  20  -2    3.70    2.85
  -4  20   2    9.27    2.83
  -4  20   1    7.44    4.47
   4  20  -1   10.79    4.01
  -4  20   1    9.94    2.89
   4  20   0    9.96    4.00
  -4  20   0    0.33    3.79
  -4  20   0   -0.70    2.71
   4  20   0    2.03    2.53
  -4  20  -1    4.30    4.23
   4  20   1    7.03    3.88
   4  20   1    6.19    2.81
   4  20   2   34.37    4.93
  -4  20  -2   25.91    3.66
   4  20   2   40.13    3.73
  -4  20  -2   34.30    5.31
   4  20   3   20.08    3.13
   4  20   3   13.23    4.48
  -4  20  -3   18.74    3.32
  -4  20  -3   15.84    4.77
  -4  20  -4    0.50    2.95
   4  20   4    3.90    2.66
   4  20   4    7.16    4.40
  -4  22   1   16.24    4.94
  -4  22   0   28.13    5.35
   4  22   1   94.84    6.92
  -4  22  -1   90.56    7.18
  -4  22  -2    6.84    4.85
   4  22   2    4.72    4.44
   5   1 -10    7.15    2.72
   5  -1 -10    6.27    2.80
  -5   1  10    5.57    3.60
   5  -1  -9    2.05    2.24
   5   1  -9   -2.02    2.28
  -5   1   9   -0.97    2.85
  -5  -1   9   -0.47    2.79
  -5   1   8   47.74    3.83
  -5  -1   8   40.72    3.59
  -5   1   7    8.36    2.50
  -5  -1   7    5.19    2.30
  -5  -1   7    4.91    2.06
  -5   1   7    8.69    2.18
  -5  -1   6   17.10    2.21
  -5   1   6   15.13    2.23
  -5  -1   6   15.47    2.04
  -5  -1   5  147.68    5.25
  -5  -1   5  148.27    5.28
  -5   1   5  144.74    5.40
   5  -1  -4    5.02    1.81
  -5   1   4    2.56    1.35
   5   1  -4    0.90    1.39
   5   1  -4    2.69    0.53
  -5  -1   4    2.17    1.15
   5   1  -4    1.83    0.37
  -5  -1   4    1.86    1.30
   5   1  -3    1.20    1.00
  -5   1   3   -0.28    1.09
   5  -1  -3    1.01    1.41
  -5  -1   3    1.39    1.02
  -5  -1   3    1.47    1.12
   5   1  -3    2.63    1.33
   5  -1  -3    1.23    0.37
  -5   1   3    1.00    0.34
   5   1  -3    0.83    0.37
  -5  -1   2 2990.74   75.27
   5   1  -2 2979.49   75.41
  -5   1   2 2979.14   75.71
   5  -1  -2 2967.41   75.69
  -5  -1   2 2973.78   75.71
   5   1  -2 2967.46   75.64
  -5  -1   2 2938.13   75.43
   5  -1  -2 2934.99   75.20
   5  -1  -2 3024.44   75.72
   5   1  -2 2964.92   75.25
  -5   1   2 2954.70   75.18
  -5   1   1  383.90   10.29
   5  -1  -1  408.02   10.33
   5  -1  -1  378.61    9.99
  -5  -1   1  394.56   10.22
  -5  -1   1  377.07   10.02
   5   1  -1  379.37   10.02
  -5   1   1  373.60    9.98
   5   1  -1  398.86   10.20
   5  -1  -1  397.09   10.23
  -5  -1   0   78.21    2.46
   5   1   0   86.31    2.48
  -5   1   0   85.48    2.49
   5  -1   0   89.30    2.49
   5   1   0   86.43    2.45
  -5  -1   0   82.18    2.44
  -5   1   0   87.92    2.95
  -5  -1  -1  769.04   19.73
   5  -1   1  784.03   19.77
   5   1   1  755.90   19.73
  -5   1  -1  769.57   19.73
  -5  -1  -1  751.57   19.78
   5  -1   1  756.31   19.75
  -5   1  -1  771.69   19.78
  -5  -1  -1  766.13   20.02
   5   1   1  790.73   20.05
  -5  -1  -2  896.67   22.97
   5  -1   2  914.74   23.03
   5   1   2  883.10   22.97
  -5   1  -2  893.54   23.00
   5  -1   2  924.20   23.16
  -5  -1  -2  827.78   23.16
  -5   1  -2  928.89   23.20
   5  -1   2  885.68   23.63
  -5   1  -3  233.90    7.18
   5   1   3  219.47    7.12
  -5  -1  -3  232.86    6.25
   5  -1   3  233.47    6.33
  -5   1  -3  236.09    6.28
   5   1   3  237.41    6.26
   5  -1   3  222.62    6.60
  -5   1  -3  229.42    6.63
   5  -1   3  218.84    7.17
   5   1   4  230.21    7.57
  -5  -1  -4  231.21    6.24
   5   1   4  225.33    6.25
   5  -1   4  232.99    6.36
  -5   1  -4  236.68    6.84
  -5   1  -4  233.46    6.28
   5  -1   4  230.56    7.59
   5  -1   5    1.05    1.66
   5   1   5    1.07    1.56
  -5   1  -5    3.18    0.64
  -5  -1  -5    3.00    0.58
   5   1   5    3.58    0.60
   5  -1   5    1.96    0.66
  -5   1  -5    4.17    1.07
   5  -1   6    1.27    1.97
   5   1   6    2.20    1.96
  -5   1  -6   -0.53    1.26
   5  -1   6   -0.42    0.69
   5   1   7   49.74    3.92
   5  -1   7   44.60    3.77
  -5   1  -7   45.30    2.88
   5  -1   8   55.32    4.65
  -5   1  -8   56.80    3.47
   5  -1   9   83.43    5.79
   5   1   9   89.19    6.00
  -5  -1  -9   91.96    4.72
  -5   1  -9   89.44    4.65
   5   1  10   -2.95    3.84
   5  -1  10    5.52    3.99
  -5  -1 -10   -2.54    2.69
  -5   1 -10   -0.77    2.37
   5   1  11   20.62    5.23
   5  -1  11   18.17    4.93
  -5   3  11    4.60    4.14
  -5   3  10   30.66    4.39
   5  -3 -10   30.15    3.37
   5   3 -10   32.81    3.42
  -5   3   9    3.10    3.10
  -5  -3   9    5.66    3.05
   5  -3  -9    5.72    2.22
   5   3  -9    3.65    2.24
   5  -3  -8  184.29    6.80
   5   3  -8  193.31    6.79
  -5   3   8  179.08    7.80
  -5  -3   8  174.28    7.35
  -5  -3   7   72.10    4.08
  -5   3   7   84.78    4.26
  -5  -3   7   79.80    4.28
  -5   3   7   87.88    4.82
  -5   3   6    0.55    1.52
  -5  -3   6    1.30    1.59
  -5   3   6   -1.00    2.07
  -5  -3   6    0.53    1.67
   5   3  -6    2.78    0.56
   5   3  -5  267.30    7.14
  -5   3   5  253.79    8.22
  -5  -3   5  260.39    8.16
   5   3  -5  257.85    7.09
  -5  -3   5  265.84    8.16
  -5   3   5  269.58    8.64
   5  -3  -4  127.80    3.57
  -5   3   4  124.36    4.78
   5   3  -4  136.92    3.90
  -5   3   4  130.54    3.51
   5   3  -4  128.64    3.79
   5   3  -4  126.13    4.35
  -5  -3   4  121.66    4.40
  -5  -3   4  129.09    4.51
  -5   3   4  136.18    4.67
   5   3  -3    0.19    1.32
  -5   3   3    1.10    0.99
  -5  -3   3    0.87    1.10
   5  -3  -3    0.21    1.39
   5   3  -3    0.10    1.08
   5  -3  -3    0.80    1.76
  -5   3   3    1.92    1.34
  -5  -3   3    0.70    1.04
   5   3  -3    0.39    0.52
   5  -3  -3    0.61    0.59
   5   3  -3    0.69    0.78
  -5   3   3    0.36    0.52
   5  -3  -2  895.29   23.53
  -5   3   2  913.95   23.53
  -5  -3   2  912.30   22.86
   5  -3  -2  863.52   22.80
  -5   3   2  885.67   23.18
  -5  -3   2  909.05   23.12
   5  -3  -2  877.19   23.19
   5   3  -2  876.22   23.03
  -5   3   2  860.74   22.75
   5   3  -2  875.68   22.90
   5   3  -2  901.69   22.83
  -5   3   1   31.58    2.03
   5  -3  -1   27.32    2.23
  -5  -3   1   30.22    1.37
   5   3  -1   29.98    1.24
  -5  -3   1   30.17    1.38
  -5   3   1   28.33    1.41
   5  -3  -1   28.74    1.49
   5   3  -1   28.49    1.36
   5  -3  -1   30.45    1.34
   5   3  -1   28.78    1.32
  -5  -3   1   29.40    1.47
  -5   3   1   26.35    1.26
  -5   3   0    4.49    0.75
  -5  -3   0    3.90    0.69
   5  -3   0    5.45    0.71
   5   3   0    4.96    0.94
  -5  -3   0    4.35    1.08
   5   3   0    2.72    0.67
  -5   3   0    4.07    0.92
   5   3   1  299.41    8.10
   5   3   1  308.00    8.42
  -5  -3  -1  302.52    8.40
  -5  -3  -1  299.30    8.01
   5  -3   1  297.73    7.93
   5   3   1  283.19    8.00
  -5  -3  -1  302.04    8.11
  -5   3  -1  303.60    8.12
   5  -3   1  299.86    8.17
  -5   3  -1  312.37    7.97
   5   3   2 1191.53   31.24
  -5  -3  -2 1231.86   31.83
   5  -3   2 1237.93   31.93
  -5   3  -2 1257.67   31.89
   5   3   2 1237.61   31.90
  -5   3  -2 1228.60   31.28
   5   3   2 1219.78   31.34
   5  -3   2 1222.05   31.26
  -5  -3  -2 1222.02   31.35
  -5   3  -2 1199.26   31.27
   5  -3   2 1230.41   31.38
  -5  -3  -2 1180.03   31.25
  -5  -3  -3   43.21    1.68
  -5   3  -3   44.96    1.75
   5  -3   3   49.51    2.59
  -5  -3  -3   45.02    1.95
  -5   3  -3   44.07    1.88
  -5   3  -3   51.44    2.15
   5   3   3   42.28    1.63
   5  -3   3   45.49    1.87
  -5  -3  -4   23.88    1.23
  -5   3  -4   27.04    1.30
   5   3   4   24.68    1.16
   5  -3   4   26.43    1.39
   5   3   4   23.72    2.25
  -5  -3  -4   25.52    1.62
  -5   3  -4   28.25    1.59
   5  -3   4   26.09    2.32
  -5   3  -5    5.91    0.79
   5   3   5    2.81    0.62
   5  -3   5    4.67    1.73
   5   3   5    5.67    1.82
  -5  -3  -5    4.28    1.20
  -5   3  -5    3.30    1.13
   5  -3   5    5.13    0.96
  -5  -3  -5    3.09    0.75
   5   3   6   65.74    4.06
  -5  -3  -6   57.96    3.00
  -5   3  -6   58.31    2.90
   5  -3   6   64.21    2.41
   5  -3   6   61.41    3.92
   5   3   7    4.97    2.62
  -5  -3  -7    2.60    1.72
  -5   3  -7    1.84    1.50
   5  -3   7    6.28    2.67
   5   3   8    8.86    3.07
  -5  -3  -8   12.40    2.29
  -5   3  -8    9.10    2.07
   5  -3   8   12.02    3.32
   5   3   9   42.82    4.68
  -5  -3  -9   34.54    3.22
  -5   3  -9   31.80    2.99
   5  -3   9   33.97    4.45
   5   3  10   11.20    4.27
  -5   3 -10    5.50    2.50
  -5  -3 -10    7.51    2.78
   5  -3  10   10.61    4.23
   5  -3  11   -3.57    4.53
  -5   5  11    6.56    4.37
   5  -5 -10   61.04    4.31
   5   5 -10   65.33    4.21
  -5   5  10   62.88    5.90
   5  -5  -9    0.88    2.30
   5   5  -9    1.63    2.15
  -5   5   9    4.19    3.32
   5  -5  -8   34.60    2.88
   5   5  -8   31.07    2.64
  -5   5   8   22.25    3.75
  -5  -5   8   33.93    3.42
  -5  -5   7    5.52    2.33
  -5   5   7    7.35    2.82
  -5  -5   7    9.90    2.23
  -5   5   7    9.25    2.16
  -5  -5   6  217.92    7.38
  -5   5   6  225.42    7.62
  -5  -5   6  228.00    7.60
  -5   5   6  234.28    8.34
   5   5  -6  214.62    6.34
   5   5  -5    6.84    1.11
  -5   5   5    7.16    0.71
  -5  -5   5    8.71    1.70
   5   5  -5    8.58    0.95
  -5   5   5    8.27    0.75
  -5   5   5    5.40    2.02
  -5  -5   5   10.23    1.60
  -5   5   5    6.27    1.63
  -5   5   4    2.67    1.18
  -5  -5   4    4.05    1.24
   5   5  -4    3.90    0.81
   5  -5  -4    3.34    0.77
   5   5  -4    4.22    1.03
  -5  -5   4    6.70    1.41
   5   5  -4    6.25    1.41
  -5   5   4    2.44    1.47
  -5   5   4    4.69    0.73
   5   5  -3    2.44    0.77
  -5   5   3    1.47    0.78
   5   5  -3    0.91    1.20
   5  -5  -3    1.78    1.44
  -5  -5   3    1.99    1.10
   5   5  -3    1.72    1.10
  -5   5   3    3.19    1.12
   5   5  -3    2.06    0.97
   5  -5  -3    1.99    0.86
  -5   5   3    2.13    1.57
   5   5  -2   84.73    3.34
   5   5  -2   95.26    3.20
  -5  -5   2   90.97    3.03
   5   5  -2   90.75    2.96
  -5   5   2   87.97    3.12
   5  -5  -2   92.80    3.17
   5  -5  -2   90.42    3.02
  -5   5   2   95.43    3.00
   5  -5  -2   92.27    4.04
  -5   5   2   90.40    3.82
   5   5  -2   93.13    3.06
   5   5  -2   89.76    3.09
   5   5  -1  210.89    6.02
   5   5  -1  207.97    6.06
  -5  -5   1  214.20    6.21
   5   5  -1  204.77    5.62
   5  -5  -1  206.57    5.77
   5  -5  -1  209.55    5.98
  -5   5   1  196.61    5.93
   5   5  -1  208.39    6.01
  -5   5   1  201.41    5.80
  -5  -5   1  211.86    5.71
   5   5   0  461.25   11.84
  -5   5   0  445.18   12.27
  -5   5   0  462.50   11.91
   5   5   0  458.77   12.41
  -5  -5   0  476.67   12.51
   5  -5   0  447.32   13.17
  -5  -5   0  447.02   11.87
   5  -5   0  455.49   11.84
  -5  -5  -1  278.96    7.94
   5   5   1  265.50    7.83
   5  -5   1  268.08    7.06
   5   5   1  267.72    7.17
  -5  -5  -1  269.90    7.19
  -5   5  -1  271.55    7.10
   5  -5   1  247.35    8.45
  -5   5  -1  262.26    8.53
  -5  -5  -1  270.21    7.52
   5   5   1  262.13    7.49
  -5   5  -1  257.39    7.49
   5  -5   1  259.04    7.55
  -5   5  -2    2.29    1.74
  -5   5  -2    1.72    0.58
  -5  -5  -2    1.23    0.75
   5   5   2    0.52    0.86
   5  -5   2    0.16    0.73
  -5   5  -2   -0.14    1.99
   5   5   2    1.60    0.79
  -5  -5  -2    2.10    0.97
  -5  -5  -2   -0.27    1.73
   5  -5   2    1.99    0.93
  -5   5  -2    3.12    1.05
   5   5   2   -0.47    1.32
   5  -5   3  324.36    9.14
   5   5   3  322.57    8.88
   5   5   3  333.83    9.93
  -5   5  -3  332.35    9.01
  -5  -5  -3  315.30    8.93
  -5  -5  -3  311.42    9.00
  -5   5  -3  329.65    8.90
   5  -5   3  327.73    9.90
  -5   5  -3  326.77    9.05
   5  -5   4   37.52    2.63
  -5  -5  -4   35.48    1.96
  -5   5  -4   38.72    1.90
   5  -5   4   38.04    1.94
   5   5   4   39.99    1.67
   5   5   4   38.56    1.79
  -5   5  -5    8.31    1.23
  -5  -5  -5    9.20    1.43
   5   5   5    8.12    2.05
   5  -5   5    9.22    2.07
   5   5   5    9.08    0.91
   5   5   5    7.06    1.05
   5  -5   5    8.86    1.25
   5   5   6   -1.04    2.33
   5  -5   6   -0.99    1.16
   5  -5   6    0.76    2.31
  -5  -5  -6    1.79    1.35
  -5   5  -6    1.31    1.42
   5  -5   7   58.29    4.35
   5   5   7   55.57    4.38
  -5  -5  -7   55.19    3.20
  -5   5  -7   53.77    3.11
   5   5   8   18.09    3.67
   5  -5   8   21.05    3.64
  -5   5  -8   19.94    2.35
  -5  -5  -8   18.50    2.47
   5   5   9   -2.81    3.53
   5  -5   9    6.23    3.56
  -5   5  -9    0.65    2.22
  -5  -5  -9   -2.83    2.51
   5  -5  10   77.60    6.17
   5   5  10   82.19    6.64
  -5  -5 -10   77.81    4.78
  -5   5 -10   74.93    4.57
  -5   7  10   12.36    4.17
   5  -7 -10   12.70    3.08
   5   7 -10   12.48    2.81
  -5   7   9    5.76    3.73
   5  -7  -9    1.07    2.41
   5   7  -9   -1.75    2.24
  -5   7   8    2.43    3.29
   5  -7  -8    7.10    2.19
   5   7  -8    4.94    1.95
  -5  -7   7   29.16    3.08
   5   7  -7   28.70    2.27
  -5   7   7   29.13    3.45
  -5  -7   6    1.60    1.71
  -5   7   6    3.66    1.84
  -5   7   6    2.50    2.52
  -5  -7   6    3.10    2.09
   5   7  -6    2.84    1.07
  -5   7   5  226.38    7.50
  -5  -7   5  238.56    7.34
  -5   7   5  249.69    8.51
  -5   7   5  230.67    6.65
  -5  -7   5  221.43    7.51
   5   7  -5  227.44    6.95
   5   7  -4  138.55    4.76
  -5   7   4  137.82    5.62
  -5   7   4  133.12    4.23
  -5  -7   4  135.78    4.62
  -5   7   4  137.03    4.82
   5  -7  -4  138.84    4.40
   5   7  -4  137.41    5.43
   5   7  -3  163.99    5.30
  -5   7   3  172.72    6.24
   5  -7  -3  164.99    5.14
   5   7  -3  162.31    5.01
   5   7  -3  154.11    5.19
   5   7  -3  161.91    5.76
  -5   7   3  166.85    5.02
  -5   7   3  170.48    5.28
  -5  -7   3  167.47    5.07
   5   7  -2    4.01    1.00
   5   7  -2    4.66    1.35
  -5   7   2    4.19    1.16
   5  -7  -2    2.33    1.14
   5   7  -2    5.88    0.86
   5   7  -2    5.53    1.37
  -5  -7   2    4.49    0.87
  -5   7   2    3.55    1.01
   5  -7  -2    5.70    1.17
   5  -7  -1  410.54   11.48
   5   7  -1  409.21   11.58
   5   7  -1  410.09   10.72
  -5  -7   1  416.04   11.85
   5  -7  -1  423.22   10.95
  -5  -7   1  417.19   10.83
  -5   7   1  406.44   10.96
   5   7  -1  396.80   11.45
   5   7   0   25.32    1.53
  -5  -7   0   24.57    1.05
   5   7   0   24.35    0.96
   5  -7   0   23.90    0.97
  -5  -7   0   25.70    2.33
   5   7   0   23.20    1.87
  -5   7   0   21.97    1.06
  -5   7   0   24.40    2.51
  -5  -7  -1  458.96   12.86
   5   7   1  456.61   12.75
   5  -7   1  422.79   12.38
  -5   7  -1  436.03   11.64
  -5   7  -1  446.46   13.46
   5   7   1  457.42   11.76
  -5  -7  -1  452.29   11.78
   5  -7   1  451.89   11.60
   5   7   1  451.98   12.35
   5  -7   2  459.92   12.64
  -5  -7  -2  464.48   12.23
  -5  -7  -2  445.11   12.06
  -5   7  -2  452.41   11.89
  -5   7  -2  454.44   13.82
   5   7   2  439.86   12.39
   5   7   2  452.01   13.11
   5   7   3   13.52    2.05
  -5   7  -3   17.74    1.30
   5   7   3   13.39    1.25
  -5   7  -3   17.00    1.09
  -5  -7  -3   15.19    1.29
   5  -7   3   18.63    1.58
   5   7   4  102.62    3.46
   5  -7   4  105.92    3.88
  -5  -7  -4   93.75    3.58
  -5   7  -4  100.49    3.43
   5   7   4   99.45    4.66
   5  -7   5  145.71    6.08
   5  -7   5  142.41    5.05
   5   7   5  140.59    4.48
  -5  -7  -5  147.83    5.03
  -5   7  -5  143.92    4.78
   5   7   6    3.60    2.52
   5  -7   6    3.45    1.48
  -5   7  -6    0.59    1.33
  -5  -7  -6    0.23    1.39
   5  -7   6    0.21    2.40
   5   7   7   91.14    5.42
   5  -7   7   90.31    5.23
  -5  -7  -7   83.87    4.00
  -5   7  -7   80.91    3.82
   5   7   8    9.07    3.68
   5  -7   8    7.29    3.17
  -5  -7  -8    3.28    2.02
  -5   7  -8    7.62    2.03
   5   7   9   19.30    4.34
  -5   7  -9   12.64    2.56
  -5  -7  -9   15.39    2.78
   5  -7   9   14.01    3.83
   5   7  10   -1.47    4.25
  -5   7 -10    1.09    2.60
  -5  -7 -10    1.42    2.71
   5  -7  10    8.54    4.32
  -5   9  10   14.79    4.54
   5  -9 -10    8.29    2.95
  -5   9   9   21.93    4.51
   5  -9  -9   25.33    3.07
   5   9  -9   29.94    2.88
  -5   9   8    1.77    3.49
   5  -9  -8    2.19    2.09
   5   9  -8    4.66    1.72
  -5   9   7    7.06    3.00
   5   9  -7    2.24    3.02
   5  -9  -7    7.64    1.96
   5   9  -7    7.42    1.60
   5   9  -6  130.39    4.81
  -5   9   6  141.98    6.67
   5   9  -6  142.03    4.85
   5   9  -6  134.11    6.37
   5   9  -5   11.19    1.49
  -5   9   5   10.77    1.41
  -5  -9   5   10.25    1.66
  -5   9   5   13.30    1.91
  -5   9   5    7.99    2.62
   5  -9  -4   -0.92    1.18
   5   9  -4    2.18    1.93
   5   9  -4    0.70    1.16
  -5   9   4    0.76    1.24
  -5  -9   4    0.36    1.08
   5   9  -3   18.89    1.64
   5  -9  -3   20.97    1.68
   5   9  -3   19.01    1.33
   5   9  -3   19.05    2.01
  -5   9   3   18.89    1.55
  -5  -9   3   20.25    1.33
  -5  -9   2   25.21    1.20
  -5   9   2   23.05    1.43
   5   9  -2   23.57    1.78
   5  -9  -2   21.26    1.55
   5  -9  -2   21.68    1.79
  -5  -9   2   25.29    2.61
   5   9  -2   25.68    1.16
   5   9  -2   23.92    2.11
   5   9  -1  291.87    8.79
  -5   9   1  282.87    9.47
   5   9  -1  284.85    7.39
  -5  -9   1  285.57    7.48
   5   9  -1  279.04    8.51
   5  -9  -1  290.52    8.61
   5  -9  -1  283.12    7.66
  -5   9   1  274.55    7.67
  -5  -9   1  288.75    9.13
   5   9   0  185.97    5.99
  -5   9   0  156.17    6.48
   5  -9   0  172.85    4.51
   5   9   0  172.88    4.57
   5  -9   0  167.99    5.76
  -5   9   0  166.65    4.58
   5   9   0  170.26    5.57
  -5  -9   0  167.78    4.64
   5   9   1  112.32    4.59
  -5  -9  -1  113.02    3.28
   5  -9   1  115.30    4.26
   5   9   1  113.70    4.04
  -5   9  -1  107.26    3.09
  -5   9  -1  113.61    5.11
  -5  -9  -1  110.26    3.37
  -5  -9  -2  137.65    4.31
  -5   9  -2  134.44    3.98
   5   9   2  134.01    5.33
  -5   9  -2  135.98    3.89
  -5  -9  -2  137.72    4.13
  -5   9  -2  133.17    5.99
   5   9   2  140.30    4.73
   5  -9   2  140.01    4.96
  -5  -9  -3    5.91    1.08
  -5   9  -3    4.59    0.77
  -5   9  -3    7.44    2.49
  -5   9  -3    5.00    1.10
   5  -9   3    6.83    1.49
   5   9   3    4.35    1.10
   5   9   3    6.27    1.93
  -5   9  -4   14.03    1.18
  -5  -9  -4   13.13    1.45
  -5   9  -4   13.57    3.08
   5  -9   4   12.71    1.78
   5   9   4   16.81    1.49
   5   9   4   14.66    2.67
   5   9   5    6.35    1.27
  -5  -9  -5    6.18    1.53
  -5   9  -5    6.39    3.06
  -5   9  -5    5.99    1.19
   5  -9   5    7.52    1.75
   5   9   5    5.14    2.47
  -5   9  -6    2.93    1.34
   5  -9   6    3.22    1.62
  -5   9  -6   -0.94    3.26
  -5  -9  -6    0.46    1.65
   5   9   7   23.41    3.95
  -5   9  -7   31.83    2.35
  -5  -9  -7   26.73    2.49
   5  -9   8    2.95    3.37
  -5  -9  -8    0.16    2.15
   5   9   8    0.94    3.57
  -5   9  -8    0.67    1.88
   5  -9   9    5.04    3.96
   5   9   9    2.79    4.17
  -5   9  -9    4.02    2.35
  -5  -9  -9    8.34    2.55
   5 -11  -9    0.36    2.49
  -5  11   9    1.42    4.45
   5 -11  -8    1.72    2.13
  -5  11   8   -0.32    3.69
   5 -11  -7    5.95    1.98
  -5  11   7    4.91    3.43
   5 -11  -6   23.38    2.28
   5  11  -6   27.91    3.57
  -5  11   6   25.34    3.79
   5  11  -6   26.57    2.17
  -5  11   5    6.97    2.86
   5  11  -5   11.81    1.84
  -5  11   5   10.81    1.65
   5  11  -5   14.91    2.74
   5  11  -5   12.26    1.41
   5 -11  -5   10.41    1.64
   5  11  -4  245.88    8.58
   5  11  -4  246.87    6.95
   5 -11  -4  245.32    7.74
   5  11  -4  231.74    7.84
   5 -11  -3   11.62    1.76
   5  11  -3   10.55    0.90
  -5  11   3    8.56    1.31
   5  11  -3   10.84    2.12
   5  11  -3    8.36    1.65
   5  11  -2   29.87    2.54
  -5  11   2   22.68    2.86
   5  11  -2   23.40    0.91
   5  11  -2   21.27    1.99
   5 -11  -2   27.22    2.08
  -5  11   2   22.74    1.41
   5  11  -2   24.72    0.96
   5 -11  -1   20.05    1.02
   5 -11  -1   20.69    1.97
   5  11  -1   17.03    2.23
  -5  11   1   24.60    2.77
  -5  11   0   42.78    3.36
   5  11   0   46.17    3.04
   5 -11   0   41.33    2.56
   5  11   0   41.46    2.50
   5  11   1  124.98    5.19
  -5 -11  -1  116.69    3.46
   5  11   1  130.46    4.63
   5 -11   1  116.11    4.62
  -5  11  -1  114.75    5.64
  -5 -11  -1  114.97    3.54
   5  11   2   57.87    3.52
  -5 -11  -2   55.76    2.07
   5  11   2   58.90    2.87
   5 -11   2   52.83    2.95
  -5  11  -2   60.08    4.12
  -5  11  -2   49.15    1.69
  -5  11  -3  178.76    5.10
   5 -11   3  179.99    6.41
  -5 -11  -3  178.30    5.45
  -5  11  -3  170.58    7.65
   5  11   3  179.63    6.07
   5  11   3  191.31    7.21
   5  11   4   16.53    2.97
   5  11   4   11.68    1.70
  -5  11  -4   15.09    3.42
   5 -11   4   17.85    2.14
  -5  11  -4   15.39    1.24
  -5 -11  -4   14.72    1.54
   5  11   5   55.77    2.86
   5 -11   5   61.09    3.45
   5  11   5   58.87    4.31
  -5  11  -5   63.40    5.06
  -5  11  -5   55.35    2.49
  -5 -11  -5   52.65    2.80
  -5 -11  -6   18.32    2.12
  -5  11  -6   17.17    4.13
   5  11   6   21.55    3.71
   5 -11   6   16.57    2.32
  -5  11  -7    0.73    3.84
  -5 -11  -7    3.04    1.88
   5  11   8    7.06    4.21
  -5  11  -8   -1.21    4.50
  -5 -11  -8    4.95    2.25
   5  11   9    9.31    4.73
  -5 -11  -9   19.77    3.05
  -5  13   8   17.10    4.51
  -5  13   7   12.74    4.15
   5 -13  -7   12.23    2.24
  -5  13   6    4.38    3.42
   5 -13  -6    8.45    1.89
   5  13  -6    8.18    1.99
   5 -13  -5   79.46    3.51
  -5  13   5   80.45    3.81
   5  13  -5   95.35    4.24
   5  13  -4    4.97    1.95
   5  13  -4    8.92    2.48
  -5  13   4    5.19    1.73
   5  13  -3    7.95    1.91
   5  13  -3    6.35    2.51
   5 -13  -3    5.82    1.89
  -5  13   3    4.59    2.99
   5  13  -2   -0.43    1.57
  -5  13   2    1.38    2.51
   5  13  -2    0.34    2.21
   5 -13  -2    1.70    1.72
  -5  13   1  301.42   10.80
   5  13  -1  305.26   10.11
   5 -13  -1  306.85    9.77
   5  13   0   81.68    4.48
  -5  13   0   79.37    4.89
   5  13   0   83.19    3.92
   5 -13   0   89.16    4.06
   5  13   1   43.71    2.80
   5  13   1   43.44    3.53
  -5  13  -1   46.02    4.03
   5 -13   2  233.85    8.23
   5  13   2  246.30    8.04
   5  13   2  253.20    8.98
  -5  13  -2  241.18    9.48
   5 -13   3   55.49    3.43
  -5  13  -3   49.58    4.44
   5  13   3   63.67    3.27
   5  13   3   59.43    4.33
   5 -13   4    2.30    1.92
  -5  13  -4    0.29    3.32
   5  13   4    8.47    2.67
   5  13   4    4.61    1.63
  -5 -13  -4    2.82    1.35
   5 -13   5  109.68    5.13
   5  13   5  114.06    4.56
  -5  13  -5  102.67    6.79
  -5 -13  -5  114.72    4.36
   5  13   5  117.90    6.43
  -5  13  -6   82.16    6.39
  -5 -13  -6   84.33    3.92
   5 -13   6   78.83    4.37
   5  13   7   -0.98    3.84
  -5 -13  -7    8.78    2.14
  -5  13  -7    9.48    4.39
  -5  15   7   36.96    5.07
   5  15  -6   -0.17    2.12
   5  15  -5   14.18    2.36
  -5  15   4   45.48    4.45
   5  15  -4   41.63    3.14
  -5  15   4   41.25    3.09
   5 -15  -3   82.03    4.29
  -5  15   3   84.59    5.67
   5  15  -3   82.28    4.95
   5  15  -3   87.05    4.41
  -5  15   2   28.93    3.96
   5  15  -2   19.57    3.10
   5  15  -2   26.20    2.65
   5 -15  -2   23.58    2.69
   5 -15  -1    0.68    1.82
   5  15  -1   -0.76    2.53
  -5  15   1    2.00    2.93
   5 -15   0   22.45    2.69
   5  15   0   22.96    3.12
  -5  15   0   19.70    3.61
   5  15   0   24.92    2.59
  -5  15  -1    6.34    3.22
   5  15   1   11.09    2.95
   5  15   1    8.08    2.06
   5  15   2   12.71    2.13
   5 -15   2   11.19    2.48
   5  15   2   15.14    3.14
  -5  15  -2   10.19    3.39
   5  15   3   42.82    2.98
   5 -15   3   40.74    3.36
   5  15   3   36.99    3.95
  -5  15  -3   38.19    4.29
   5  15   4   33.80    2.73
   5  15   4   33.55    4.12
  -5  15  -4   29.81    4.44
   5 -15   4   27.05    3.03
   5  15   5   38.72    2.90
   5  15   5   37.42    4.63
  -5  15  -5   45.29    5.16
   5 -15   5   32.14    3.35
   5  15   6   32.48    4.69
  -5  15  -6   27.15    4.87
   5 -15   6   29.42    3.28
   5  15   7   76.96    6.69
   5  17  -6   -3.52    2.55
  -5  17   5   -0.67    3.95
   5  17  -5   -0.98    2.25
   5  17  -4    4.68    2.44
  -5  17   4    3.54    2.17
  -5  17   3   71.05    5.51
   5  17  -3   66.35    4.21
  -5  17   3   69.80    4.10
   5  17  -2    1.96    2.76
  -5  17   2    1.50    3.44
   5 -17  -2    0.39    2.30
   5  17  -2    6.16    2.19
  -5  17   1    3.72    3.30
   5  17  -1    2.46    2.99
   5 -17  -1    1.56    2.16
   5  17   0   15.37    3.34
  -5  17   0   20.74    4.03
   5 -17   0   17.81    2.74
   5  17   0   12.82    2.35
  -5  17  -1    1.76    3.29
   5  17   1    2.66    3.11
   5  17   1    2.37    2.12
   5 -17   2   24.80    3.12
   5  17   2   21.06    3.62
  -5  17  -2   27.93    4.36
   5  17   2   24.58    2.64
   5 -17   3    2.36    2.36
   5  17   3    5.74    3.48
  -5  17  -3    3.77    3.70
   5  17   3   -2.62    2.07
   5 -17   4   -1.09    2.60
   5  17   4    1.47    3.43
  -5  17  -4    3.33    3.84
   5  17   4    1.36    2.05
   5 -17   5    2.64    2.77
   5  17   5    4.47    3.92
  -5  17  -5    7.67    4.29
   5  17   6   25.33    4.66
   5  19  -6    9.24    2.95
   5  19  -5    0.89    2.72
  -5  19   5    0.37    4.29
  -5  19   4    0.81    2.45
   5  19  -4    0.44    2.56
  -5  19   4   -6.03    4.64
  -5  19   3    7.16    4.51
  -5  19   3    6.06    2.62
   5  19  -3    8.32    2.72
  -5  19   2   27.34    4.81
  -5  19   2   20.54    3.10
   5  19  -2   23.72    3.17
   5  19  -1   -0.77    3.34
  -5  19   1    3.90    4.05
   5  19   0   42.56    4.60
  -5  19   0   50.63    5.25
   5  19   0   40.05    3.72
   5 -19   0   57.03    4.29
   5  19   1    5.73    3.52
  -5  19  -1    1.30    3.96
   5  19   1    3.54    2.51
   5 -19   2   41.28    4.10
   5  19   2   39.27    3.51
  -5  19  -2   32.84    4.86
   5  19   2   40.29    4.72
   5 -19   3    0.97    2.69
   5  19   3   -1.21    3.73
  -5  19  -3   -1.03    4.05
   5  19   3    4.74    2.50
   5  19   4   18.82    3.07
   5 -19   4   14.86    3.25
  -5  19  -4   10.60    4.70
   5  19   4   14.89    4.47
  -5  19  -5   14.90    3.29
   5  19   5   20.22    4.79
  -5  19  -6   34.46    4.01
  -5  21   4   -0.45    2.84
  -5  21   3   71.77    4.82
  -5  21   3   74.92    6.67
  -5  21   2    0.96    2.97
   5  21  -2   -0.97    2.84
  -5  21   2    7.71    4.38
  -5  21   1   -0.99    2.97
  -5  21   1    2.89    4.51
   5  21   0    4.27    2.84
  -5  21   0    7.25    2.82
  -5  21   0    5.25    4.48
   5  21   1    0.90    3.88
  -5  21  -1    2.78    4.29
   5  21   1   -2.57    2.67
  -5  21  -1   -0.25    2.95
   5  21   2    4.45    4.15
  -5  21  -2    0.36    4.60
   5  21   2    7.79    2.93
  -5  21  -2    4.60    3.04
   5  21   3   16.97    4.67
  -5  21  -3   12.74    4.91
   5  21   3   10.49    3.03
   5  21   4    1.75    2.82
  -6   0  10   24.80    4.24
   6   0 -10   33.07    3.42
  -6   0   9    2.10    2.89
   6   0  -9   -0.85    2.13
  -6   0   8    1.85    2.00
  -6   0   8   -1.39    2.59
  -6   0   7   -2.10    1.96
  -6   0   7   -0.84    2.14
  -6   0   6    2.88    1.65
  -6   0   6    3.60    1.90
  -6   0   5    1.51    1.36
  -6   0   5    3.02    1.53
   6   0  -4  323.62    8.21
  -6   0   4  313.87    9.28
   6   0  -4  311.16    8.24
   6   0  -4  317.77    9.25
  -6   0   4  323.43    9.40
   6   0  -3    0.62    0.40
  -6   0   3    0.90    1.03
   6   0  -3   -0.06    1.17
  -6   0   3    0.39    0.44
  -6   0   3   -0.07    1.05
   6   0  -2 7077.41  178.36
  -6   0   2 7025.13  178.06
  -6   0   2 7087.22  178.35
   6   0  -2 6986.21  178.06
   6   0  -1   -0.59    0.91
  -6   0   1    0.60    0.77
   6   0  -1    0.08    0.55
  -6   0   1    0.71    0.57
  -6   0   0  402.51   10.64
   6   0   0  406.07   10.65
   6   0   1    0.85    0.56
  -6   0  -1    0.52    0.67
  -6   0  -1    1.49    1.24
   6   0   1    0.67    1.00
  -6   0  -2  584.18   14.69
   6   0   2  563.14   14.71
   6   0   2  536.88   14.86
   6   0   3    0.41    1.04
   6   0   3   -0.18    0.56
  -6   0  -3    0.39    0.64
   6   0   3   -0.59    1.30
   6   0   4  360.27    9.28
  -6   0  -4  351.68    9.23
   6   0   4  359.53   10.58
  -6   0  -5    0.53    1.05
  -6   0  -5    0.18    0.59
   6   0   5   -1.09    1.65
   6   0   5    0.28    0.62
   6   0   6    1.87    2.10
   6   0   6    0.24    0.70
  -6   0  -6    0.43    1.35
  -6   0  -7   -0.64    1.55
   6   0   7    0.66    2.47
  -6   0  -8  305.79    9.93
   6   0   8  308.10   11.33
  -6   0  -9    3.77    2.23
   6   0   9   -3.49    3.45
  -6   0 -10    7.41    2.68
   6   0  10    2.98    3.80
   6   2 -10   15.93    2.96
  -6   2  10   12.37    4.00
  -6  -2   9    5.33    2.94
   6   2  -9    1.85    2.16
  -6   2   9   -0.74    3.11
  -6  -2   8   -2.10    2.61
  -6   2   8    2.56    2.71
  -6  -2   8    2.00    2.25
  -6   2   7    1.48    2.25
  -6  -2   7    3.19    2.15
  -6  -2   7    5.40    2.04
  -6   2   6  145.94    5.58
  -6  -2   6  142.25    5.25
   6   2  -6  126.23    3.44
  -6  -2   6  155.00    5.37
  -6   2   5   18.52    2.13
  -6  -2   5   20.47    1.88
   6   2  -5   19.02    0.84
   6   2  -5   20.63    0.96
  -6  -2   5   15.24    1.80
  -6   2   4  253.26    7.66
   6   2  -4  242.92    7.15
   6  -2  -4  239.66    6.33
  -6  -2   4  243.34    7.23
  -6   2   4  232.43    7.47
  -6  -2   4  246.79    7.47
   6   2  -4  237.18    6.49
  -6   2   4  244.71    6.29
   6   2  -4  245.43    6.59
  -6  -2   3 3015.06   75.57
   6   2  -3 2907.94   75.52
   6  -2  -3 3031.12   76.32
  -6   2   3 3018.21   76.30
   6   2  -3 2993.12   75.80
  -6   2   3 2950.09   75.37
  -6   2   3 2982.33   76.23
   6  -2  -3 2946.42   76.13
   6   2  -3 3023.65   76.16
  -6  -2   3 3027.97   76.18
   6  -2  -3 2957.75   75.42
  -6  -2   3 2952.31   75.83
   6   2  -2    5.94    0.76
  -6  -2   2    5.60    0.81
   6   2  -2    5.98    0.66
   6  -2  -2    5.68    1.51
  -6   2   2    6.98    1.32
   6  -2  -2    6.71    0.66
  -6  -2   2    5.77    0.70
  -6   2   2    5.17    0.61
  -6  -2   2    4.20    1.00
  -6   2   2    7.21    1.10
   6  -2  -2    4.94    1.24
   6   2  -2    5.86    1.14
  -6   2   1  207.28    6.35
  -6   2   1  210.26    6.04
   6  -2  -1  209.37    5.82
  -6   2   1  209.00    5.81
  -6  -2   1  218.09    5.89
   6   2  -1  215.17    5.89
   6  -2  -1  220.17    6.03
   6   2  -1  223.74    5.99
  -6  -2   1  220.09    6.02
   6  -2  -1  224.37    6.44
  -6  -2   0  294.45    8.19
   6  -2   0  317.32    8.18
   6   2   0  312.14    8.17
   6   2   0  297.18    8.16
  -6   2   0  318.84    8.22
  -6  -2   0  307.86    8.16
   6  -2   0  325.06    8.93
  -6   2   0  301.70    8.85
  -6  -2  -1 3554.23   90.47
   6   2   1 3608.24   90.52
  -6  -2  -1 3574.78   90.24
   6   2   1 3526.19   90.19
   6  -2   1 3524.39   90.17
  -6   2  -1 3578.99   90.21
  -6  -2  -1 3522.32   90.22
   6   2   1 3529.64   90.24
   6  -2   1 3560.14   90.27
  -6   2  -1 3556.27   90.23
   6   2   2  484.67   13.41
   6  -2   2  486.82   13.48
  -6  -2  -2  482.91   12.77
   6   2   2  489.55   12.78
  -6  -2  -2  491.84   12.94
  -6   2  -2  483.17   12.90
   6   2   2  481.15   12.92
   6  -2   2  492.66   12.88
  -6  -2  -2  478.45   13.37
  -6   2  -2  490.40   12.81
   6  -2   2  490.50   12.86
  -6  -2  -3   46.36    1.74
  -6   2  -3   49.68    1.78
   6  -2   3   48.80    1.85
   6  -2   3   41.13    2.59
  -6  -2  -3   50.17    2.07
   6  -2   3   49.32    2.10
  -6   2  -3   49.97    1.99
   6   2   3   44.18    1.68
  -6  -2  -4   88.70    2.85
   6   2   4   91.52    2.83
  -6   2  -4   98.59    2.93
   6   2   4   91.81    4.10
   6  -2   4   96.04    4.14
  -6  -2  -4   84.36    3.33
  -6   2  -4   97.60    3.35
   6  -2   4   94.98    3.03
   6   2   5    8.13    1.97
  -6  -2  -5    7.56    1.26
  -6   2  -5    6.89    1.25
   6  -2   5    8.93    1.98
   6   2   5    7.41    0.75
  -6   2  -5    6.14    0.80
   6  -2   5    5.91    0.91
  -6  -2  -5    6.99    0.77
   6  -2   6    3.78    0.90
   6   2   6    2.68    2.20
   6  -2   6    4.11    2.18
  -6  -2  -6    0.77    1.38
  -6   2  -6    4.65    1.42
   6   2   7  245.21    9.48
  -6   2  -7  259.92    8.26
   6  -2   7  247.51    9.45
  -6   2  -8   31.84    2.66
   6  -2   8   28.57    3.82
   6   2   8   26.86    3.71
  -6   2  -9    0.17    2.16
   6  -2   9   -4.95    3.79
   6   2   9    1.20    3.42
  -6   2 -10   -0.39    2.55
   6  -2  10    0.33    3.68
   6   2  10   -0.34    4.09
   6  -2  11   34.83    5.57
  -6   4  11    6.62    4.36
   6  -4 -10    4.19    2.72
   6   4 -10    3.79    2.61
  -6   4  10    0.60    3.63
   6  -4  -9    0.70    2.24
   6   4  -9   -1.32    2.22
  -6   4   9   -0.79    3.05
  -6   4   8    1.88    2.61
  -6  -4   8    0.19    2.35
  -6   4   7   80.77    4.83
  -6  -4   7   83.93    4.35
  -6  -4   7   88.76    4.28
  -6   4   7   77.83    4.27
  -6  -4   6    9.01    2.07
  -6   4   6   10.13    2.02
  -6  -4   6    7.21    1.84
  -6   4   6    6.63    2.28
   6   4  -6    8.04    0.84
   6   4  -5    1.85    0.69
  -6   4   5    2.19    0.49
  -6  -4   5    2.44    1.49
   6   4  -5    2.26    0.91
  -6   4   5    2.85    0.45
  -6  -4   5    0.88    1.32
  -6   4   5    3.44    1.51
  -6   4   5    0.73    1.65
  -6   4   4  109.23    4.39
   6   4  -4  110.83    3.74
  -6   4   4  101.97    3.07
   6   4  -4  103.32    3.32
   6  -4  -4  105.69    3.18
   6   4  -4  108.92    3.48
  -6   4   4  111.56    4.08
  -6  -4   4  108.86    3.98
  -6  -4   4  103.16    3.79
   6   4  -3    2.39    1.09
   6   4  -3    2.08    0.72
  -6   4   3    1.82    0.68
  -6  -4   3    2.54    1.03
  -6   4   3    1.00    1.08
  -6  -4   3    2.97    1.19
   6  -4  -3    0.66    1.42
   6   4  -3    2.90    1.29
   6   4  -3    1.73    0.87
   6  -4  -3    0.70    0.71
  -6   4   3    0.63    1.43
   6   4  -2  145.85    4.42
  -6   4   2  149.04    4.30
   6  -4  -2  150.14    5.29
  -6   4   2  156.30    5.14
   6   4  -2  158.50    4.54
   6  -4  -2  148.60    4.37
   6   4  -2  147.47    4.27
  -6  -4   2  146.50    4.54
   6   4  -2  153.69    4.49
  -6   4   2  147.52    4.61
   6  -4  -2  145.25    4.59
   6   4  -2  143.01    4.50
  -6   4   1  516.03   14.64
   6   4  -1  525.65   13.81
  -6  -4   1  540.05   13.93
   6  -4  -1  526.40   14.67
  -6   4   1  514.12   13.92
  -6   4   1  515.43   13.91
  -6  -4   1  540.55   14.03
   6   4  -1  522.93   14.01
   6  -4  -1  518.74   13.97
   6   4  -1  535.78   13.80
   6  -4  -1  533.88   13.91
  -6  -4   1  536.70   13.87
   6  -4   0    0.90    0.63
  -6  -4   0    1.16    0.65
  -6  -4   0    0.30    1.12
   6   4   0    0.80    0.60
  -6   4   0    1.17    0.95
   6   4   0    1.63    0.92
  -6   4   0    0.30    0.66
   6   4   1  211.96    5.97
   6   4   1  210.40    6.25
  -6  -4  -1  205.92    6.27
  -6  -4  -1  208.93    5.99
  -6   4  -1  207.12    5.73
   6   4   1  210.35    5.77
  -6  -4  -1  212.22    5.81
   6  -4   1  210.86    5.69
  -6   4  -1  216.78    6.00
   6  -4   1  206.67    6.06
   6   4   2  179.99    5.68
  -6  -4  -2  176.49    5.71
   6   4   2  169.61    5.02
  -6  -4  -2  174.70    5.09
   6  -4   2  172.22    5.77
  -6   4  -2  172.98    5.09
   6  -4   2  171.79    5.19
  -6   4  -2  174.35    5.79
  -6  -4  -2  178.05    5.06
   6   4   2  167.07    5.06
   6  -4   2  174.10    4.95
  -6   4  -2  177.12    4.96
  -6   4  -3 1222.47   32.01
   6  -4   3 1251.31   32.00
  -6  -4  -3 1197.45   32.11
   6   4   3 1230.29   32.90
  -6   4  -3 1222.25   31.95
  -6  -4  -3 1245.92   31.93
   6  -4   3 1264.84   32.12
   6  -4   3 1236.93   32.91
   6   4   3 1250.82   31.89
   6   4   4    2.04    0.70
   6  -4   4    2.01    0.91
  -6  -4  -4    2.88    1.07
  -6   4  -4    2.91    1.01
  -6  -4  -4    2.86    0.88
  -6   4  -4    3.03    0.84
   6  -4   4    2.20    1.55
   6  -4   5  145.16    4.68
   6   4   5  157.14    6.07
  -6  -4  -5  142.10    5.01
  -6   4  -5  142.38    4.91
   6   4   5  152.14    4.33
  -6  -4  -5  150.43    4.42
   6  -4   5  150.82    5.97
  -6   4  -5  146.64    4.49
   6  -4   6   24.39    1.65
  -6  -4  -6   25.99    2.07
  -6   4  -6   25.96    2.06
   6  -4   6   29.40    3.11
   6   4   6   24.47    2.97
  -6  -4  -7   79.40    3.88
  -6   4  -7   82.51    3.85
   6   4   7   97.55    5.33
   6  -4   7   85.09    5.09
  -6  -4  -8   12.01    2.29
  -6   4  -8   16.82    2.30
   6  -4   8   13.12    3.53
   6   4   8   13.58    3.43
  -6  -4  -9   39.15    3.44
  -6   4  -9   43.17    3.44
   6  -4   9   48.08    4.87
  -6  -4 -10    9.63    2.87
   6  -4  10    6.86    4.03
  -6   4 -10    6.81    2.67
   6   4  10    9.44    4.47
   6  -4  11    1.08    4.49
  -6   6  10   49.77    5.47
   6   6 -10   56.28    4.01
   6  -6 -10   58.12    4.31
  -6   6   9   -0.58    3.45
   6  -6  -9   -1.42    2.21
   6   6  -9    0.65    1.97
  -6   6   8   -1.02    3.00
   6  -6  -8    2.17    2.02
   6   6  -8    5.47    1.90
  -6   6   7    0.23    2.74
  -6   6   7   -0.17    1.97
  -6  -6   7    3.95    1.99
  -6  -6   7    0.47    2.07
  -6   6   6  214.42    8.02
   6   6  -6  204.76    6.15
  -6  -6   6  194.93    7.03
  -6  -6   6  209.57    7.07
  -6   6   6  211.38    7.27
  -6   6   5  137.39    5.63
  -6   6   5  129.57    4.94
  -6  -6   5  134.57    4.84
  -6  -6   5  128.98    4.88
   6   6  -5  133.03    4.26
  -6   6   5  127.30    3.96
  -6   6   4   31.67    2.63
   6   6  -4   32.06    2.01
   6   6  -4   33.47    1.72
  -6  -6   4   38.71    2.14
  -6   6   4   30.18    1.53
  -6   6   4   29.26    2.10
  -6  -6   4   37.21    2.10
   6  -6  -4   32.13    1.65
   6   6  -3   78.75    3.44
   6  -6  -3   86.81    3.02
  -6   6   3   86.07    3.98
  -6   6   3   78.42    2.81
   6   6  -3   82.25    3.04
   6   6  -3   83.59    3.03
  -6   6   3   82.71    3.23
  -6  -6   3   83.00    3.07
   6   6  -3   79.61    3.03
   6   6  -2  622.60   16.82
  -6   6   2  608.30   17.52
   6  -6  -2  618.98   16.63
  -6   6   2  627.12   16.68
  -6  -6   2  645.09   16.53
   6   6  -2  624.41   16.80
   6   6  -2  613.13   16.59
  -6   6   2  614.27   16.55
   6  -6  -2  620.59   16.68
   6   6  -2  631.71   16.44
   6   6  -2  634.68   16.78
   6   6  -1   39.32    1.92
   6   6  -1   37.30    1.89
   6   6  -1   39.50    2.09
   6  -6  -1   38.90    1.67
   6   6  -1   37.23    1.46
  -6   6   1   38.17    1.92
   6  -6  -1   38.74    1.84
  -6  -6   1   40.94    2.27
  -6   6   1   40.93    1.71
  -6  -6   1   36.69    1.53
   6  -6   0  286.28    9.52
  -6  -6   0  315.29    8.77
   6   6   0  307.49    8.62
  -6   6   0  298.91    8.43
  -6   6   0  307.29    8.03
   6   6   0  293.02    8.55
   6  -6   0  302.81    7.93
  -6  -6   0  300.36    7.99
   6   6   0  272.59    8.44
   6   6   0  299.40    7.92
   6   6   1  472.98   13.27
   6  -6   1  473.07   13.02
  -6  -6  -1  471.68   12.93
   6   6   1  459.46   12.87
  -6  -6  -1  499.58   13.36
   6  -6   1  468.78   14.05
  -6   6  -1  461.39   14.02
  -6   6  -1  474.03   12.41
  -6  -6  -1  488.44   12.52
   6  -6   1  477.93   12.36
   6   6   1  469.07   12.48
   6   6   2  328.67    9.55
  -6  -6  -2  314.16    8.88
   6   6   2  310.55    8.85
  -6   6  -2  319.04    8.51
   6   6   2  308.91    8.63
   6  -6   2  319.33    8.50
  -6  -6  -2  310.17    8.65
   6  -6   2  321.94    9.07
  -6   6  -2  307.52   10.21
  -6  -6  -3   -0.73    0.91
  -6   6  -3    1.13    0.73
  -6   6  -3   -0.17    0.90
   6   6   3    0.41    0.79
   6  -6   3   -0.46    1.02
   6   6   3    0.26    1.58
   6  -6   4   13.61    1.41
   6   6   4   13.18    1.31
  -6  -6  -4   11.17    1.29
   6   6   4   14.48    2.10
   6  -6   4   10.95    2.07
  -6   6  -4   10.43    1.16
   6   6   4   14.29    1.12
   6  -6   5  270.56    8.39
   6  -6   5  284.13    9.65
  -6  -6  -5  282.41    8.55
  -6   6  -5  279.87    8.37
   6   6   5  293.72    7.97
   6  -6   6  260.27    9.62
   6  -6   6  283.50    8.37
   6   6   6  273.77    9.85
  -6  -6  -6  269.91    8.53
   6   6   7    2.27    2.74
  -6  -6  -7    0.81    1.62
  -6   6  -7    0.84    1.64
   6  -6   7    0.46    2.64
   6   6   8    1.71    3.34
   6  -6   8    8.02    3.26
  -6  -6  -8    6.56    2.02
  -6   6  -8    5.37    1.98
   6   6   9   28.15    4.76
  -6  -6  -9   15.94    2.75
   6  -6   9   24.51    4.21
  -6   6  -9   20.36    2.73
   6   6  10   -0.72    4.34
  -6  -6 -10    7.91    2.82
   6  -6  10    1.63    3.96
  -6   6 -10    3.70    2.54
  -6   8  10   -0.35    3.98
   6  -8 -10    1.83    2.65
   6   8 -10    3.94    2.59
  -6   8   9    4.69    3.78
   6   8  -9    1.11    2.14
   6  -8  -9    3.95    2.41
  -6   8   8    3.65    3.38
   6  -8  -8    1.72    2.12
   6   8  -8    0.82    1.80
  -6   8   7   33.61    3.87
   6   8  -7   31.08    2.38
  -6   8   6    1.98    2.62
   6   8  -6   -2.00    2.72
  -6   8   6   -0.14    1.80
  -6  -8   6    3.67    1.82
   6   8  -6   -0.43    1.04
  -6   8   5    1.57    2.04
  -6  -8   5    5.08    1.57
  -6   8   5    4.29    1.60
   6   8  -5    3.66    2.27
  -6   8   5    2.41    1.09
   6   8  -5    2.02    1.14
  -6   8   4  544.83   16.38
   6   8  -4  543.31   15.09
   6  -8  -4  548.54   14.91
  -6   8   4  538.06   15.21
  -6  -8   4  558.52   15.00
   6   8  -4  538.43   15.07
   6   8  -4  548.67   15.82
  -6   8   3   -0.31    1.13
   6   8  -3    1.87    1.48
  -6   8   3    2.64    1.75
   6  -8  -3    2.14    1.11
   6   8  -3    0.61    1.37
   6   8  -3    2.45    1.02
   6   8  -3    1.23    0.97
  -6  -8   3    2.10    1.02
   6  -8  -2   39.49    2.14
   6   8  -2   39.82    1.59
  -6  -8   2   37.64    2.70
   6   8  -2   37.57    2.23
   6   8  -2   38.51    2.08
  -6   8   2   38.38    1.86
   6  -8  -2   36.31    1.91
  -6  -8   2   37.52    1.67
   6  -8  -1  180.07    5.82
   6  -8  -1  179.68    5.15
  -6  -8   1  180.54    5.05
  -6   8   1  177.77    5.19
   6   8  -1  185.06    4.94
   6   8  -1  183.90    5.92
   6   8  -1  182.55    5.80
  -6  -8   1  179.79    6.19
  -6   8   0   91.23    4.17
  -6  -8   0   82.84    3.86
   6   8   0   83.54    3.55
   6  -8   0   80.16    3.25
   6   8   0   84.00    2.48
  -6  -8   0   84.20    2.56
   6  -8   0   85.21    2.46
   6   8   0   81.77    3.26
  -6   8   0   83.52    2.56
   6   8   1    4.38    1.06
  -6   8  -1    4.40    2.09
   6  -8   1    4.47    1.17
   6   8   1    3.25    1.60
  -6   8  -1    5.01    0.68
   6   8   1    5.75    0.81
   6  -8   1    4.77    0.59
  -6  -8  -1    4.82    0.74
   6   8   2   67.79    3.48
   6  -8   2   77.16    3.16
   6   8   2   79.32    3.02
  -6  -8  -2   76.41    2.78
  -6  -8  -2   76.75    2.60
   6  -8   2   75.19    2.40
  -6   8  -2   70.44    4.25
  -6   8  -2   71.92    2.37
   6   8   3   68.95    3.56
   6   8   3   61.06    2.66
  -6   8  -3   66.24    2.56
  -6   8  -3   74.68    4.37
  -6  -8  -3   60.31    2.52
  -6   8  -3   66.94    2.34
   6  -8   3   66.50    3.02
   6  -8   4  215.89    6.91
  -6   8  -4  209.99    8.56
  -6   8  -4  218.46    6.30
  -6  -8  -4  209.95    6.54
   6   8   4  212.27    6.47
   6   8   4  203.36    7.65
   6   8   5  110.04    3.86
  -6   8  -5  111.51    3.98
  -6  -8  -5  109.69    4.20
   6   8   5  113.98    5.55
   6  -8   5  123.54    4.59
  -6  -8  -6    4.42    1.67
   6  -8   6    6.94    1.67
  -6   8  -6    6.25    1.47
   6  -8   6    3.64    2.67
   6   8   7   72.47    5.27
   6  -8   7   80.54    5.11
  -6   8  -7   77.13    3.56
  -6  -8  -7   70.55    3.68
   6   8   8   36.12    4.53
  -6   8  -8   39.52    2.89
  -6  -8  -8   34.09    3.03
   6  -8   8   39.53    4.50
   6   8   9   20.08    4.31
  -6  -8  -9   16.36    2.77
   6  -8   9   10.54    3.85
  -6   8  -9   14.55    2.61
  -6   8 -10    4.31    2.60
  -6  -8 -10    2.86    2.75
   6 -10 -10   -0.41    2.76
  -6  10   9   12.87    4.46
   6 -10  -9    6.50    2.49
  -6  10   8    3.07    3.49
   6 -10  -8    0.31    1.96
   6  10  -8    0.52    1.73
  -6  10   7    1.37    2.99
   6 -10  -7   -1.22    1.76
   6  10  -7   -0.89    1.46
   6  10  -6   20.14    1.93
  -6  10   6   17.29    3.32
   6  10  -6   22.26    3.21
   6  10  -6   25.59    1.90
  -6  10   5   72.40    4.52
  -6  10   5   73.73    3.10
   6  10  -5   69.98    3.28
   6  10  -5   63.08    4.13
  -6 -10   5   69.78    3.19
  -6  10   5   70.04    3.52
  -6  10   4   46.20    3.68
   6 -10  -4   45.76    2.54
   6  10  -4   43.17    3.21
  -6 -10   4   52.47    2.34
  -6  10   4   44.09    2.53
   6  10  -4   46.44    2.60
   6  10  -3   30.06    2.11
   6  10  -3   28.51    1.55
   6  10  -3   26.04    2.31
  -6 -10   3   28.61    1.54
  -6  10   3   27.99    1.82
   6 -10  -3   29.71    2.11
  -6  10   2    6.36    1.10
   6 -10  -2    7.49    1.24
   6  10  -2    8.56    0.82
   6 -10  -2   10.15    1.59
   6  10  -2    8.86    1.47
  -6 -10   2    8.97    0.87
   6  10  -2   11.99    1.88
   6  10  -1  138.44    5.28
  -6  10   1  144.67    6.04
   6  10  -1  145.41    3.85
   6 -10  -1  149.49    5.23
  -6 -10   1  140.15    3.96
   6  10  -1  136.99    5.00
   6 -10  -1  145.33    4.14
  -6  10   1  141.22    4.18
   6  10   0  221.13    7.16
  -6  10   0  213.69    7.89
   6  10   0  208.53    6.77
   6 -10   0  226.88    7.17
  -6  10   0  205.07    5.64
  -6 -10   0  213.73    5.73
   6  10   0  211.37    5.62
   6 -10   0  211.10    5.55
   6  10   1   42.95    2.95
  -6 -10  -1   49.84    1.76
   6 -10   1   47.44    2.73
   6  10   1   51.14    2.55
  -6  10  -1   43.25    1.51
  -6  10  -1   47.50    3.49
  -6 -10  -1   46.79    1.85
  -6  10  -2  150.26    4.39
  -6 -10  -2  156.47    4.78
   6  10   2  154.06    5.94
  -6 -10  -2  154.14    4.60
   6  10   2  157.18    5.28
  -6  10  -2  148.34    6.56
  -6  10  -2  150.86    4.33
   6 -10   2  158.10    5.61
   6  10   3   14.13    2.35
   6  10   3   11.82    1.56
  -6  10  -3   18.36    3.03
   6 -10   3   19.59    2.08
  -6 -10  -3   17.30    1.38
  -6  10  -3   18.72    1.13
   6  10   4   25.70    1.93
  -6 -10  -4   26.42    1.83
  -6  10  -4   24.01    1.50
   6 -10   4   25.63    2.33
  -6  10  -4   20.53    3.55
   6  10   4   28.45    3.18
   6  10   5   55.47    2.64
   6 -10   5   47.85    2.97
  -6  10  -5   55.55    4.81
   6  10   5   52.56    4.12
  -6  10  -5   48.64    2.37
  -6 -10  -5   52.62    2.76
   6  10   6   23.00    3.62
   6 -10   6   18.18    2.25
  -6  10  -6   16.25    4.14
  -6  10  -6   21.27    1.84
  -6 -10  -6   22.95    2.24
  -6  10  -7   41.24    5.24
  -6  10  -7   46.94    2.79
  -6 -10  -7   46.17    3.13
  -6 -10  -8    3.83    2.05
   6  10   8   -0.66    3.87
  -6  10  -8    1.63    4.35
  -6 -10  -9   24.40    3.12
  -6  10  -9   13.93    5.55
   6  10   9   15.22    4.91
   6 -12  -9   -0.54    2.36
  -6  12   9    1.47    4.31
   6 -12  -8    5.82    2.32
  -6  12   8    4.36    4.00
   6 -12  -7   16.18    2.25
  -6  12   7   14.26    3.84
   6 -12  -6   36.95    2.64
   6  12  -6   40.12    2.73
   6 -12  -5  123.82    4.54
  -6  12   5  119.81    4.68
   6  12  -5  120.45    4.92
  -6  12   5  137.39    6.58
   6  12  -5  115.46    5.60
   6 -12  -4  228.80    7.57
   6  12  -4  235.54    7.75
   6  12  -4  225.75    8.18
   6 -12  -3   76.94    3.75
   6  12  -3   87.32    4.32
  -6  12   3   86.03    3.24
   6  12  -3   89.26    3.94
  -6  12   2    1.18    0.98
   6  12  -2   -2.95    1.98
  -6  12   2    1.50    2.31
   6  12  -2    0.65    1.39
   6 -12  -2   -1.04    1.60
   6  12  -1   67.89    3.72
  -6  12   1   78.36    4.48
   6 -12  -1   67.23    3.40
   6  12   0   32.03    2.31
   6 -12   0   33.82    2.58
  -6  12   0   33.51    3.46
   6  12   0   34.37    2.95
   6 -12   1   39.07    2.74
  -6 -12  -1   40.94    1.60
  -6  12  -1   41.17    3.80
   6  12   1   42.94    2.63
   6  12   1   46.55    3.25
   6  12   2   -0.72    2.20
   6 -12   2   -0.15    1.65
   6  12   2    0.49    1.34
  -6  12  -2    5.25    2.81
  -6 -12  -2    2.01    0.90
  -6 -12  -3  357.08    9.73
   6 -12   3  348.50   10.88
  -6  12  -3  318.20   12.16
   6  12   3  372.16   11.70
   6  12   3  319.48   10.34
   6 -12   4  221.26    7.69
   6  12   4  217.08    7.19
  -6  12  -4  219.98    9.45
   6  12   4  226.54    8.64
  -6 -12  -4  214.02    6.70
   6 -12   5   20.03    2.49
  -6 -12  -5   27.31    2.15
   6  12   5   21.80    2.09
  -6  12  -5   22.91    4.28
   6  12   5   23.70    3.62
   6 -12   6   34.36    3.03
  -6 -12  -6   34.63    2.57
   6  12   6   30.55    4.12
  -6  12  -6   27.15    4.77
   6  12   7    6.64    3.85
  -6 -12  -7    3.88    1.97
  -6  12  -8   24.66    5.42
  -6 -12  -8   29.70    3.02
  -6 -12  -9   12.71    2.81
  -6  14   8   11.20    4.87
  -6  14   7   15.01    4.27
   6  14  -6   -2.21    1.96
  -6  14   6    1.85    3.26
  -6  14   5   25.50    2.45
   6  14  -5   19.89    2.46
   6  14  -4   48.62    3.78
   6  14  -4   47.21    3.25
   6  14  -3   40.02    3.00
  -6  14   3   35.28    3.94
   6  14  -3   41.33    3.47
   6 -14  -3   39.01    2.90
   6  14  -2    7.33    2.54
  -6  14   2    5.48    2.90
   6  14  -2    8.48    1.91
   6 -14  -2    2.64    1.85
  -6  14   1  275.07   10.02
   6  14  -1  250.57    8.86
   6 -14  -1  245.09    8.63
   6  14   0  255.49    9.18
  -6  14   0  264.62   10.09
   6  14   0  261.92    8.71
   6 -14   0  266.29    8.93
   6  14   1   65.96    4.18
   6  14   1   67.33    3.53
  -6  14  -2   72.72    5.30
   6  14   2   70.47    3.70
   6  14   2   77.81    4.67
   6 -14   2   70.49    4.01
  -6  14  -3   10.48    3.46
   6  14   3    4.74    2.79
   6 -14   3    7.19    2.19
   6  14   3    6.39    1.80
  -6  14  -4   18.81    4.00
   6  14   4   21.11    3.38
   6 -14   4   20.31    2.79
   6  14   4   22.89    2.32
  -6  14  -5    3.69    3.75
   6  14   5    6.07    3.30
   6 -14   5    5.13    2.38
   6  14   5    4.83    1.86
   6 -14   6    1.85    2.30
   6  14   6    5.55    3.72
  -6  14  -6   -2.95    4.05
   6  14   7    5.45    3.99
  -6  14  -7   -1.59    4.67
   6  14   8   -2.62    4.62
  -6  16   7    2.55    4.23
   6  16  -6   10.77    2.55
   6  16  -5   19.17    2.58
  -6  16   4    2.48    2.09
   6  16  -4    3.47    2.15
  -6  16   4   -0.31    3.73
   6  16  -3    6.48    2.18
   6 -16  -3    1.94    2.19
  -6  16   3    2.37    3.36
   6  16  -2   40.57    3.74
   6 -16  -2   47.35    3.48
  -6  16   2   45.57    4.67
   6  16  -2   48.39    3.46
   6  16  -1    1.42    2.58
  -6  16   1    3.25    3.06
   6 -16  -1   -2.98    2.20
   6  16   0    0.52    1.93
   6 -16   0    0.38    2.11
   6  16   0    6.37    2.81
  -6  16   0    3.38    3.25
  -6  16  -1   70.53    5.41
   6  16   1   73.93    3.99
   6  16   1   66.78    4.56
  -6  16  -2   14.24    3.71
   6  16   2   18.60    3.41
   6  16   2   22.22    2.53
   6 -16   2   10.55    2.54
  -6  16  -3   33.17    4.71
   6  16   3   30.77    2.79
   6 -16   3   32.99    3.39
   6  16   3   37.29    4.14
  -6  16  -4    4.26    3.78
   6  16   4    9.13    3.59
   6 -16   4    9.77    2.65
   6  16   4    2.23    1.93
   6 -16   5    3.56    2.60
   6  16   5    4.56    4.00
  -6  16  -5    6.01    4.28
   6 -16   6   -1.05    2.76
  -6  16  -6    4.54    4.13
   6  16   6    1.67    4.06
   6  16   7    4.77    4.40
   6  18  -6   -1.24    2.63
   6  18  -5    2.09    2.51
  -6  18   5   -2.13    4.30
   6  18  -4    1.86    2.33
  -6  18   4    2.48    2.35
  -6  18   4   -3.40    4.26
  -6  18   3   34.31    4.94
   6  18  -3   39.95    3.55
  -6  18   3   33.23    3.33
  -6  18   2    5.15    4.00
   6 -18  -2    7.49    2.76
   6  18  -2    2.44    2.14
   6  18  -1   28.84    3.80
  -6  18   1   22.56    4.44
   6 -18  -1   26.40    3.30
  -6  18   0    7.90    3.76
   6  18   0   11.65    3.44
   6 -18   0    7.33    2.68
   6  18   0    6.35    2.37
  -6  18  -1    9.21    3.88
   6  18   1   17.38    2.52
   6  18   1    9.62    3.31
   6 -18   2   11.54    2.84
   6  18   2   11.30    3.61
   6  18   2   12.45    2.66
  -6  18  -2   16.01    4.30
  -6  18  -3   66.33    5.83
   6  18   3   53.42    3.84
   6  18   3   52.09    5.07
   6 -18   3   54.50    4.29
  -6  18  -4    0.35    4.26
   6  18   4    7.34    3.81
   6 -18   4    2.32    2.79
   6  18   4    2.93    2.25
   6 -18   5   -2.13    2.85
  -6  18  -5    1.48    4.63
   6  18   5    1.66    3.90
   6  18   6   -1.08    4.07
   6  20  -5   -0.47    2.89
   6  20  -4   10.72    3.10
  -6  20   4    6.46    2.82
  -6  20   4    3.75    4.78
   6  20  -3   47.51    4.09
  -6  20   3   34.78    5.47
  -6  20   3   34.10    3.72
  -6  20   2   12.41    4.69
  -6  20   2   11.68    3.00
   6  20  -2    9.63    2.81
  -6  20   1    4.54    4.19
  -6  20   1   -2.55    2.80
   6  20   0    7.85    2.93
  -6  20   0    7.73    4.10
   6  20   0    2.17    3.72
   6 -20   0    5.17    2.80
  -6  20  -1   60.17    6.11
   6  20   1   57.85    5.37
   6  20   1   66.13    4.51
  -6  20  -2   53.30    5.81
   6  20   2   51.78    5.15
   6  20   2   46.22    4.00
   6 -20   2   53.32    4.56
   6 -20   3    3.64    3.01
   6  20   3    0.63    4.03
   6  20   3    0.21    2.38
  -6  20  -3   -3.62    4.84
   6  20   4    0.34    4.30
   6  20   4   -2.07    2.58
  -6  20  -4   -3.01    4.67
  -6  22   1   -5.72    4.84
  -6  22   0    8.96    4.72
  -6  22  -1   -1.09    4.39
   6  22   2   32.61    5.20
  -6  22  -2   35.92    5.79
  -7   1  10   11.81    3.73
   7  -1 -10    9.03    2.63
   7   1 -10   10.66    2.77
  -7   1   9    8.18    3.12
  -7  -1   9   -0.22    2.99
   7  -1  -9    6.39    2.41
   7   1  -9    6.48    2.37
  -7   1   8   60.26    4.08
  -7  -1   8   67.19    4.08
  -7  -1   8   52.25    3.96
  -7   1   8   63.28    4.32
  -7  -1   7  256.43    8.68
  -7   1   7  228.55    8.53
  -7  -1   7  250.17    8.59
  -7   1   7  266.08    8.91
  -7   1   6   18.04    2.30
  -7  -1   6   21.88    2.24
  -7  -1   6   25.40    2.34
   7   1  -5   46.67    1.41
  -7   1   5   46.34    2.75
  -7  -1   5   47.69    2.60
   7   1  -5   45.27    1.47
  -7  -1   5   49.53    2.71
  -7  -1   4   87.77    3.22
   7   1  -4   78.33    3.16
   7  -1  -4   79.76    3.46
  -7   1   4   86.39    3.44
   7   1  -4   80.62    2.47
   7   1  -4   80.57    2.37
  -7   1   4   85.57    2.30
  -7  -1   4   81.47    3.38
   7  -1  -4   78.26    2.28
   7   1  -3  249.06    7.03
  -7   1   3  246.42    7.32
  -7  -1   3  249.66    7.09
  -7  -1   3  253.36    6.70
  -7   1   3  249.98    6.58
   7   1  -3  244.26    6.66
   7  -1  -3  254.80    7.39
   7  -1  -3  249.71    6.60
   7   1  -3  244.07    7.34
  -7  -1   3  251.77    7.44
   7   1  -2 6192.60  157.03
   7  -1  -2 6033.11  157.06
  -7  -1   2 6672.87  157.25
   7  -1  -2 6261.46  157.06
   7   1  -2 6068.61  156.66
  -7  -1   2 6214.25  156.66
   7   1  -2 6195.77  156.69
  -7  -1   2 6133.82  156.68
  -7   1   2 6233.86  157.05
   7  -1  -2 6141.17  156.62
  -7   1   2 6144.07  156.60
  -7   1   1   19.15    1.06
   7  -1  -1   20.28    0.98
  -7  -1   1   23.14    1.35
   7  -1  -1   21.54    1.49
   7   1  -1   23.16    1.42
  -7   1   1   22.66    1.53
   7   1  -1   20.06    1.04
  -7  -1   1   21.85    1.11
   7  -1  -1   22.38    1.65
  -7  -1   0  354.35    9.54
  -7   1   0  370.73    9.79
  -7  -1   0  355.67    9.62
   7  -1   0  375.32    9.60
   7   1   0  346.17    9.56
   7   1   0  358.61    9.56
  -7   1   0  378.12   10.16
  -7   1   0  368.16    9.63
   7   1   1 2863.67   74.72
  -7   1  -1 2966.66   74.74
  -7  -1  -1 2958.91   75.00
   7   1   1 2997.86   75.06
   7  -1   1 2954.57   74.76
  -7  -1  -1 3006.51   74.73
  -7  -1  -1 2850.80   74.78
  -7   1  -1 3007.81   74.78
   7  -1   1 2883.11   74.73
  -7   1  -1 2958.04   75.10
   7  -1   1 2891.97   75.13
   7  -1   2  116.63    3.53
   7   1   2  120.03    3.49
  -7   1  -2  121.55    3.51
  -7   1  -2  117.20    3.63
   7  -1   2  120.39    3.67
  -7  -1  -2  118.09    3.48
   7   1   2  109.22    4.07
  -7  -1  -2  121.18    4.12
   7  -1   3   67.12    2.24
   7   1   3   66.89    2.17
  -7   1  -3   64.15    2.18
  -7   1  -3   62.47    2.46
  -7  -1  -3   64.33    2.17
   7  -1   3   59.84    2.94
   7   1   4  473.47   14.24
   7  -1   4  500.88   13.03
   7   1   4  479.61   12.92
  -7   1  -4  500.20   12.95
  -7   1  -4  495.42   13.46
  -7  -1  -4  484.69   12.91
   7  -1   4  498.19   14.32
   7   1   5   47.20    3.12
   7   1   5   42.60    1.66
   7  -1   5   42.93    1.76
  -7   1  -5   41.12    2.24
   7  -1   5   49.13    3.12
  -7   1  -5   42.29    1.68
  -7  -1  -5   43.61    1.65
   7   1   6   -0.18    0.71
   7  -1   6   -0.71    0.82
  -7   1  -6    1.63    1.37
   7  -1   6    0.38    2.17
   7   1   6    0.19    2.10
   7   1   7   49.71    4.02
   7  -1   7   49.23    3.85
  -7   1  -7   48.37    2.93
   7  -1   8   41.74    4.23
   7   1   8   38.87    4.12
  -7   1  -8   41.08    3.01
   7  -1   9   24.74    4.26
   7   1   9   21.34    4.12
  -7  -1  -9   27.66    3.03
  -7   1  -9   27.26    2.99
   7  -1  10   -1.69    3.71
  -7   1 -10    0.19    2.40
  -7  -1 -10   -1.78    2.53
   7   1  10    4.74    4.20
   7  -3 -10   -0.20    2.63
   7   3 -10    3.82    2.53
  -7   3  10   -0.57    3.61
   7  -3  -9   11.76    2.61
   7   3  -9   12.95    2.52
  -7   3   9    5.03    3.09
  -7   3   8   15.90    3.17
  -7  -3   8   15.91    2.69
  -7   3   8   20.22    2.80
  -7  -3   8   18.70    2.90
  -7   3   7   16.90    2.46
  -7  -3   7   17.10    2.42
  -7  -3   7   15.65    2.43
  -7   3   7   17.40    2.88
  -7   3   6  442.65   13.45
   7   3  -6  434.03   11.50
  -7  -3   6  428.58   12.86
  -7  -3   6  444.19   13.07
  -7   3   6  461.32   13.22
  -7   3   5   43.30    2.67
  -7  -3   5   39.79    2.50
   7   3  -5   38.72    1.68
   7   3  -5   37.03    2.25
  -7   3   5   39.44    2.71
   7   3  -5   42.37    1.55
  -7  -3   5   41.35    2.44
   7   3  -4   74.19    2.40
   7   3  -4   76.43    2.56
   7  -3  -4   69.02    2.26
  -7  -3   4   71.41    2.85
  -7  -3   4   75.65    3.20
  -7   3   4   72.74    3.19
  -7   3   4   76.32    2.19
   7   3  -4   67.68    2.79
  -7   3   4   79.26    3.49
  -7   3   3  632.04   16.08
   7   3  -3  608.26   16.65
  -7  -3   3  630.17   16.79
  -7   3   3  640.49   16.90
   7   3  -3  615.61   16.26
   7  -3  -3  613.00   17.09
  -7   3   3  633.38   17.08
   7  -3  -3  602.62   16.14
   7   3  -3  618.03   16.31
  -7  -3   3  623.11   16.37
   7  -3  -2 1429.69   37.10
  -7   3   2 1440.14   37.08
   7   3  -2 1406.32   36.18
   7  -3  -2 1386.63   36.38
   7   3  -2 1367.72   36.62
  -7   3   2 1437.31   36.80
   7  -3  -2 1414.35   36.73
  -7  -3   2 1545.20   36.84
  -7   3   2 1419.82   36.33
   7   3  -2 1401.87   36.46
  -7  -3   2 1421.69   36.21
  -7  -3   2 1440.12   36.50
  -7  -3   1   96.56    3.01
  -7   3   1   92.85    3.07
   7  -3  -1   91.78    3.07
  -7  -3   1   97.12    3.03
   7   3  -1  101.61    3.00
  -7   3   1   88.25    3.56
   7   3  -1   95.02    3.00
  -7   3   1   90.86    2.90
   7  -3  -1   90.98    2.94
   7  -3  -1   86.08    3.78
  -7   3   0  256.14    7.05
  -7   3   0  245.15    7.10
  -7  -3   0  265.28    7.09
   7   3   0  257.79    7.08
  -7  -3   0  258.69    7.06
   7   3   0  266.15    7.00
   7  -3   0  265.80    7.02
   7  -3   0  263.83    8.04
  -7   3   0  265.17    7.99
  -7  -3  -1 1568.99   40.47
   7   3   1 1573.94   40.50
   7   3   1 1559.01   40.12
   7  -3   1 1553.09   40.08
  -7   3  -1 1589.04   40.13
  -7  -3  -1 1578.28   40.18
  -7   3  -1 1566.82   40.22
   7  -3   1 1557.23   40.28
   7   3   1 1575.88   40.24
  -7  -3  -1 1564.53   40.23
   7   3   2   77.49    3.17
   7  -3   2   75.39    3.21
  -7   3  -2   77.69    2.59
  -7  -3  -2   81.29    2.67
   7   3   2   75.85    2.67
   7  -3   2   80.30    2.61
   7  -3   2   82.21    2.68
  -7   3  -2   79.64    2.62
   7   3   2   71.49    2.52
  -7  -3  -2   76.43    2.59
  -7  -3  -2   77.01    3.20
  -7   3  -3   52.19    1.97
   7   3   3   50.08    1.87
   7   3   3   43.48    2.67
  -7  -3  -3   50.94    1.94
   7  -3   3   47.70    2.01
   7  -3   3   55.65    2.84
   7  -3   3   50.83    2.17
  -7   3  -3   55.38    2.14
  -7  -3  -3   45.39    2.10
  -7  -3  -4    0.77    0.95
  -7   3  -4   -0.78    0.99
   7  -3   4    2.22    1.60
  -7  -3  -4    0.04    0.77
   7  -3   4    0.22    0.83
   7   3   4   -0.31    0.69
  -7   3  -4    0.22    0.76
   7  -3   5  117.53    3.74
   7   3   5  112.34    3.43
  -7   3  -5  123.51    3.61
  -7  -3  -5  105.95    4.10
  -7   3  -5  109.94    4.07
   7   3   5  101.69    4.92
  -7  -3  -5  113.16    3.51
   7  -3   5  111.45    4.98
  -7  -3  -6    4.40    1.50
   7  -3   6    5.30    2.30
   7  -3   6    5.49    1.08
   7   3   6    7.39    2.44
   7  -3   7    3.88    2.65
  -7  -3  -7    3.98    1.73
  -7   3  -7    5.14    1.68
   7   3   7    6.06    2.74
   7   3   8   66.90    4.91
  -7  -3  -8   70.22    3.84
  -7   3  -8   70.16    3.77
   7  -3   8   64.99    4.94
   7   3   9   90.72    6.19
  -7  -3  -9   80.62    4.53
  -7   3  -9   80.61    4.47
   7  -3   9   75.87    5.87
  -7  -3 -10    1.60    2.73
   7  -3  10    9.04    4.12
   7   3  10    1.05    4.14
  -7   3 -10    0.57    2.42
  -7   5  11   -1.69    4.31
  -7   5  10   19.73    4.33
   7  -5 -10    9.66    2.93
   7   5 -10   12.59    2.88
  -7   5   9    5.76    3.35
   7   5  -9    1.81    2.04
   7  -5  -9    1.77    2.29
  -7   5   8   14.17    2.67
  -7  -5   8   16.79    2.74
  -7   5   8   13.10    3.32
  -7  -5   7   31.50    2.71
  -7   5   7   27.45    2.82
  -7  -5   7   23.55    2.75
  -7   5   7   24.25    3.36
   7   5  -6   52.86    2.11
  -7  -5   6   52.81    3.11
  -7  -5   6   51.42    3.09
  -7   5   6   57.39    3.32
  -7   5   6   47.23    3.60
  -7   5   5   33.04    2.39
  -7  -5   5   34.36    2.29
   7   5  -5   33.96    1.63
  -7   5   5   34.27    2.79
   7   5  -5   32.96    1.80
  -7  -5   5   36.14    2.27
  -7   5   5   31.58    1.31
   7  -5  -5   32.90    1.43
   7   5  -5   33.46    2.14
  -7   5   4    4.25    1.67
   7   5  -4    2.59    0.73
  -7  -5   4    2.44    1.32
  -7   5   4    2.41    1.27
   7   5  -4    2.62    1.01
   7  -5  -4    2.73    0.84
   7   5  -4    2.26    1.19
  -7  -5   4    2.58    1.23
  -7   5   4    2.05    0.72
   7   5  -3  139.01    4.79
   7   5  -3  145.52    4.57
  -7   5   3  148.21    5.38
   7  -5  -3  142.39    4.36
   7   5  -3  141.43    4.65
  -7  -5   3  145.55    4.70
  -7   5   3  146.75    4.84
   7   5  -3  145.13    4.47
  -7   5   3  148.63    4.28
   7   5  -3  139.96    4.37
   7   5  -2    0.53    1.01
   7  -5  -2    0.11    2.08
  -7   5   2    2.46    1.60
   7  -5  -2    0.61    0.79
   7   5  -2    1.36    1.15
  -7   5   2    1.10    1.03
  -7  -5   2    1.40    1.03
  -7   5   2    2.98    0.88
   7   5  -2    0.73    0.80
   7   5  -2    0.88    1.01
   7  -5  -2    4.66    1.29
   7   5  -2    0.88    0.85
   7  -5  -1    3.36    0.80
  -7  -5   1    5.26    1.17
   7   5  -1    3.66    0.83
  -7  -5   1    5.27    1.22
   7  -5  -1    3.07    2.14
  -7   5   1    4.36    1.01
   7  -5  -1    2.72    0.99
  -7  -5   1    3.10    0.83
  -7   5   1    2.87    0.83
   7   5  -1    3.91    0.84
   7   5  -1    3.83    0.81
  -7   5   1    5.45    1.69
   7   5   0  278.38    7.80
   7   5   0  279.38    7.41
  -7  -5   0  274.85    7.47
   7  -5   0  270.14    7.40
  -7   5   0  280.47    7.50
  -7  -5   0  288.56    7.92
  -7   5   0  268.67    7.75
  -7  -5  -1  168.74    5.40
   7   5   1  169.21    5.32
   7   5   1  167.46    4.75
   7  -5   1  170.07    4.67
  -7  -5  -1  159.10    5.03
  -7  -5  -1  161.74    4.76
  -7   5  -1  172.45    4.73
   7   5   1  156.53    5.00
   7  -5   1  174.88    5.15
  -7   5  -1  174.79    5.05
  -7   5  -2    4.02    1.98
  -7  -5  -2    6.25    1.16
   7   5   2    6.41    0.94
   7  -5   2    7.33    0.90
   7   5   2    6.71    1.01
  -7  -5  -2    7.32    0.94
  -7   5  -2    6.73    0.80
   7  -5   2    7.79    1.05
  -7   5  -2    6.40    1.09
   7   5   2    6.02    1.47
  -7  -5  -2    8.37    1.92
   7   5   3   43.17    2.76
   7  -5   3   56.01    2.27
   7   5   3   46.73    2.00
  -7  -5  -3   45.57    2.10
   7  -5   3   52.08    2.99
  -7  -5  -3   47.34    2.13
   7  -5   3   52.71    2.12
  -7   5  -3   52.65    2.04
   7   5   4  273.68    8.96
   7  -5   4  266.78    7.90
   7   5   4  272.53    7.59
   7  -5   4  263.62    8.88
  -7  -5  -4  272.03    7.67
  -7   5  -4  273.02    7.85
  -7  -5  -4  270.66    7.98
  -7   5  -5    8.63    1.33
  -7  -5  -5   10.74    1.49
   7   5   5    7.69    0.94
   7  -5   5    9.73    1.32
   7  -5   5   11.42    2.24
  -7  -5  -5    7.67    1.08
  -7  -5  -6  421.74   12.38
  -7   5  -6  427.02   12.24
   7   5   6  417.99   13.72
   7  -5   6  414.44   13.53
   7  -5   6  427.74   11.92
  -7   5  -7    9.50    1.84
  -7  -5  -7   10.77    1.98
   7  -5   7   15.24    3.29
   7   5   7    9.56    3.11
  -7  -5  -8    1.56    1.70
  -7   5  -8    2.73    1.94
   7  -5   8    0.79    3.17
   7   5   8    1.13    3.08
   7  -5   9    6.81    3.68
  -7  -5  -9    0.54    2.39
   7   5   9    3.51    3.59
  -7   5  -9    2.31    2.19
  -7  -5 -10   16.62    2.99
  -7   5 -10   11.65    2.79
   7   5  10   15.48    4.56
   7  -7 -10    4.69    2.85
   7   7 -10    0.37    2.57
  -7   7  10    9.21    4.23
   7  -7  -9   20.78    2.74
   7   7  -9   22.82    2.72
  -7   7   9   24.42    4.27
   7   7  -8   29.43    2.67
   7  -7  -8   25.45    2.64
  -7   7   8   29.63    3.83
  -7   7   7   50.34    4.19
  -7  -7   7   47.28    3.43
  -7   7   7   42.73    3.30
  -7  -7   7   43.82    3.15
   7   7  -6  148.57    4.82
  -7  -7   6  148.71    5.62
  -7  -7   6  147.60    5.53
  -7   7   6  143.42    5.68
  -7   7   6  139.94    6.43
  -7  -7   5   57.90    2.94
  -7   7   5   58.80    3.18
  -7   7   5   68.48    3.95
   7  -7  -5   59.85    2.42
   7   7  -5   58.21    2.54
   7  -7  -4   56.47    2.34
  -7   7   4   58.60    3.41
  -7   7   4   57.64    2.82
  -7  -7   4   53.63    2.61
   7   7  -4   48.35    2.33
   7   7  -4   50.93    3.04
  -7   7   4   52.95    2.20
   7   7  -4   54.27    2.54
   7   7  -3  323.63    9.83
   7   7  -3  335.77    9.46
  -7   7   3  349.74   10.71
   7  -7  -3  363.74    9.65
   7   7  -3  330.54    9.39
  -7   7   3  330.13    9.34
  -7  -7   3  340.72    9.50
  -7   7   3  340.38    9.71
   7   7  -3  317.23    9.56
   7   7  -2  482.33   13.70
   7  -7  -2  507.08   13.74
   7   7  -2  490.79   13.73
  -7  -7   2  508.65   13.41
  -7   7   2  501.28   13.57
   7  -7  -2  502.23   13.52
  -7   7   2  495.84   14.64
   7   7  -2  506.72   13.30
  -7  -7   1  147.26    5.14
   7   7  -1  153.26    4.31
   7  -7  -1  156.72    4.94
   7   7  -1  155.42    4.93
  -7   7   1  149.46    4.56
  -7  -7   1  147.73    4.43
   7   7  -1  155.79    4.91
   7  -7  -1  154.94    4.50
   7   7   0   91.99    3.52
   7  -7   0   81.64    3.35
   7   7   0   90.25    2.70
   7   7   0   84.53    3.28
   7  -7   0   93.08    2.71
  -7  -7   0   91.97    2.82
  -7   7   0   90.42    2.82
  -7  -7   0   93.93    3.75
   7   7   1  864.90   22.74
   7  -7   1  849.96   22.50
  -7  -7  -1  859.36   21.86
  -7   7  -1  819.47   21.76
  -7  -7  -1  812.37   22.66
   7   7   1  863.75   22.39
  -7   7  -1  807.28   23.60
   7  -7   1  847.44   21.68
   7   7   1  839.62   21.81
  -7  -7  -2  319.37    8.66
   7   7   2  318.62    8.64
   7  -7   2  312.84    8.46
  -7   7  -2  316.56    8.51
   7   7   2  300.44    8.95
   7  -7   2  309.54    9.13
  -7   7  -2  312.25   10.50
   7   7   2  318.41    9.63
  -7   7  -3  482.97   15.30
   7   7   3  480.78   14.40
  -7  -7  -3  485.55   13.33
  -7   7  -3  497.95   13.16
   7  -7   3  493.18   13.74
   7   7   3  475.46   13.41
  -7   7  -3  514.17   13.35
   7  -7   4    3.65    1.26
  -7  -7  -4    2.81    1.08
  -7   7  -4    3.46    0.94
   7  -7   4    1.32    1.87
   7   7   4    4.37    2.00
   7   7   4    2.18    0.94
   7   7   5    5.20    1.05
   7   7   5    8.31    2.48
  -7   7  -5    8.80    1.35
  -7  -7  -5   10.02    1.54
   7  -7   5    5.70    1.47
   7  -7   5    9.04    2.38
  -7   7  -6    0.40    1.36
   7  -7   6    0.22    2.57
  -7  -7  -6    0.47    1.56
   7  -7   6    2.49    1.61
  -7   7  -7   15.11    2.00
  -7  -7  -7   16.74    2.28
   7  -7   7   20.98    3.47
   7   7   7   13.98    3.47
  -7   7  -8    6.88    2.19
  -7  -7  -8    6.84    2.13
   7   7   8   13.67    3.71
   7  -7   8   10.14    3.51
  -7   7  -9    1.94    2.25
  -7  -7  -9    1.09    2.32
   7   7   9   -5.36    4.18
   7  -7   9    5.51    3.59
  -7   7 -10    9.69    2.80
  -7  -7 -10   11.24    3.02
   7  -7  10   10.29    4.62
   7   7  10    4.11    4.20
  -7   9  10    3.56    4.41
   7  -9 -10    5.30    2.85
  -7   9   9    8.08    3.85
   7  -9  -9    5.24    2.59
   7   9  -9    8.62    2.40
   7  -9  -8   36.28    3.04
   7   9  -8   45.52    2.98
  -7   9   8   40.01    4.63
   7   9  -7   35.59    2.39
  -7   9   7   29.63    3.77
   7   9  -6    1.46    1.17
  -7   9   6    3.91    2.04
  -7  -9   6    5.96    1.89
   7   9  -6    7.55    2.86
  -7   9   6    0.93    2.68
   7   9  -5  119.66    4.45
  -7   9   5  121.87    5.86
   7   9  -5  125.85    5.43
  -7  -9   5  124.37    4.56
  -7   9   5  128.12    4.90
   7  -9  -5  114.62    4.21
   7  -9  -4   16.96    1.64
  -7   9   4   20.32    2.59
   7   9  -4   13.46    2.23
   7   9  -4   14.87    1.58
  -7  -9   4   15.00    1.57
  -7   9   4   13.36    1.71
  -7   9   3   98.44    4.96
   7   9  -3  105.72    3.97
   7   9  -3  109.44    4.05
  -7   9   3  104.78    3.82
  -7  -9   3  104.69    3.59
   7  -9  -3  106.03    3.97
   7   9  -3  106.23    3.52
   7   9  -3  105.88    4.22
   7   9  -2  494.19   14.01
   7   9  -2  497.64   13.09
   7  -9  -2  485.27   13.40
  -7   9   2  493.45   13.45
  -7  -9   2  487.23   14.29
  -7  -9   2  495.69   13.22
   7  -9  -2  517.64   14.07
   7   9  -2  497.22   13.95
   7   9  -1   22.27    1.71
  -7  -9   1   23.84    1.21
  -7   9   1   25.83    1.36
   7   9  -1   22.14    1.03
   7  -9  -1   27.81    1.94
   7   9  -1   23.48    1.95
  -7  -9   1   21.61    2.44
   7  -9  -1   24.63    1.31
  -7  -9   0  347.43    9.48
   7  -9   0  360.57    9.34
   7  -9   0  363.75   10.51
   7   9   0  358.52    9.37
  -7   9   0  352.43    9.46
  -7   9   0  351.64   11.43
   7   9   0  371.89   10.61
   7   9   0  345.91   10.33
   7   9   1  146.32    4.21
   7  -9   1  149.76    4.03
   7   9   1  144.57    5.33
   7   9   1  145.37    4.97
  -7  -9  -1  141.94    4.24
  -7   9  -1  146.79    6.22
  -7   9  -1  144.24    4.12
   7  -9   1  136.72    5.01
  -7   9  -2   22.73    3.06
   7  -9   2   25.28    1.99
   7  -9   2   23.68    1.16
  -7  -9  -2   25.59    1.41
  -7   9  -2   21.96    1.16
   7   9   2   24.90    1.78
  -7  -9  -2   22.80    1.57
   7   9   2   22.57    2.32
  -7  -9  -3    9.70    1.19
  -7   9  -3    9.04    0.96
  -7   9  -3    5.42    2.57
  -7   9  -3   10.40    1.29
   7  -9   3    9.28    1.56
   7   9   3    9.89    1.36
   7   9   4    2.80    2.23
  -7   9  -4    3.44    2.99
   7  -9   4    0.12    1.40
  -7   9  -4    0.69    0.89
  -7  -9  -4    0.33    1.16
   7   9   4    0.94    1.13
  -7  -9  -5  133.06    4.91
  -7   9  -5  135.21    4.63
  -7   9  -5  134.00    7.18
   7  -9   5  149.54    5.42
   7   9   5  139.85    4.72
   7   9   5  142.24    6.37
  -7  -9  -6    2.25    1.64
  -7   9  -6    2.32    1.42
   7  -9   6    7.01    1.90
  -7   9  -6    4.33    3.52
   7   9   6    5.23    2.93
  -7  -9  -7    7.64    2.01
  -7   9  -7    7.39    1.74
   7  -9   8   14.38    3.76
   7   9   8    6.05    3.59
  -7   9  -8    8.12    2.08
  -7  -9  -8    5.77    2.24
   7  -9   9   10.90    4.01
  -7  -9  -9    6.21    2.55
  -7   9  -9    6.71    2.46
   7   9   9   13.41    4.56
  -7  11   9   11.95    4.59
   7 -11  -9   12.15    2.67
  -7  11   8    4.16    3.77
   7 -11  -8    4.43    2.18
  -7  11   7   36.92    4.40
   7 -11  -7   29.02    2.69
  -7  11   6    8.40    3.43
   7  11  -6    6.01    1.61
  -7 -11   5    1.98    1.42
  -7  11   5   -0.12    1.69
   7  11  -5    2.94    2.28
   7  11  -5    0.49    1.48
  -7  11   5    0.49    2.79
  -7  11   4   62.26    4.48
   7  11  -4   67.75    3.71
   7 -11  -4   69.63    3.27
  -7  11   4   63.79    3.10
  -7 -11   4   64.00    2.71
   7  11  -4   62.48    3.23
   7 -11  -3   40.55    2.56
  -7  11   3   37.09    2.15
  -7 -11   3   41.78    1.85
   7  11  -3   42.13    2.51
   7  11  -3   40.15    2.83
   7 -11  -2   66.09    3.26
   7  11  -2   61.28    3.38
   7  11  -2   65.39    3.20
  -7 -11   2   66.45    2.21
  -7  11   2   66.92    2.56
   7  11  -1    0.02    0.45
   7 -11  -1    0.22    0.76
   7 -11  -1    1.88    1.39
   7  11  -1   -0.35    1.24
  -7  11   1   -0.18    0.74
  -7 -11   1    0.02    0.57
  -7  11   1   -1.22    2.15
   7  11  -1   -1.35    1.66
   7  11   0  127.63    5.11
  -7  11   0  121.96    5.74
   7  11   0  132.65    4.82
   7 -11   0  132.11    5.01
  -7  11   0  124.00    3.55
   7  11   0  127.16    3.54
   7 -11   0  127.79    3.45
  -7 -11   0  128.32    3.68
  -7  11  -1  101.95    5.20
   7 -11   1  101.78    4.35
   7  11   1  104.14    4.56
  -7  11  -1   92.00    2.78
  -7 -11  -1   98.43    3.13
   7  11   1  100.28    3.99
  -7 -11  -1   99.20    3.05
  -7  11  -2   12.13    0.93
  -7  11  -2   14.36    2.92
   7  11   2   10.00    2.21
  -7 -11  -2    7.64    1.11
   7  11   2    8.75    1.52
   7 -11   2    9.16    1.81
   7  11   3   18.81    2.68
  -7  11  -3   16.66    3.34
  -7 -11  -3   17.34    1.52
  -7  11  -3   17.20    1.17
   7 -11   3   15.09    2.13
   7  11   3   14.12    1.77
  -7  11  -4    3.45    3.36
   7  11   4    0.21    2.38
   7 -11   4    0.87    1.80
   7  11   4    2.21    1.42
  -7 -11  -4    5.18    1.36
  -7  11  -4    5.20    1.09
   7  11   5   22.93    2.00
  -7 -11  -5   18.31    1.93
  -7  11  -5   22.01    1.68
  -7  11  -5   18.02    4.24
   7 -11   5   23.87    2.42
   7  11   5   16.25    3.16
   7 -11   6   10.10    2.17
   7  11   6   11.12    3.22
  -7  11  -6   10.53    4.00
  -7 -11  -6   10.87    1.98
  -7  11  -7    0.77    4.11
   7  11   7   -3.35    3.50
  -7 -11  -7    0.14    1.97
  -7  11  -8    4.66    4.70
  -7 -11  -8    1.13    2.26
  -7  11  -9    4.17    5.23
  -7 -11  -9    9.32    2.74
   7  11   9    4.88    4.35
  -7  13   8   43.57    5.10
  -7  13   7   40.76    4.87
   7  13  -6   25.29    2.51
   7 -13  -6   27.20    2.39
  -7  13   6   33.46    4.21
   7 -13  -5   70.25    3.26
  -7  13   5   80.92    5.48
   7  13  -5   74.72    3.82
  -7  13   5   68.15    3.52
   7 -13  -4   95.45    4.22
   7  13  -4   90.46    4.24
   7  13  -4   83.75    4.50
   7 -13  -3  607.98   17.45
   7  13  -3  586.36   17.66
   7  13  -3  624.04   17.52
  -7  13   2   16.86    3.09
   7  13  -2   18.14    2.60
   7  13  -2   19.34    2.13
   7 -13  -2   14.21    2.20
   7 -13  -1   68.75    3.64
  -7  13   1   66.87    4.65
   7  13  -1   60.19    3.75
  -7  13   0   23.33    3.32
   7  13   0   21.28    2.77
   7  13   0   18.06    2.03
   7 -13   0   23.30    2.42
   7  13   1  111.27    4.55
   7  13   1  104.95    5.11
  -7  13  -1  104.26    5.83
   7  13   2   15.56    2.77
   7  13   2   11.29    1.84
   7 -13   2   18.08    2.38
  -7  13  -2   16.91    3.16
   7 -13   3  139.05    5.60
  -7  13  -3  143.80    7.19
   7  13   3  133.76    6.20
   7  13   3  117.54    5.00
   7  13   4   36.73    2.62
  -7  13  -4   41.54    4.78
  -7 -13  -4   31.71    2.11
   7 -13   4   37.44    3.02
   7  13   4   39.72    3.87
  -7  13  -5  164.22    8.53
   7  13   5  147.01    5.70
  -7 -13  -5  159.72    5.55
   7  13   5  164.33    7.53
   7 -13   5  167.66    6.55
  -7 -13  -6  114.84    4.81
   7 -13   6  127.90    5.58
  -7  13  -6  128.41    7.86
   7  13   6  117.66    6.90
  -7 -13  -7   12.00    2.31
   7  13   7    8.90    4.23
  -7  13  -7   16.40    5.12
   7  13   8    5.45    4.49
  -7  13  -8   18.68    5.49
  -7  15   7    4.88    3.93
   7  15  -6   -0.51    2.14
  -7  15   6    1.63    3.78
   7  15  -5    2.38    2.11
   7  15  -4   83.17    4.36
   7  15  -3   29.94    2.83
   7 -15  -3   30.47    2.81
  -7  15   3   30.39    4.16
   7  15  -3   33.13    3.37
   7  15  -2   20.92    2.42
   7 -15  -2   19.19    2.62
  -7  15   2   17.00    3.55
   7  15  -2   24.18    3.03
  -7  15   1  235.24    9.51
   7  15  -1  230.45    8.45
   7 -15  -1  221.15    8.11
   7  15   0  118.46    5.14
   7  15   0  116.68    5.72
  -7  15   0  119.37    6.51
   7 -15   0  122.39    5.43
  -7  15  -1   20.11    3.73
   7  15   1   29.18    2.53
   7  15   1   27.97    3.31
  -7  15  -2   12.79    3.63
   7 -15   2   16.22    2.67
   7  15   2   18.88    2.23
   7  15   2   15.00    3.10
  -7  15  -3   32.65    4.58
   7 -15   3   28.84    3.06
   7  15   3   24.32    2.52
   7  15   3   30.96    3.65
  -7  15  -4   33.62    4.65
   7 -15   4   42.63    3.48
   7  15   4   42.61    3.03
   7  15   4   41.08    4.18
   7  15   5   56.66    5.08
   7 -15   5   47.42    3.79
   7  15   5   56.25    3.38
  -7  15  -5   47.25    5.41
   7 -15   6    7.04    2.69
   7  15   6   -0.32    3.65
  -7  15  -6    5.00    4.48
   7  15   7    1.77    4.45
  -7  15  -7    3.73    5.04
   7  17  -6    9.10    2.61
  -7  17   5   -5.15    4.29
   7  17  -5    1.56    2.50
  -7  17   4   15.69    4.28
  -7  17   4   11.30    2.46
   7  17  -4   14.73    2.75
   7 -17  -3   40.79    3.53
   7  17  -3   41.53    3.34
  -7  17   3   50.44    5.24
   7  17  -2   46.55    3.55
  -7  17   2   47.23    4.99
   7 -17  -2   38.46    3.43
   7  17  -2   45.27    3.93
   7 -17  -1   19.14    2.79
   7  17  -1    8.78    3.12
  -7  17   1   12.33    3.65
   7 -17   0   13.81    2.82
   7  17   0   16.34    2.46
  -7  17   0   10.32    3.73
   7  17   0   16.44    3.28
   7  17   1    2.10    2.87
   7  17   1    2.19    1.95
  -7  17  -1    0.31    3.64
   7  17   2   10.21    2.37
  -7  17  -2   10.25    3.99
   7 -17   2    9.90    2.82
   7  17   2    6.76    3.14
   7  17   3   40.22    3.26
  -7  17  -3   32.43    4.79
   7 -17   3   36.02    3.66
   7  17   3   38.47    4.24
  -7  17  -4    5.26    4.16
   7 -17   4    4.70    2.81
   7  17   4    1.55    2.11
   7  17   4    1.45    3.73
  -7  17  -5    2.95    4.34
   7 -17   5    3.16    2.68
   7  17   5    2.54    3.73
  -7  17  -6   11.85    5.22
   7  17   6   17.84    4.68
   7 -17   6   14.68    3.31
   7  19  -6    6.33    2.88
   7  19  -5   11.39    2.99
  -7  19   5   19.26    4.98
   7  19  -4    1.10    2.57
  -7  19   4    0.20    2.53
  -7  19   4   -5.05    4.44
   7  19  -3    0.65    2.57
  -7  19   3    1.69    2.50
  -7  19   3   -0.35    4.25
   7  19  -2  194.77    7.99
  -7  19   2  194.78    9.65
   7 -19  -1   12.03    3.06
  -7  19   1   20.26    4.46
   7 -19   0    8.99    2.97
   7  19   0   11.35    2.73
  -7  19   0    2.67    3.86
   7  19   0    0.75    3.30
  -7  19  -1    9.55    4.25
   7  19   1   19.75    3.76
   7  19   1   12.45    2.81
  -7  19  -2   44.35    5.46
   7  19   2   40.70    4.74
   7 -19   2   46.71    4.14
   7  19   2   51.40    3.78
  -7  19  -3   24.59    5.05
   7  19   3   34.41    3.45
   7 -19   3   24.56    3.62
   7  19   3   29.36    4.64
   7  19   4  125.49    7.46
   7 -19   4  116.51    6.24
  -7  19  -4  111.58    7.91
   7  19   4  121.66    5.83
  -7  19  -5    2.35    4.89
   7  19   5    1.04    4.24
   7 -19   5    2.54    3.16
  -7  21   3    5.23    3.04
   7  21  -2    0.24    2.82
  -7  21   2   -0.73    2.73
  -7  21   2   -2.64    4.66
  -7  21   1   47.28    5.87
  -7  21   1   62.48    4.71
   7  21   0    6.11    2.98
  -7  21   0   -0.72    4.21
   7  21   1   24.42    3.38
  -7  21  -1   30.61    5.38
   7  21   2    1.37    2.51
  -7  21  -2   -0.38    4.72
   7  21   2    5.52    4.14
   7 -21   2    2.45    3.30
   7  21   3  141.60    8.22
  -7  21  -3  121.69    8.46
   7  21   3  145.07    6.78
   7  21   4    1.53    2.76
   8   0 -10   31.15    3.50
  -8   0   9    2.02    2.97
  -8   0   9    2.59    2.58
  -8   0   8   41.06    3.58
  -8   0   8   40.76    3.48
  -8   0   7    4.84    2.17
  -8   0   7    1.33    2.12
  -8   0   6  734.28   20.51
  -8   0   6  719.45   20.30
   8   0  -5    0.53    0.37
   8   0  -5    0.55    0.30
  -8   0   5   -0.85    1.39
   8   0  -4  217.54    5.74
  -8   0   4  217.45    6.67
  -8   0   4  215.06    5.78
   8   0  -4  213.55    6.63
  -8   0   4  203.52    6.84
   8   0  -3    0.21    0.53
   8   0  -3    0.80    1.21
  -8   0   3   -0.06    1.07
  -8   0   3    0.07    0.53
  -8   0   3    0.80    1.17
   8   0  -2 4282.43  109.25
  -8   0   2 4285.96  109.24
   8   0  -2 4303.78  109.47
  -8   0   2 4370.57  109.45
   8   0  -1    1.06    0.64
   8   0  -1    1.52    1.08
  -8   0   1    0.03    0.94
  -8   0   1    0.13    0.72
   8   0   0 1415.07   35.97
  -8   0   0 1384.66   35.93
   8   0   1   -0.06    1.12
  -8   0  -1    1.14    0.79
  -8   0  -1    0.21    1.37
   8   0   1    1.05    0.68
  -8   0  -2   15.34    1.02
   8   0   2   14.86    0.96
  -8   0  -2   15.15    1.77
   8   0   2   14.81    1.61
   8   0   2   15.42    1.21
   8   0   3    0.31    0.66
  -8   0  -3    0.28    0.72
  -8   0  -4  820.63   20.94
  -8   0  -4  756.07   21.42
   8   0   4  815.68   22.35
   8   0   4  818.36   21.01
  -8   0  -5    0.74    1.07
   8   0   5   -0.99    1.71
  -8   0  -5    0.08    0.70
   8   0   5   -0.17    0.71
  -8   0  -6  345.50   10.21
   8   0   6  335.74    9.24
   8   0   6  344.36   11.37
  -8   0  -7   -0.39    1.58
   8   0   7   -2.99    2.79
  -8   0  -8    2.12    2.01
   8   0   8    0.79    2.85
   8   0   9    5.75    3.47
  -8   0  -9    0.70    2.15
  -8   0 -10    7.68    2.65
   8   0  10    4.14    4.15
  -8   2  10   21.92    4.09
   8   2 -10   23.96    3.19
  -8   2   9   14.83    3.38
  -8  -2   8    0.94    2.32
  -8  -2   8    0.36    2.29
  -8   2   8    1.25    2.59
  -8  -2   7   94.43    4.61
  -8  -2   7   92.47    4.53
  -8   2   7   94.82    4.89
  -8  -2   6  107.41    4.64
  -8  -2   6  112.07    4.52
  -8   2   6  112.50    4.85
   8   2  -6  107.96    3.03
   8   2  -5    0.32    0.47
   8   2  -5    1.11    1.41
  -8   2   5    0.12    1.57
   8   2  -5    0.69    0.70
  -8  -2   5    0.93    1.23
  -8  -2   5    0.12    1.33
   8   2  -4   52.60    1.79
  -8   2   4   52.97    1.65
   8   2  -4   53.19    1.94
   8   2  -4   50.19    2.29
  -8   2   4   52.66    2.75
   8  -2  -4   51.16    1.69
  -8  -2   4   57.67    2.79
  -8  -2   4   51.07    2.33
  -8   2   4   50.38    2.68
   8  -2  -3  824.11   22.39
   8   2  -3  838.54   21.80
  -8   2   3  861.42   22.42
  -8   2   3  838.03   21.56
   8   2  -3  791.31   22.24
  -8  -2   3  864.99   22.40
  -8   2   3  823.65   22.39
   8  -2  -3  845.92   21.60
  -8  -2   3  850.70   21.74
  -8  -2   3  830.63   21.82
   8   2  -3  835.21   21.69
   8   2  -2  743.98   18.87
   8  -2  -2  747.52   19.44
  -8   2   2  752.84   19.37
   8   2  -2  722.90   18.62
  -8   2   2  725.36   18.76
  -8  -2   2  718.14   18.60
   8   2  -2  712.55   19.17
   8  -2  -2  701.69   18.79
  -8  -2   2  735.18   19.26
  -8   2   2  767.04   19.37
   8  -2  -2  712.44   19.17
  -8  -2   2  726.29   18.89
   8  -2  -1  852.06   22.10
  -8   2   1  853.77   22.60
   8  -2  -1  863.92   22.66
   8  -2  -1  871.30   22.26
   8   2  -1  859.14   22.21
  -8   2   1  874.57   22.32
  -8  -2   1  852.71   22.26
  -8  -2   1  829.76   22.13
   8   2  -1  853.82   22.12
  -8   2   1  851.10   22.06
  -8  -2   0  170.81    4.95
   8   2   0  174.65    4.95
  -8   2   0  174.71    5.75
   8  -2   0  175.31    5.88
  -8   2   0  192.95    5.08
   8   2   0  175.01    5.03
   8  -2   0  176.21    5.02
  -8  -2   0  172.55    5.02
  -8  -2  -1 1781.59   46.17
   8   2   1 1835.40   46.22
   8  -2   1 1816.80   45.98
  -8   2  -1 1758.18   45.92
  -8  -2  -1 1814.83   45.94
   8   2   1 1812.83   45.95
   8  -2   1 1784.16   45.88
   8   2   1 1831.87   45.91
  -8  -2  -1 1806.83   45.95
  -8   2  -1 1829.36   45.94
   8  -2   1 1609.00   46.38
  -8   2  -1 1780.74   46.38
  -8   2  -2   73.74    2.55
   8   2   2   76.96    2.57
   8  -2   2   72.29    2.53
  -8  -2  -2   75.09    2.58
  -8  -2  -2   70.71    2.46
   8  -2   2   74.04    2.49
  -8   2  -2   68.85    2.49
   8   2   2   70.69    2.42
  -8  -2  -2   73.01    3.09
   8   2   2   77.70    3.06
   8   2   3  978.45   24.82
  -8   2  -3  975.16   24.84
  -8  -2  -3  940.91   25.13
  -8   2  -3  970.11   25.09
  -8  -2  -3  969.31   24.82
   8  -2   3  957.30   24.92
   8  -2   3  920.08   25.83
   8   2   3  885.47   25.67
   8  -2   4   32.89    2.49
  -8  -2  -4   32.34    1.79
  -8   2  -4   34.39    1.87
  -8  -2  -4   36.11    1.54
   8  -2   4   34.27    1.62
  -8   2  -4   30.72    1.52
   8   2   4   34.01    1.49
  -8   2  -5   23.68    1.31
   8   2   5   21.54    1.19
   8  -2   5   21.68    2.53
   8   2   5   24.14    2.49
  -8  -2  -5   22.38    1.25
  -8  -2  -5   22.18    1.74
  -8   2  -5   23.79    1.73
   8  -2   5   21.00    1.36
   8  -2   6   42.27    3.39
   8  -2   6   34.62    1.78
  -8  -2  -6   32.47    2.35
  -8   2  -6   35.03    2.40
   8   2   6   38.33    1.58
   8   2   6   36.16    3.36
   8   2   7    7.96    2.85
   8  -2   7    6.48    2.97
  -8   2  -7    7.06    1.76
   8   2   8    1.35    3.03
  -8   2  -8    3.89    1.86
   8  -2   8   -0.53    2.89
  -8   2  -9   25.89    3.05
   8  -2   9   20.72    4.29
   8   2   9   19.50    4.21
  -8   2 -10   12.99    3.01
   8  -2  10   11.28    4.13
   8   2  10   18.14    4.34
   8  -4 -10   11.04    2.82
   8   4 -10   19.20    3.06
  -8   4  10   17.73    4.08
   8   4  -9   -0.33    2.24
  -8   4   9    3.36    3.16
  -8  -4   8   -0.88    2.50
  -8   4   8   -2.35    2.34
  -8  -4   8    1.30    2.33
  -8   4   8   -0.23    2.86
  -8  -4   7   63.87    3.74
  -8   4   7   65.23    3.92
  -8  -4   7   62.83    3.66
  -8   4   7   62.99    4.20
   8   4  -6   65.35    2.31
  -8  -4   6   67.07    3.60
  -8   4   6   70.67    3.72
  -8  -4   6   70.64    3.43
  -8   4   6   67.10    3.94
  -8   4   5   96.38    4.26
   8   4  -5   87.70    3.41
   8   4  -5   90.39    3.12
  -8   4   5   88.34    2.59
   8   4  -5   88.17    2.90
  -8   4   5   93.75    3.95
  -8  -4   5   88.17    3.83
  -8  -4   5   88.41    3.59
   8  -4  -5   86.96    2.69
   8   4  -4  142.21    4.32
   8   4  -4  140.64    4.20
  -8   4   4  141.08    5.30
  -8   4   4  136.49    3.95
   8  -4  -4  133.52    4.05
  -8  -4   4  139.45    4.48
   8   4  -4  138.91    4.41
  -8   4   4  136.94    4.91
  -8  -4   4  143.56    4.90
   8   4  -3   79.42    2.66
   8   4  -3   76.92    2.71
  -8   4   3   81.79    3.56
   8  -4  -3   80.46    2.65
   8   4  -3   79.27    3.11
  -8   4   3   78.90    3.21
  -8  -4   3   80.53    3.15
  -8   4   3   78.10    2.57
  -8  -4   3   81.04    2.72
   8   4  -2  200.80    5.62
  -8   4   2  192.54    6.57
   8  -4  -2  193.04    6.77
   8   4  -2  208.30    5.97
   8   4  -2  212.05    5.51
  -8  -4   2  204.94    6.06
  -8   4   2  201.10    6.15
   8  -4  -2  203.49    6.09
  -8   4   2  201.98    5.75
   8  -4  -2  197.90    5.82
  -8  -4   2  208.98    5.96
   8   4  -2  212.80    5.93
  -8  -4   1  221.52    6.48
   8  -4  -1  226.13    7.37
  -8  -4   1  226.21    6.18
  -8   4   1  227.34    7.17
  -8   4   1  228.13    6.44
  -8  -4   1  230.20    6.38
   8  -4  -1  235.16    6.41
   8   4  -1  232.31    6.30
   8   4  -1  221.02    6.06
   8  -4  -1  222.05    6.38
   8   4  -1  229.40    6.45
  -8   4   1  216.73    6.32
  -8   4   0  194.58    5.48
   8  -4   0  194.15    5.42
  -8  -4   0  196.34    5.46
   8   4   0  193.46    5.41
   8  -4   0  182.40    6.60
  -8   4   0  187.13    6.50
  -8   4   0  187.84    5.56
   8   4   0  204.79    5.59
  -8  -4   0  196.50    5.63
   8   4   1    2.92    0.86
  -8   4  -1    3.18    0.75
  -8  -4  -1    4.27    1.04
  -8   4  -1    3.03    1.02
   8  -4   1    4.22    0.91
   8   4   1    2.73    1.10
  -8  -4  -1    3.31    1.34
   8  -4   1    3.75    0.80
  -8  -4  -1    3.58    0.81
   8   4   1    3.19    0.82
   8  -4   2    8.15    1.08
  -8   4  -2    8.03    1.07
  -8  -4  -2   10.32    1.09
   8   4   2    8.98    0.98
  -8  -4  -2    7.90    1.79
   8   4   2   11.38    1.59
   8  -4   2   11.00    1.63
  -8  -4  -2   11.21    1.03
   8  -4   2    8.59    0.99
   8   4   2    9.53    1.10
  -8   4  -2    7.05    0.90
  -8   4  -3   45.37    1.89
   8   4   3   40.48    2.58
   8   4   3   39.36    1.74
  -8  -4  -3   41.74    1.83
  -8  -4  -3   42.31    1.97
  -8   4  -3   40.08    1.85
   8  -4   3   41.01    1.94
   8  -4   3   38.34    2.65
   8  -4   4  164.35    6.20
   8   4   4  146.52    6.07
  -8   4  -4  172.21    5.32
  -8  -4  -4  167.81    5.37
  -8  -4  -4  174.32    5.05
   8  -4   4  168.82    5.23
   8   4   4  171.32    4.97
   8  -4   5    2.28    1.92
  -8   4  -5    0.62    1.05
   8   4   5   -0.41    0.75
  -8  -4  -5    0.77    1.08
  -8  -4  -5    0.40    0.86
   8  -4   5    0.84    1.02
   8  -4   6   18.61    1.60
   8   4   6   19.53    2.92
  -8   4  -6   15.88    1.90
  -8  -4  -6   20.65    2.04
   8  -4   6   14.52    2.69
   8   4   7   28.66    3.47
   8  -4   7   26.17    3.62
  -8  -4  -7   24.34    2.29
  -8   4  -7   27.08    2.36
   8   4   8    0.28    3.18
  -8   4  -8    0.15    1.84
   8  -4   8    0.54    3.15
  -8  -4  -8    0.16    2.09
   8   4   9   18.79    4.10
  -8   4  -9   16.81    2.65
   8  -4   9   20.37    4.19
  -8  -4  -9   18.99    2.79
  -8   4 -10   -5.14    2.58
  -8  -4 -10   -2.22    2.53
   8   4  10    0.72    4.06
   8  -4  10    0.68    4.11
  -8   6  11   -0.34    4.44
   8  -6 -10    3.65    2.71
   8   6 -10    0.56    2.40
  -8   6  10    7.83    3.98
   8  -6  -9   10.79    2.61
   8   6  -9   12.94    2.36
  -8   6   9   11.35    3.55
  -8   6   8    0.76    3.02
  -8  -6   8   -1.78    2.16
  -8   6   8   -1.77    2.38
  -8  -6   7   39.77    3.13
  -8   6   7   43.03    3.88
  -8  -6   7   42.04    3.17
  -8   6   7   37.54    3.17
  -8  -6   6  127.25    4.91
  -8   6   6  121.20    5.14
  -8  -6   6  125.99    5.02
   8   6  -6  122.43    4.07
  -8   6   6  127.71    5.74
  -8   6   5   75.06    4.12
   8  -6  -5   74.46    2.61
  -8  -6   5   64.31    3.13
   8   6  -5   69.41    2.74
  -8  -6   5   70.78    3.37
  -8   6   5   76.19    3.51
   8   6  -5   73.12    3.09
   8   6  -4   99.11    4.11
  -8   6   4   95.36    3.25
  -8   6   4  105.21    4.67
   8  -6  -4  111.03    3.55
  -8   6   4  102.24    4.03
  -8  -6   4  100.41    3.91
   8   6  -4  101.58    3.53
   8   6  -4  101.08    3.59
   8   6  -3  507.39   14.40
  -8   6   3  552.68   15.42
   8   6  -3  522.59   14.06
   8  -6  -3  533.15   14.23
   8   6  -3  535.25   14.31
  -8   6   3  528.82   14.07
  -8   6   3  543.21   14.61
  -8  -6   3  548.95   14.44
   8   6  -3  496.50   14.26
   8   6  -2  195.97    5.72
  -8   6   2  188.47    6.72
   8  -6  -2  192.75    5.83
   8   6  -2  197.90    5.67
   8   6  -2  191.56    5.58
   8  -6  -2  191.86    5.83
  -8   6   2  186.35    5.72
   8   6  -2  190.20    5.86
  -8   6   2  192.33    5.88
  -8  -6   2  211.67    5.88
  -8   6   1  323.36   10.05
   8   6  -1  308.41    8.97
  -8   6   1  325.71    8.94
   8   6  -1  336.71    9.22
   8   6  -1  329.94    8.76
   8  -6  -1  324.78    9.17
   8  -6  -1  339.86    8.90
  -8  -6   1  322.04    8.86
  -8   6   1  313.38    9.07
  -8  -6   1  324.16    9.17
   8  -6   0  269.47    7.27
   8   6   0  262.17    7.25
  -8  -6   0  268.93    7.36
   8   6   0  277.48    7.78
  -8   6   0  269.28    7.38
  -8  -6   0  278.40    7.92
   8   6   1  153.24    5.07
   8   6   1  151.78    4.41
   8  -6   1  145.73    4.28
   8   6   1  153.91    4.77
  -8   6  -1  153.03    4.37
  -8  -6  -1  148.42    4.42
  -8  -6  -1  152.91    5.19
   8  -6   1  156.15    4.89
   8   6   2   12.87    1.74
  -8   6  -2   11.79    0.97
  -8   6  -2    5.25    1.99
   8  -6   2    9.85    1.27
   8  -6   2    9.07    0.97
   8   6   2   12.08    1.21
  -8  -6  -2   10.96    1.09
   8   6   2   10.64    1.11
   8   6   3  237.04    7.67
   8  -6   3  217.61    6.88
   8   6   3  226.85    6.68
  -8   6  -3  229.10    6.56
  -8  -6  -3  232.85    6.73
   8  -6   3  232.09    6.56
   8  -6   4   45.36    3.03
   8  -6   4   38.82    2.14
  -8  -6  -4   29.76    1.92
  -8   6  -4   38.57    1.90
   8   6   4   35.34    1.80
   8   6   4   36.60    2.92
   8   6   5   95.87    3.23
   8  -6   5   93.52    3.65
   8  -6   5   99.29    4.95
  -8   6  -5   91.65    3.60
  -8  -6  -5   88.47    3.71
   8   6   5   87.01    4.70
  -8   6  -6   65.96    3.21
  -8  -6  -6   69.19    3.43
   8  -6   6   68.87    4.48
   8  -6   6   75.28    3.23
   8  -6   7    3.13    2.80
   8   6   7    9.48    3.31
  -8   6  -7    4.92    1.76
  -8  -6  -7   10.06    1.95
   8  -6   8    4.90    3.41
   8   6   8    9.05    3.32
  -8   6  -8    6.58    2.08
  -8  -6  -8    6.36    2.12
  -8   6  -9    8.89    2.37
  -8  -6  -9    9.42    2.54
   8  -6   9    6.71    3.79
   8   6   9    1.65    3.74
  -8  -6 -10    5.73    2.82
  -8   6 -10    9.49    2.82
   8  -6  10    6.80    4.27
   8   6  10    8.93    4.55
  -8   8  10   -2.72    4.42
   8  -8 -10    2.67    2.60
   8   8 -10    0.18    2.43
  -8   8   9    3.39    3.57
   8  -8  -9    1.99    2.27
   8   8  -9    0.48    2.16
   8   8  -8   26.05    2.57
  -8   8   8   25.78    4.17
  -8   8   7   47.20    4.32
  -8   8   7   45.13    3.34
  -8  -8   7   41.04    3.06
   8   8  -6   14.21    1.45
  -8   8   6   15.39    2.24
   8   8  -6   16.83    2.93
  -8  -8   6   12.67    2.04
  -8   8   6   14.03    2.86
   8   8  -5  284.68    8.52
   8  -8  -5  283.37    8.34
   8   8  -5  274.48    9.35
  -8   8   5  293.91    9.11
  -8  -8   5  297.00    8.86
  -8   8   5  287.73    9.96
  -8   8   4  418.37   13.33
   8   8  -4  441.87   11.97
   8  -8  -4  422.92   11.93
  -8  -8   4  434.77   12.08
  -8   8   4  426.93   12.29
   8   8  -4  421.87   12.04
   8   8  -4  414.10   12.47
   8   8  -3    6.73    1.44
  -8   8   3   12.26    2.27
   8   8  -3    8.86    1.17
   8   8  -3    6.22    1.29
   8  -8  -3    9.25    1.38
   8   8  -3    9.61    1.28
  -8   8   3   11.20    1.44
  -8  -8   3    6.50    1.18
   8   8  -2  232.61    7.06
   8  -8  -2  229.97    7.03
   8   8  -2  232.75    6.47
   8  -8  -2  237.07    6.76
  -8  -8   2  222.21    7.21
  -8   8   2  224.41    6.76
  -8  -8   2  235.75    6.62
   8   8  -2  218.57    6.92
  -8   8   2  223.04    7.98
   8   8  -1   61.40    2.59
   8   8  -1   59.09    2.00
   8  -8  -1   57.91    2.65
   8  -8  -1   60.34    2.20
  -8  -8   1   55.76    2.97
   8   8  -1   52.58    2.58
  -8  -8   1   57.01    2.14
  -8   8   1   57.28    2.27
  -8  -8   0   70.85    3.40
   8   8   0   73.70    3.19
   8   8   0   64.38    2.89
   8  -8   0   76.03    2.33
   8   8   0   73.44    2.32
  -8  -8   0   73.30    2.44
  -8   8   0   75.02    2.47
   8  -8   0   70.85    3.07
   8  -8   1   -0.38    1.05
   8   8   1   -0.84    1.53
   8  -8   1    0.69    0.63
   8   8   1    0.77    0.76
  -8  -8  -1    0.75    0.76
  -8   8  -1   -0.81    0.76
   8   8   1   -0.83    1.04
   8   8   2   32.25    1.90
  -8   8  -2   31.46    1.46
  -8   8  -2   35.26    3.34
   8   8   2   32.68    1.66
  -8  -8  -2   36.36    1.66
   8  -8   2   31.59    1.46
   8  -8   2   28.35    1.95
   8   8   2   37.44    2.51
   8   8   3    1.05    1.83
   8  -8   3    0.41    1.20
  -8   8  -3    5.58    2.45
  -8  -8  -3    1.40    1.02
  -8   8  -3    2.22    0.82
   8   8   3    2.81    1.09
  -8   8  -4   18.09    1.37
  -8  -8  -4   20.40    1.68
  -8   8  -4   17.04    3.31
   8   8   4   18.92    1.55
   8   8   4   21.36    2.60
   8  -8   4   19.15    1.84
  -8  -8  -5    2.31    1.33
  -8   8  -5    2.90    1.21
   8   8   5    2.07    1.11
   8   8   5    0.42    2.10
   8  -8   5    1.35    1.51
   8  -8   6   71.67    3.56
  -8  -8  -6   67.63    3.47
  -8   8  -6   71.42    3.23
   8  -8   6   59.24    4.46
   8   8   6   67.54    4.88
  -8   8  -7   11.54    1.87
  -8  -8  -7   10.74    2.13
   8  -8   7    8.65    3.28
   8  -8   8   20.50    3.87
  -8  -8  -8   22.67    2.64
  -8   8  -8   23.88    2.53
   8   8   8   24.77    4.15
   8  -8   9    6.63    3.96
  -8  -8  -9    4.04    2.43
  -8   8  -9    3.83    2.32
   8   8   9    9.70    4.20
  -8   8 -10   15.39    2.99
   8  -8  10   20.43    4.70
   8 -10  -9   22.21    3.06
  -8  10   9   23.54    4.74
   8  10  -8    2.53    1.74
   8 -10  -8    1.43    2.14
  -8  10   8    4.27    3.56
   8  10  -7   -1.25    1.48
  -8  10   7   -1.10    3.13
  -8 -10   6   45.29    2.91
  -8  10   6   49.66    3.23
  -8  10   6   48.85    4.29
   8  10  -6   43.50    2.56
  -8  10   5   -0.23    2.86
   8  10  -5    0.16    2.10
   8  10  -5    0.77    1.34
  -8  10   5    0.37    1.71
  -8 -10   5   -0.49    1.46
   8 -10  -5    0.46    1.34
   8 -10  -4    1.40    1.43
  -8  10   4   -0.71    1.44
  -8 -10   4    1.10    1.25
   8  10  -4    1.43    1.81
   8  10  -4    0.22    1.22
  -8  10   4   -2.55    2.30
  -8 -10   3    1.46    1.06
   8  10  -3    2.77    1.59
  -8  10   3    0.65    1.27
   8  10  -3    1.93    1.46
  -8  10   3    2.22    2.49
   8  10  -3    1.42    1.00
   8  10  -3    2.74    1.39
   8 -10  -3    1.37    1.29
  -8 -10   2   53.11    3.42
   8  10  -2   57.80    2.89
   8 -10  -2   54.94    2.85
  -8 -10   2   52.74    2.09
   8  10  -2   56.30    2.77
   8  10  -2   53.46    1.98
   8 -10  -2   56.33    2.39
  -8  10   2   52.76    2.32
   8 -10  -1  147.61    4.36
   8  10  -1  152.40    4.16
   8 -10  -1  153.58    5.33
  -8 -10   1  143.01    4.31
  -8  10   1  147.06    4.45
   8  10  -1  151.82    5.22
  -8  10   1  125.54    6.07
   8  10  -1  153.32    5.33
  -8  10   0  298.61   10.46
   8  10   0  307.52    9.46
   8 -10   0  319.29    9.43
   8  10   0  312.29    8.17
  -8  10   0  309.34    8.30
  -8 -10   0  298.61    8.28
   8 -10   0  303.50    8.11
   8  10   0  304.96    9.23
   8  10   1  344.60    9.00
   8 -10   1  329.76    8.79
   8  10   1  344.55   10.34
   8  10   1  329.94    9.89
  -8  10  -1  327.56    8.92
  -8 -10  -1  337.03    9.07
   8 -10   1  330.91   10.08
  -8  10  -1  320.54   11.18
  -8  10  -2   27.44    3.38
   8  10   2   30.20    2.61
   8 -10   2   29.25    1.30
  -8  10  -2   26.11    1.34
  -8 -10  -2   26.63    1.52
  -8 -10  -2   27.65    1.70
   8  10   2   29.18    2.00
   8 -10   2   33.04    2.29
   8  10   3    8.43    1.42
  -8  10  -3    5.42    2.99
   8 -10   3    6.40    1.66
   8  10   3    9.30    2.26
  -8 -10  -3    7.96    1.19
  -8  10  -3    8.73    0.99
   8  10   4   24.64    1.88
  -8  10  -4   22.16    3.60
   8  10   4   23.41    3.03
   8 -10   4   25.61    2.37
  -8  10  -4   25.13    1.59
  -8 -10  -4   26.61    1.86
   8  10   5   49.35    3.96
   8  10   5   40.45    2.31
   8 -10   5   42.30    2.93
  -8 -10  -5   39.05    2.44
  -8  10  -5   38.36    2.15
  -8  10  -5   38.65    4.62
  -8 -10  -6   93.08    4.16
  -8  10  -6   94.57    3.88
  -8  10  -6  104.63    6.97
   8  10   6   95.14    5.82
   8 -10   6  100.86    4.48
  -8  10  -7   17.49    4.77
  -8  10  -7   21.38    2.22
  -8 -10  -7   19.53    2.47
   8  10   7   26.89    4.22
  -8  10  -8    0.43    4.79
  -8 -10  -8    0.49    2.15
  -8  10  -9    7.54    5.50
   8  10   9    7.68    4.47
  -8 -10  -9    6.79    2.62
   8 -12  -9    1.99    2.49
  -8  12   9   -1.09    4.08
   8 -12  -8    0.64    2.23
  -8  12   8    0.33    3.70
   8 -12  -7   21.55    2.51
  -8  12   7   23.35    4.24
  -8  12   6   12.53    3.48
   8  12  -6   11.09    1.87
   8 -12  -6   11.68    1.95
   8 -12  -5   34.37    2.54
  -8  12   5   36.90    2.75
  -8  12   5   42.63    4.02
   8  12  -5   40.93    2.75
   8  12  -4  170.30    6.30
   8 -12  -4  180.49    6.32
  -8  12   4  182.49    6.03
  -8  12   4  180.56    7.82
   8  12  -4  171.49    6.58
   8 -12  -3   21.58    2.18
  -8  12   3   21.23    1.77
   8  12  -3   23.05    2.49
   8  12  -3   24.21    2.22
   8 -12  -2   13.77    1.90
  -8  12   2    9.86    1.25
  -8  12   2    8.78    2.76
   8  12  -2    6.92    1.99
   8  12  -2    8.89    1.71
  -8  12   1   50.40    1.93
   8 -12  -1   54.97    3.07
  -8  12   1   48.74    3.95
   8  12  -1   53.18    3.17
   8 -12   0   96.05    4.30
   8  12   0   89.24    3.88
   8  12   0   91.10    4.31
  -8  12   0   93.20    5.12
   8  12   1  301.72    9.34
  -8  12  -1  315.39   10.96
  -8 -12  -1  294.03    8.15
   8  12   1  301.57    9.83
   8  12   2    3.33    2.28
   8 -12   2    5.87    1.89
   8  12   2    6.47    1.60
  -8  12  -2    5.65    2.82
  -8 -12  -2    2.72    1.02
   8 -12   3   71.81    3.72
   8  12   3   61.35    3.16
  -8  12  -3   57.02    5.07
  -8 -12  -3   60.58    2.64
   8  12   3   62.85    4.13
  -8  12  -4   57.81    4.98
   8  12   4   56.12    3.02
   8 -12   4   53.39    3.45
  -8 -12  -4   54.93    2.71
   8  12   4   64.40    4.38
  -8  12  -5   -5.07    4.02
   8 -12   5    4.68    2.04
  -8 -12  -5   -0.31    1.49
   8  12   5   -0.34    1.51
   8  12   5    4.28    2.90
   8 -12   6    9.17    2.40
  -8 -12  -6    8.35    1.94
   8  12   6    3.13    3.35
  -8  12  -6    6.65    4.22
  -8 -12  -7   56.70    3.47
  -8  12  -7   67.46    6.61
   8  12   7   58.13    5.19
   8  12   8   -0.35    4.39
  -8  12  -8    4.86    5.02
  -8 -12  -8   -1.30    2.26
  -8 -12  -9   -0.18    2.50
  -8  14   8    2.89    4.36
  -8  14   7    1.33    3.65
  -8  14   6   31.39    4.51
   8  14  -6   29.28    2.75
  -8  14   5    6.77    3.51
  -8  14   5    7.74    1.98
   8  14  -5    2.66    1.94
   8 -14  -4   55.63    3.34
   8  14  -4   57.45    3.46
   8 -14  -3   23.70    2.58
   8  14  -3   25.77    2.56
  -8  14   3   24.40    3.50
   8  14  -3   27.30    2.96
   8  14  -2    1.84    1.72
   8  14  -2    5.79    2.26
  -8  14   2    2.29    2.79
   8 -14  -2    0.79    1.93
   8  14  -1   51.47    3.57
  -8  14   1   57.69    4.48
   8 -14  -1   49.38    3.42
   8  14   0  100.88    4.59
  -8  14   0  108.93    6.07
   8  14   0  110.49    5.18
   8 -14   0  103.43    4.81
   8  14   1  137.63    5.57
  -8  14  -1  141.02    7.16
   8  14   1  153.02    6.26
   8  14   2    3.65    2.44
   8  14   2    3.59    1.73
  -8  14  -2   -1.71    3.25
   8 -14   2    3.33    2.02
   8  14   3    2.45    2.57
   8  14   3    1.85    1.69
  -8  14  -3    4.86    3.48
   8 -14   3    2.69    2.07
   8  14   4   39.15    3.96
  -8  14  -4   40.50    4.90
   8 -14   4   40.72    3.30
   8  14   4   40.72    2.92
   8 -14   5   47.44    3.64
   8  14   5   51.37    3.08
  -8  14  -5   45.25    5.43
   8  14   5   46.00    4.67
   8  14   6   39.89    4.81
   8 -14   6   42.24    3.65
  -8  14  -6   47.30    5.93
   8  14   7   18.49    4.62
  -8  14  -7    4.20    4.77
  -8  14  -8    9.04    5.68
  -8  16   7    7.30    4.18
   8  16  -6   -0.54    2.33
  -8  16   6    5.15    3.96
   8  16  -5    4.00    2.38
   8  16  -4   -1.63    2.22
   8 -16  -4    1.04    2.09
  -8  16   4   -0.63    3.62
   8  16  -3    2.34    1.95
   8 -16  -3    1.42    2.11
  -8  16   3    4.24    3.59
   8  16  -2   26.12    2.82
   8  16  -2   25.34    3.23
  -8  16   2   34.11    4.31
   8 -16  -2   26.81    2.99
  -8  16   1   -4.63    3.22
   8  16  -1    3.28    2.62
   8 -16  -1    0.57    2.00
   8  16   0   52.83    3.56
  -8  16   0   65.28    5.31
   8  16   0   60.14    4.24
   8 -16   0   54.93    3.75
   8  16   1   64.44    3.87
  -8  16  -1   64.21    5.26
   8  16   1   75.22    4.68
   8  16   2    0.69    2.63
   8  16   2    1.00    1.88
  -8  16  -2    6.29    3.41
   8 -16   2   -0.81    2.31
   8  16   3    3.76    3.11
   8  16   3    0.99    1.94
  -8  16  -3    2.97    3.84
   8 -16   3    2.07    2.47
   8  16   4   19.82    3.81
   8  16   4   14.64    2.44
   8 -16   4   23.93    3.16
  -8  16  -4   26.01    4.70
   8  16   5   11.80    3.90
   8 -16   5   10.56    2.92
  -8  16  -5    5.99    4.39
   8  16   6    9.42    4.25
   8 -16   6    9.71    2.89
  -8  16  -6    3.60    4.56
   8  16   7   30.58    5.40
  -8  16  -7   31.72    6.04
   8  18  -6   -3.26    2.71
   8  18  -5    3.30    2.44
  -8  18   5   -3.27    4.15
   8  18  -4   12.56    2.71
  -8  18   4   15.68    2.84
  -8  18   4    6.61    4.17
   8 -18  -3   27.34    3.32
  -8  18   3   26.76    4.73
   8  18  -3   25.87    3.20
   8 -18  -2    7.92    2.54
  -8  18   2    6.30    3.95
   8  18  -2    4.27    2.43
  -8  18   1  140.69    7.76
   8 -18  -1  147.29    6.63
   8  18   0    4.76    2.15
   8 -18   0    6.20    2.71
   8  18   0    5.77    3.33
  -8  18   0    0.98    3.84
   8  18   1    2.45    3.11
   8  18   1    3.31    2.36
  -8  18  -1    0.33    4.04
   8  18   2    4.95    3.39
   8  18   2    5.75    2.29
  -8  18  -2    7.24    4.05
   8 -18   2    5.09    2.79
   8  18   3   61.80    4.13
  -8  18  -3   64.99    6.00
   8  18   3   67.59    5.44
   8 -18   3   57.47    4.59
   8  18   4   25.73    3.01
  -8  18  -4   24.68    5.12
   8 -18   4   26.72    3.51
   8  18   4   18.84    4.31
  -8  18  -5   -0.39    4.60
   8 -18   5   -1.44    2.98
   8 -18   6    2.18    3.15
   8  20  -4   28.10    3.69
  -8  20   4   26.91    3.44
  -8  20   3    5.22    4.43
   8  20  -3   -0.92    2.66
  -8  20   3    0.90    2.77
  -8  20   2   32.87    5.40
   8  20  -2   32.08    3.64
  -8  20   1   39.84    5.50
   8 -20  -1   53.64    4.61
  -8  20   0    1.05    4.28
   8 -20   0    4.20    2.92
   8  20   0   -2.67    2.73
  -8  20  -1    6.52    4.44
   8  20   1    0.82    3.67
   8  20   1    3.72    2.70
   8  20   2    3.18    3.95
  -8  20  -2   11.11    4.52
   8 -20   2    2.31    3.15
   8  20   2    1.73    2.57
   8  20   3   24.68    4.63
   8  20   3   24.34    3.34
  -8  20  -3   30.26    5.49
   8 -20   3   13.06    3.46
   8  20   4   16.67    3.21
  -8  20  -4   25.56    5.54
   8  20   4   21.60    4.92
   8 -20   4   24.27    3.96
  -8  22   0    9.22    4.90
  -8  22  -1    0.76    4.91
  -8  22  -2    9.51    5.25
   9  -1 -10    8.76    2.76
   9   1 -10   10.19    2.79
  -9   1   9   -2.26    2.91
  -9   1   9   -0.22    2.64
  -9  -1   9   -0.44    2.67
  -9  -1   8    2.54    2.34
  -9   1   8   -0.20    2.46
  -9  -1   8   -1.34    2.36
  -9   1   8    3.88    2.48
  -9  -1   7   65.23    3.83
  -9   1   7   66.83    3.95
  -9  -1   7   62.75    3.84
  -9   1   7   56.54    3.79
  -9  -1   6   15.59    2.30
  -9   1   6   13.36    2.13
  -9  -1   6   12.65    2.08
  -9   1   5    4.09    0.47
   9   1  -5    3.59    0.68
   9   1  -5    3.36    0.54
  -9  -1   5    2.67    1.39
  -9  -1   5    5.08    1.50
   9  -1  -5    4.01    0.46
  -9   1   5    3.39    1.49
   9  -1  -4   28.39    2.27
   9   1  -4   28.58    1.93
  -9   1   4   31.68    2.11
   9   1  -4   29.61    1.23
  -9  -1   4   29.71    2.13
   9  -1  -4   32.34    1.20
  -9   1   4   31.89    1.20
  -9  -1   4   32.05    1.91
  -9  -1   4   32.14    1.34
   9  -1  -3 1128.16   29.99
  -9   1   3 1167.63   30.03
   9   1  -3 1164.99   29.70
  -9   1   3 1151.12   29.38
   9   1  -3 1147.02   29.44
   9  -1  -3 1143.17   29.40
  -9  -1   3 1154.74   29.47
  -9  -1   3 1112.73   29.68
  -9  -1   3 1146.35   30.22
  -9  -1   2 2273.76   57.94
   9  -1  -2 2239.91   57.87
   9   1  -2 2273.42   57.85
  -9  -1   2 2252.51   57.48
  -9  -1   2 2228.45   57.38
   9   1  -2 2242.61   57.48
  -9   1   2 2270.46   57.43
   9  -1  -2 2274.29   57.45
   9   1  -2 2248.71   57.44
  -9   1   2 2227.11   57.82
   9  -1  -2 2285.84   57.89
  -9  -1   1 2778.40   70.38
  -9   1   1 2740.93   70.55
   9   1  -1 2755.69   70.61
   9  -1  -1 2759.43   70.58
   9  -1  -1 2811.14   71.01
  -9   1   1 2769.02   70.92
  -9  -1   1 2755.51   70.47
  -9  -1   1 2798.19   70.82
   9   1  -1 2841.32   70.74
   9  -1  -1 2787.86   70.78
  -9  -1   1 2746.59   70.59
  -9  -1   0 1141.54   29.40
  -9   1   0 1179.53   29.64
   9   1   0 1178.99   29.46
  -9   1   0 1138.51   30.02
  -9  -1   0 1121.34   29.46
   9  -1   0 1174.52   29.44
   9   1   0 1091.43   29.39
  -9   1   0 1128.06   29.47
  -9  -1  -1  507.70   13.03
  -9  -1  -1  483.74   13.31
   9  -1   1  487.19   13.05
   9  -1   1  485.92   13.02
   9  -1   1  510.22   13.49
   9   1   1  513.38   13.39
  -9   1  -1  464.95   13.42
  -9   1  -1  494.11   13.07
  -9  -1  -1  487.22   13.07
  -9   1  -1  477.47   13.00
   9   1   1  511.34   13.05
   9   1   2    6.55    1.27
  -9  -1  -2    5.15    1.48
  -9   1  -2    2.32    1.54
  -9  -1  -2    6.33    0.87
  -9   1  -2    5.02    0.87
   9   1   2    5.41    0.76
   9  -1   2    5.29    0.85
   9  -1   2    4.13    0.93
  -9   1  -2    4.21    0.89
  -9  -1  -3  118.32    3.46
  -9   1  -3  107.92    3.66
  -9   1  -3  106.85    3.45
   9   1   3  118.85    3.48
   9  -1   3  105.29    3.48
  -9   1  -4    2.21    0.84
   9   1   4    1.74    0.76
  -9  -1  -4    1.44    0.79
   9  -1   4    2.96    1.64
  -9   1  -4    0.92    0.98
   9  -1   4    1.69    0.74
   9   1   5    6.95    1.83
   9  -1   5    5.08    1.90
   9   1   5    5.49    0.84
  -9   1  -5    6.55    1.30
   9  -1   5    5.26    0.92
  -9   1  -5    4.16    0.88
  -9  -1  -5    3.92    0.85
  -9   1  -6   10.29    1.68
   9   1   6    8.70    2.45
   9   1   6    7.11    0.97
   9  -1   6   11.04    1.14
   9  -1   6    9.84    2.47
   9   1   7    5.44    2.62
   9  -1   7    8.22    2.92
  -9   1  -7    6.04    1.86
   9   1   8    4.65    3.18
  -9   1  -8    0.61    1.89
   9  -1   8    1.36    3.23
  -9  -1  -8    0.62    1.88
   9  -1   9   29.75    4.45
  -9   1  -9   23.46    2.92
  -9  -1  -9   22.03    2.82
   9   1   9   22.91    4.17
   9   1  10    1.06    4.21
   9  -1  10    2.80    4.27
  -9   1 -10    1.57    2.59
  -9  -1 -10    1.20    2.42
   9  -3 -10   34.56    3.58
   9   3 -10   34.97    3.52
  -9   3  10   38.27    4.61
  -9   3   9   29.33    3.52
  -9   3   9   30.56    3.91
  -9   3   8    1.73    2.67
  -9   3   8   -1.18    2.52
  -9  -3   8    2.27    2.31
  -9  -3   7   -1.13    1.91
  -9   3   7    2.05    2.29
  -9  -3   7    0.33    2.05
  -9   3   7   -2.40    2.03
  -9   3   6    2.55    1.75
  -9  -3   6    1.86    1.62
  -9   3   6    3.18    2.05
   9   3  -6    1.02    0.62
  -9  -3   6    0.57    1.59
  -9   3   5    0.79    0.45
   9   3  -5    1.02    0.58
  -9  -3   5    0.61    1.31
   9  -3  -5    0.31    0.54
   9   3  -5   -0.36    0.88
  -9   3   5    1.02    1.48
  -9  -3   5   -0.24    1.51
   9   3  -5    0.16    1.16
  -9   3   5    0.40    1.52
  -9  -3   4    1.69    1.03
   9   3  -4    1.47    0.89
   9   3  -4    0.97    0.63
  -9   3   4    0.65    0.57
  -9  -3   4    1.51    1.20
  -9   3   4   -0.11    1.30
   9  -3  -4    0.16    0.63
   9   3  -4    1.22    0.95
  -9   3   4   -0.78    1.58
  -9  -3   3    0.96    0.92
   9   3  -3    0.13    0.75
  -9   3   3    0.57    1.29
   9  -3  -3   -0.10    1.87
   9   3  -3    1.68    0.71
   9  -3  -3    0.83    0.69
   9   3  -3   -0.28    1.45
  -9  -3   3    1.27    0.81
  -9   3   3    1.43    0.69
  -9  -3   3    2.02    1.20
  -9   3   3    2.92    1.23
  -9  -3   2    0.13    0.86
   9  -3  -2   -0.44    1.63
  -9   3   2    1.87    1.36
   9   3  -2    2.02    1.08
  -9  -3   2    1.53    1.01
   9  -3  -2   -0.89    1.33
  -9   3   2    0.41    1.08
   9  -3  -2    1.14    0.70
   9   3  -2    0.04    0.70
  -9   3   2    0.07    0.73
  -9   3   1 2067.23   53.88
   9  -3  -1 2098.20   53.95
   9   3  -1 2135.50   53.98
  -9  -3   1 2073.16   53.99
  -9   3   1 2110.45   54.09
   9   3  -1 2131.85   53.95
   9  -3  -1 2161.91   54.02
  -9  -3   1 2117.19   54.04
   9  -3  -1 2130.05   54.68
  -9   3   1 2067.60   54.58
  -9  -3   0  200.96    5.49
  -9   3   0  183.67    5.55
   9  -3   0  195.24    5.47
  -9  -3   0  191.57    5.53
   9   3   0  188.45    5.49
   9   3   0  201.07    5.50
  -9   3   0  189.67    6.43
   9  -3   0  192.22    6.62
  -9   3   0  199.75    5.55
   9   3   1  215.91    5.91
  -9  -3  -1  205.59    5.88
  -9  -3  -1  209.15    6.12
   9   3   1  212.95    6.17
   9   3   1  210.47    5.79
   9  -3   1  204.52    5.75
  -9   3  -1  199.74    5.88
   9  -3   1  205.82    5.92
  -9   3  -1  200.83    6.39
  -9   3  -1  199.30    5.79
  -9  -3  -1  204.39    5.84
  -9   3  -1  198.50    6.93
  -9   3  -2  507.10   13.37
  -9  -3  -2  504.20   13.42
   9   3   2  504.13   13.37
   9  -3   2  491.46   13.29
   9  -3   2  497.96   13.41
  -9   3  -2  485.09   13.32
  -9  -3  -2  496.13   13.30
   9   3   2  502.39   13.34
   9   3   2  524.98   13.99
  -9  -3  -2  500.19   13.86
   9   3   3   25.05    2.14
  -9  -3  -3   25.90    1.61
  -9   3  -3   28.44    1.58
   9   3   3   27.32    1.41
  -9  -3  -3   27.00    1.49
   9  -3   3   33.23    1.61
  -9   3  -3   32.79    1.61
   9  -3   3   26.54    2.22
  -9   3  -4  107.99    3.44
   9   3   4  104.32    3.36
  -9  -3  -4  105.09    3.78
  -9   3  -4  102.61    3.71
   9  -3   4  106.69    3.58
   9  -3   4  114.08    4.69
  -9  -3  -4  102.54    3.39
   9   3   5   53.78    2.04
  -9  -3  -5   52.57    2.11
   9  -3   5   52.10    2.27
  -9   3  -5   53.36    2.56
  -9  -3  -5   50.42    2.58
   9  -3   5   52.30    3.35
   9  -3   6    8.54    1.27
   9   3   6    7.50    0.97
   9   3   6    9.13    2.51
  -9   3  -6    8.31    1.65
   9  -3   6    9.32    2.61
  -9  -3  -6   10.48    1.64
   9   3   7    6.50    2.99
  -9   3  -7   10.29    1.99
   9  -3   7    5.27    2.93
  -9  -3  -7    7.62    1.79
   9   3   8    7.52    3.31
   9  -3   8    7.94    3.41
  -9   3  -8    3.43    1.93
  -9  -3  -8    9.26    2.14
   9   3   9   19.44    4.34
   9  -3   9    9.30    3.91
  -9   3  -9   13.50    2.58
  -9  -3  -9   18.78    2.79
   9   3  10    5.40    4.22
  -9  -3 -10   -0.81    2.73
  -9   3 -10   -0.19    2.57
   9  -3  10   -1.04    4.11
  -9   5  10    9.82    3.89
   9  -5 -10    3.25    2.69
   9   5 -10    9.10    2.69
  -9   5   9    6.18    3.49
  -9   5   8   58.07    4.55
  -9   5   8   64.15    4.24
  -9  -5   8   53.72    3.91
  -9   5   7   14.63    2.88
  -9  -5   7   13.65    2.31
  -9  -5   7   19.37    2.57
  -9   5   7   14.80    2.57
   9   5  -6    2.48    0.81
  -9  -5   6    2.01    1.61
  -9   5   6   -0.30    1.93
  -9  -5   6    2.63    1.80
  -9   5   6    3.43    2.20
  -9   5   5    1.88    1.79
   9   5  -5    0.45    1.23
   9   5  -5    1.88    0.77
  -9   5   5    0.82    0.70
   9   5  -5    1.30    1.15
   9  -5  -5    1.13    0.78
  -9   5   5    0.38    1.49
  -9  -5   5    4.71    1.55
  -9  -5   5    2.04    1.32
  -9  -5   4    8.35    1.21
   9   5  -4    7.61    0.95
   9   5  -4    6.64    1.12
   9  -5  -4    7.81    0.95
  -9   5   4    8.48    1.76
  -9   5   4    6.70    0.89
   9   5  -4    7.40    1.21
  -9  -5   4    6.25    1.45
  -9   5   4    8.80    1.57
   9   5  -3  113.67    3.97
  -9   5   3  117.22    3.57
  -9  -5   3  114.10    4.02
  -9   5   3  111.88    4.10
   9   5  -3  107.51    3.73
  -9   5   3  116.13    4.63
   9   5  -3  112.77    3.46
   9   5  -3  112.67    3.72
   9  -5  -3  117.08    3.66
   9   5  -3  115.94    3.86
   9   5  -2  495.63   13.58
   9   5  -2  493.70   13.17
  -9   5   2  494.46   14.42
   9  -5  -2  519.84   13.67
   9   5  -2  510.77   13.51
   9   5  -2  507.72   13.11
   9  -5  -2  511.97   13.56
  -9   5   2  470.61   13.39
  -9  -5   2  509.87   13.61
  -9   5   2  510.63   13.76
  -9  -5   2  518.49   13.65
  -9  -5   1  289.06    8.11
  -9  -5   1  281.57    7.83
   9  -5  -1  292.73    9.08
  -9   5   1  279.60    8.85
   9   5  -1  282.94    7.70
   9   5  -1  292.03    7.81
   9  -5  -1  284.78    8.08
  -9  -5   1  281.13    7.90
   9  -5  -1  291.20    7.91
  -9   5   1  288.66    8.00
  -9   5   1  272.62    7.94
   9   5  -1  281.68    8.06
  -9   5   0   15.28    1.09
   9   5   0   15.52    1.07
  -9  -5   0   13.67    1.05
   9  -5   0   14.35    1.08
  -9   5   0   13.52    2.14
  -9   5   0   14.35    1.26
  -9  -5   0   14.01    1.36
   9   5   0   15.37    1.28
  -9  -5  -1    2.34    0.83
   9   5   1    3.17    0.88
   9  -5   1    3.30    0.82
  -9   5  -1    4.26    0.84
   9  -5   1    4.04    0.91
   9   5   1    3.52    1.21
  -9  -5  -1    2.17    1.43
  -9  -5  -1    3.82    1.10
   9   5   1    5.26    0.96
   9   5   2  376.50   10.33
   9   5   2  379.04   10.93
  -9  -5  -2  373.28   10.36
   9   5   2  379.13   10.22
   9  -5   2  378.67   10.12
  -9  -5  -2  381.61   10.27
   9  -5   2  375.47   10.49
  -9   5  -2  369.64   10.17
   9   5   3  197.70    6.59
   9   5   3  194.58    5.63
  -9  -5  -3  184.28    5.65
   9  -5   3  198.64    6.68
  -9   5  -3  185.95    5.61
  -9  -5  -3  179.10    5.70
   9  -5   3  189.79    5.86
   9   5   4  261.81    8.78
   9  -5   4  263.24    8.79
   9   5   4  265.47    7.47
   9  -5   4  262.84    7.75
  -9  -5  -4  256.27    7.77
  -9   5  -4  259.18    7.65
   9  -5   5  314.50   10.34
   9   5   5  309.21    8.54
  -9  -5  -5  304.28    9.15
  -9   5  -5  300.61    9.00
  -9  -5  -5  303.68    8.64
   9  -5   5  302.35    8.92
   9  -5   6  313.19   10.73
  -9   5  -6  300.62    9.26
  -9  -5  -6  309.15    9.44
   9  -5   6  303.06    9.01
  -9   5  -7    1.01    1.63
  -9  -5  -7   -1.66    1.81
   9  -5   7    0.73    2.71
   9   5   7    2.02    2.78
  -9  -5  -8    8.27    2.26
  -9   5  -8    5.12    2.11
   9  -5   8    4.13    3.09
   9   5   8    4.04    3.24
  -9   5  -9   11.87    2.59
  -9  -5  -9   12.51    2.68
   9  -5   9    9.89    3.84
   9   5   9   17.65    4.21
  -9   5 -10   -1.70    2.63
  -9  -5 -10   -1.02    2.73
   9   5  10    7.39    4.42
   9  -5  10    0.34    3.98
   9  -7 -10    4.71    2.81
   9   7 -10    2.97    2.43
  -9   7  10   -4.22    4.06
   9  -7  -9   48.53    3.94
   9   7  -9   62.13    3.80
  -9   7   9   57.20    5.25
  -9   7   8   27.59    3.98
  -9  -7   8   19.71    2.90
  -9   7   8   29.70    3.17
  -9   7   7    2.55    2.80
  -9   7   7   -1.04    2.17
  -9  -7   7   -1.40    2.06
  -9   7   6    5.76    2.60
   9   7  -6    6.21    1.13
  -9  -7   6    6.03    1.84
  -9  -7   6    4.00    1.92
  -9   7   6    6.86    2.02
   9   7  -5   14.01    1.35
  -9   7   5   14.80    2.50
  -9  -7   5   15.46    1.95
  -9   7   5   15.14    2.10
   9   7  -5   14.34    2.30
   9  -7  -5   15.70    1.36
   9   7  -4   18.94    1.52
   9  -7  -4   20.55    1.57
   9   7  -4   20.51    2.01
  -9  -7   4   21.30    1.77
  -9   7   4   20.94    1.99
   9   7  -4   21.47    1.63
  -9   7   4   21.68    2.50
  -9   7   3  301.27    9.83
   9   7  -3  300.53    8.42
   9   7  -3  281.32    8.68
   9  -7  -3  313.17    8.72
   9   7  -3  310.15    8.61
  -9  -7   3  312.94    8.76
  -9   7   3  306.16    8.94
   9   7  -3  292.65    8.66
   9  -7  -2   25.05    1.77
   9   7  -2   28.72    1.57
   9  -7  -2   26.97    1.72
   9   7  -2   28.94    1.73
  -9   7   2   28.62    2.49
   9   7  -2   27.28    1.56
  -9   7   2   24.11    1.69
  -9  -7   2   29.61    1.69
  -9  -7   1   92.55    3.55
   9  -7  -1   93.64    3.10
  -9  -7   1   97.56    3.11
   9  -7  -1   86.66    3.41
   9   7  -1   96.72    3.43
   9   7  -1   94.54    2.93
  -9   7   1   88.47    3.13
   9   7  -1   89.36    3.28
  -9   7   1   82.38    4.18
   9   7   0  141.15    4.71
   9   7   0  131.91    4.64
   9  -7   0  147.85    4.15
  -9  -7   0  141.03    4.91
   9   7   0  143.69    4.14
   9  -7   0  142.91    4.79
  -9   7   0  144.08    4.28
  -9  -7   0  141.01    4.25
  -9  -7  -1  734.54   19.56
   9   7   1  706.91   19.45
  -9   7  -1  663.18   20.48
   9  -7   1  712.83   18.58
   9   7   1  720.00   18.70
  -9  -7  -1  724.65   18.77
  -9   7  -1  714.02   18.70
   9   7   1  725.16   19.22
   9  -7   1  707.58   19.32
   9   7   2  666.96   17.56
  -9   7  -2  622.92   16.44
   9   7   2  614.92   16.85
  -9   7  -2  599.21   18.58
  -9  -7  -2  631.37   16.60
   9   7   2  625.19   16.52
   9  -7   2  622.32   16.37
   9  -7   2  603.44   17.00
  -9  -7  -3    7.20    1.14
  -9   7  -3    7.92    1.03
  -9   7  -3   10.29    2.57
   9  -7   3    6.73    1.28
   9   7   3    6.45    1.85
   9   7   3    8.34    1.17
   9  -7   4    6.88    1.42
   9   7   4    5.68    1.11
   9   7   4    3.44    1.90
  -9   7  -4    6.42    1.18
  -9  -7  -4    5.70    1.26
   9   7   5   41.23    3.51
   9  -7   5   37.11    3.49
  -9  -7  -5   41.51    2.42
  -9   7  -5   39.43    2.25
   9   7   5   45.25    2.14
   9  -7   5   47.35    2.56
   9  -7   6   14.40    3.26
  -9  -7  -6   18.15    2.19
  -9   7  -6   18.02    1.90
   9  -7   6   16.95    1.94
  -9  -7  -7   83.35    4.11
  -9   7  -7   86.51    3.93
   9  -7   7   92.85    5.74
   9  -7   8    1.46    3.47
   9   7   8    1.21    3.21
  -9   7  -8   -0.28    1.97
  -9  -7  -8    0.65    2.13
   9  -7   9    5.52    4.18
   9   7   9    0.34    4.03
  -9   7  -9    4.24    2.31
  -9  -7  -9    4.95    2.46
  -9   7 -10    2.40    2.55
   9  -7  10    1.07    4.45
   9  -9 -10    4.13    2.82
  -9   9  10   10.86    4.42
   9  -9  -9    9.48    2.52
   9   9  -9   10.91    2.40
  -9   9   9   13.46    4.16
  -9   9   8   52.23    5.09
   9   9  -8   51.64    3.22
  -9   9   7    1.81    3.03
  -9   9   7    2.26    2.30
  -9  -9   7    4.50    2.27
  -9   9   6    1.94    1.86
  -9  -9   6    1.39    1.87
   9   9  -6   -0.29    1.19
  -9   9   6    1.40    2.70
   9   9  -5   21.48    1.78
  -9  -9   5   18.55    2.09
  -9   9   5   20.04    2.32
  -9   9   5   28.01    3.28
   9   9  -5   18.74    2.63
   9  -9  -5   21.92    1.80
  -9   9   4    1.60    2.10
   9  -9  -4    3.91    1.34
  -9  -9   4    3.83    1.41
   9   9  -4    2.46    1.65
   9   9  -4    2.68    1.19
  -9   9   4    4.78    1.57
   9   9  -3    7.44    1.43
  -9   9   3    7.18    2.03
   9  -9  -3   14.46    1.62
   9   9  -3    9.69    1.47
   9   9  -3    8.89    1.51
  -9  -9   3    9.14    1.34
  -9   9   3    8.66    1.46
   9   9  -3    9.84    1.27
  -9  -9   2  272.69    8.82
  -9   9   2  283.92    8.27
  -9  -9   2  290.69    8.10
   9  -9  -2  285.90    8.66
   9   9  -2  291.76    7.93
   9  -9  -2  285.59    8.21
  -9   9   2  292.30    9.82
   9   9  -2  281.41    8.47
   9   9  -2  290.42    8.66
  -9  -9   1   25.44    2.37
  -9   9   1   26.86    1.51
  -9  -9   1   25.45    1.38
   9  -9  -1   24.32    1.90
   9  -9  -1   24.90    1.44
   9   9  -1   25.05    1.23
   9   9  -1   24.46    1.81
   9   9  -1   24.38    1.92
  -9   9   0   25.73    2.93
   9   9   0   26.95    2.13
   9  -9   0   29.00    1.95
  -9  -9   0   29.17    1.45
  -9   9   0   29.27    1.45
   9   9   0   29.84    1.31
   9  -9   0   31.67    1.31
   9   9   0   28.67    1.86
   9   9   1  393.10   11.26
   9  -9   1  379.09   11.05
   9   9   1  376.67   10.90
  -9   9  -1  373.95   10.13
  -9  -9  -1  370.16   10.22
   9  -9   1  376.49    9.99
   9   9   1  381.97   10.16
  -9   9  -1  385.63   12.37
   9  -9   2  128.77    4.73
  -9   9  -2  138.48    6.28
  -9   9  -2  125.59    3.88
  -9  -9  -2  130.82    4.10
   9   9   2  123.66    4.48
   9  -9   2  125.69    3.80
   9   9   2  123.20    5.03
   9  -9   3   73.51    3.44
  -9   9  -3   81.37    5.12
  -9   9  -3   78.12    2.77
  -9  -9  -3   77.19    2.97
   9   9   3   82.01    4.14
   9   9   3   77.65    3.22
   9   9   4   28.86    1.93
   9   9   4   25.18    2.93
  -9   9  -4   23.20    3.63
   9  -9   4   23.28    2.12
  -9   9  -4   26.21    1.64
  -9  -9  -4   26.37    1.89
   9   9   5  318.12    9.20
  -9   9  -5  314.10    9.17
  -9  -9  -5  302.29    9.39
   9   9   5  313.97   10.96
   9  -9   5  321.40    9.79
  -9   9  -5  292.32   11.89
   9   9   6  355.82   12.59
   9  -9   6  379.08   11.14
  -9   9  -6  366.84   13.85
  -9  -9  -6  342.69   10.75
  -9   9  -6  347.47   10.46
  -9   9  -7    7.63    1.86
  -9  -9  -7    2.83    1.92
   9   9   7    3.16    3.36
   9  -9   8    1.78    3.44
  -9  -9  -8    0.16    2.16
  -9   9  -8    0.14    1.98
  -9   9  -9   -2.71    2.38
  -9  -9  -9    2.58    2.40
   9  -9   9   -2.61    3.93
   9   9   9    0.72    4.24
   9  -9  10   12.47    4.71
  -9  11   9   -2.44    3.96
   9 -11  -9   -1.65    2.54
  -9  11   8   40.64    4.98
   9 -11  -8   33.91    3.10
  -9  11   7   21.32    4.06
   9  11  -6   72.94    3.54
  -9  11   6   82.80    5.47
  -9  11   6   79.19    4.11
  -9  11   5    3.70    2.67
   9 -11  -5    2.78    1.61
   9  11  -5    3.52    1.50
  -9  11   5    3.50    1.76
  -9 -11   5    2.71    1.54
   9  11  -4   42.57    2.62
  -9  11   4   41.99    2.59
  -9 -11   4   44.07    2.31
   9 -11  -4   44.53    2.65
   9  11  -4   37.03    2.78
  -9  11   4   42.09    3.72
  -9  11   3   14.85    2.80
   9  11  -3   15.90    1.96
  -9 -11   3   13.10    1.37
   9 -11  -3   14.67    1.93
   9  11  -3   14.42    1.81
  -9  11   3   12.72    1.62
  -9 -11   2    7.75    1.05
  -9  11   2    7.57    1.29
   9  11  -2    4.32    1.38
   9 -11  -2   10.02    1.76
   9  11  -2    2.71    1.69
   9  11  -1   66.07    2.07
   9 -11  -1   68.14    3.36
   9  11  -1   62.42    3.31
  -9  11   1   69.03    4.30
  -9 -11   1   59.95    2.25
  -9  11   1   63.28    2.38
   9  11  -1   61.46    3.08
  -9  11   0    9.12    0.96
   9  11   0    8.64    1.50
  -9  11   0    4.63    2.43
   9  11   0    6.44    1.79
   9  11   0    8.43    0.84
   9 -11   0   11.92    1.74
  -9 -11   0    7.51    0.95
   9  11   1   19.95    1.21
   9 -11   1   17.66    1.96
  -9  11  -1   20.11    1.15
   9  11   1   17.51    1.74
  -9 -11  -1   21.11    1.29
   9  11   1   21.32    2.37
  -9  11  -1   20.75    3.07
   9 -11   2  599.34   16.86
  -9 -11  -2  592.95   15.70
   9  11   2  594.05   16.51
  -9  11  -2  573.35   15.45
  -9  11  -2  585.48   18.44
   9  11   2  596.47   17.17
   9  11   3   41.91    3.46
  -9 -11  -3   52.35    2.41
  -9  11  -3   50.92    4.53
   9  11   3   47.45    2.74
   9 -11   3   47.59    3.04
  -9  11  -3   50.19    2.08
  -9  11  -4    1.23    3.36
   9  11   4    3.25    1.51
  -9 -11  -4    1.83    1.30
  -9  11  -4    3.18    1.10
   9  11   4    1.26    2.49
   9 -11   4    0.31    1.79
   9  11   5   74.22    4.95
   9  11   5   73.93    3.33
   9 -11   5   81.56    4.08
  -9  11  -5   71.72    3.07
  -9 -11  -5   68.61    3.33
  -9  11  -5   73.65    5.92
  -9 -11  -6  195.84    6.78
   9  11   6  203.54    8.75
   9 -11   6  193.71    7.17
  -9  11  -6  192.02    9.74
  -9 -11  -7   23.35    2.53
  -9  11  -7   16.70    4.94
   9  11   7   19.73    3.98
  -9 -11  -8    4.90    2.28
  -9  11  -8    8.46    5.04
  -9  11  -9    3.40    5.52
  -9 -11  -9    3.70    2.63
  -9  13   8   -6.90    3.90
  -9  13   7    2.23    3.54
  -9  13   6   14.48    3.85
   9  13  -6   20.64    2.36
   9 -13  -6   19.21    2.23
  -9  13   5    3.63    3.20
   9 -13  -5    0.52    1.71
   9  13  -5   -1.89    1.67
  -9  13   5   -0.48    1.83
   9 -13  -4   42.19    2.96
  -9  13   4   37.43    2.56
  -9  13   4   39.92    4.06
   9  13  -4   43.59    2.95
   9  13  -3   94.73    4.30
   9  13  -3   81.37    4.27
   9 -13  -3  100.57    4.42
   9  13  -2    0.54    1.93
  -9  13   2    2.87    2.57
   9 -13  -2    4.40    1.84
   9  13  -2    4.27    1.73
   9 -13  -1   35.84    2.87
  -9  13   1   44.45    3.98
   9  13  -1   40.96    3.08
   9 -13   0   42.25    3.04
   9  13   0   41.87    2.78
   9  13   0   47.85    3.31
  -9  13   0   48.99    4.21
  -9  13  -1  151.54    7.13
   9  13   1  149.73    6.11
   9  13   1  142.65    5.51
   9  13   2   23.91    2.26
  -9  13  -2   22.76    3.66
   9  13   2   26.22    3.14
   9 -13   2   31.42    2.75
   9  13   3   33.45    2.64
   9 -13   3   43.28    3.20
  -9  13  -3   34.21    4.28
   9  13   3   30.77    3.48
   9  13   4   60.47    3.21
   9  13   4   59.80    4.58
   9 -13   4   62.95    3.88
  -9 -13  -4   56.06    2.83
  -9  13  -4   44.56    5.23
  -9  13  -5   30.91    5.15
   9 -13   5   36.88    3.19
   9  13   5   39.36    4.13
  -9 -13  -5   34.15    2.50
   9  13   5   33.90    2.52
  -9 -13  -6    9.68    2.17
  -9  13  -6    5.85    4.29
   9  13   6    0.89    3.64
   9 -13   6    2.87    2.30
   9  13   7    8.94    4.20
  -9  13  -7   10.98    4.97
   9  13   8    1.84    4.50
  -9  13  -8    5.02    5.54
  -9  15   7    0.70    3.98
  -9  15   6    5.27    3.89
   9  15  -6    7.53    2.18
  -9  15   5    0.94    3.60
   9  15  -5    2.52    2.09
   9  15  -4   35.38    3.05
   9 -15  -4   41.98    3.15
   9 -15  -3   19.36    2.56
   9  15  -3   24.49    2.63
  -9  15   3   28.60    4.17
   9 -15  -2    2.07    1.99
   9  15  -2    0.17    1.98
  -9  15   2    0.83    2.93
   9  15  -2    4.42    2.39
  -9  15   1  153.88    7.51
   9  15  -1  152.52    6.31
   9 -15  -1  142.86    6.15
   9 -15   0    2.17    2.03
  -9  15   0    1.14    3.23
   9  15   0   -0.91    2.29
   9  15   0    1.93    1.82
   9  15   1    1.89    1.82
  -9  15  -1   -2.94    3.11
   9  15   1    0.79    2.44
   9 -15   2   11.42    2.47
   9  15   2    7.99    2.03
  -9  15  -2    9.88    3.85
   9  15   2    1.07    2.81
   9 -15   3    1.17    2.18
   9  15   3    0.31    1.77
  -9  15  -3   -0.64    3.61
   9  15   3    2.58    2.95
   9 -15   4    6.19    2.54
   9  15   4    5.84    2.02
  -9  15  -4    6.29    3.91
   9  15   4    8.34    3.11
   9 -15   5   -2.44    2.50
   9  15   5   -0.14    1.85
   9  15   5   -4.33    3.44
  -9  15  -5    0.37    4.08
   9 -15   6   54.88    4.27
  -9  15  -6   50.97    6.40
   9  15   6   65.15    5.63
  -9  15  -7    1.32    5.00
   9  15   7    3.20    4.26
   9  17  -6   19.02    2.94
  -9  17   6   23.58    5.12
   9  17  -5   16.63    2.83
  -9  17   4    4.67    3.94
   9  17  -4   -2.31    2.08
   9 -17  -3    0.96    2.20
   9  17  -3   -0.96    2.29
  -9  17   2    5.02    3.47
   9 -17  -2    1.00    2.36
   9  17  -2    0.57    2.01
   9  17  -1   14.10    3.10
  -9  17   1    8.59    3.76
   9 -17  -1   15.17    2.87
  -9  17   0   36.50    4.52
   9  17   0   31.48    3.65
   9 -17   0   31.20    3.37
   9  17   0   30.85    2.92
   9  17   1    7.07    2.28
   9  17   1    9.51    3.14
  -9  17  -1   12.40    4.09
   9  17   2   23.24    2.77
  -9  17  -2   14.45    4.31
   9  17   2   23.76    3.71
   9 -17   2   16.41    2.93
   9  17   3   22.26    2.78
  -9  17  -3   19.70    4.70
   9  17   3   23.34    3.83
   9 -17   3   21.48    3.25
   9  17   4   14.00    2.56
  -9  17  -4   18.79    4.83
   9  17   4   21.33    3.95
   9 -17   4   18.05    3.18
  -9  17  -5   -1.56    4.38
   9  17   5    2.21    3.79
   9 -17   5   -5.11    2.93
  -9  17  -6   29.68    5.98
   9 -17   6   30.42    3.79
   9  17   6   30.37    5.08
   9  19  -6   49.02    4.17
   9  19  -5    4.55    2.76
   9  19  -4   15.47    3.08
  -9  19   4   12.68    2.90
  -9  19   4    9.22    4.40
  -9  19   3   11.19    4.93
   9  19  -3    7.17    2.63
  -9  19   2   -2.83    4.12
   9  19  -2   -0.43    2.56
   9 -19  -2    4.48    2.75
  -9  19   1   13.29    4.54
   9 -19  -1   13.56    3.20
  -9  19   0    2.81    4.22
   9  19   0    1.25    2.43
   9 -19   0    2.38    2.89
   9  19   1   14.92    2.83
   9  19   1   10.19    3.67
  -9  19  -1   18.80    4.73
   9  19   2   45.77    3.71
   9 -19   2   40.38    4.10
   9  19   2   33.25    4.49
  -9  19  -2   39.53    5.70
   9  19   3   26.92    3.19
  -9  19  -3   28.33    5.11
   9  19   3   25.59    4.28
   9 -19   3   16.19    3.44
   9  19   4   25.51    3.17
  -9  19  -4   26.84    5.63
   9  19   4   15.19    4.42
   9 -19   4   24.83    3.82
  -9  19  -5   27.60    5.68
   9  19   5   18.87    4.78
   9 -19   5   16.62    3.66
  -9  21   3    3.86    3.07
  -9  21   2    2.45    2.89
  -9  21   2    9.66    4.86
  -9  21   1   55.16    6.18
   9 -21  -1   58.02    4.77
   9  21   0    3.53    2.79
  -9  21   0    5.54    4.38
   9 -21   0    4.49    3.18
   9  21   1   16.52    3.27
  -9  21  -1   19.34    5.13
   9  21   2   -0.46    2.87
  -9  21  -2   -8.61    5.22
   9  21   3    8.14    3.07
   9  21   3   11.80    4.32
  -9  21  -3    5.63    4.89
  10   0 -10   23.44    3.25
 -10   0   9   -1.56    2.67
 -10   0   9    1.07    2.77
 -10   0   8  102.94    5.23
 -10   0   8  109.32    5.34
 -10   0   7   -0.52    2.22
 -10   0   7    0.62    2.16
 -10   0   6  126.08    5.22
 -10   0   6  124.10    4.98
 -10   0   5    0.32    0.55
 -10   0   5    0.64    1.36
 -10   0   5    0.81    1.46
  10   0  -5    1.24    0.50
  10   0  -4  679.16   17.94
 -10   0   4  707.73   18.69
 -10   0   4  702.03   17.98
  10   0  -4  703.69   18.70
 -10   0   4  693.46   19.10
 -10   0   3    0.49    0.67
  10   0  -3   -0.09    0.61
 -10   0   3    0.55    1.04
  10   0  -3    0.97    1.23
 -10   0   3   -0.26    1.21
  10   0  -2  609.08   16.12
 -10   0   2  616.09   15.90
 -10   0   2  619.12   16.04
  10   0  -2  595.49   15.89
 -10   0   1   -0.87    1.01
  10   0  -1    0.65    1.22
  10   0  -1    0.25    0.65
 -10   0   1    0.57    0.74
 -10   0   0  811.63   21.37
  10   0   0  825.17   21.42
  10   0   1    0.94    0.71
  10   0   1   -0.68    1.08
 -10   0  -1    0.08    0.86
 -10   0  -1    0.86    1.21
 -10   0  -2 3854.51   99.33
  10   0   2 3944.48   99.47
 -10   0  -2 3974.11   98.71
  10   0   2 3922.79   98.76
  10   0   2 3702.97   98.80
  10   0   3    0.23    0.77
 -10   0  -3    2.06    0.84
  10   0   4  710.26   18.17
 -10   0  -4  701.35   18.09
 -10   0  -5    0.68    1.13
 -10   0  -5    0.09    0.87
  10   0   5   -0.17    1.83
  10   0   5   -0.31    0.79
  10   0   6    1.85    2.28
 -10   0  -6    1.95    1.49
  10   0   6    0.27    0.94
 -10   0  -7   -1.88    1.71
  10   0   7    3.82    2.58
  10   0   8    0.28    3.08
 -10   0  -8    1.24    2.02
  10   0   9   -1.90    3.82
 -10   0  -9    1.06    2.30
  10   0  10    3.93    4.23
 -10   0 -10   -3.18    2.63
  10   2 -10    3.73    2.67
 -10  -2   9    0.66    2.79
 -10   2   9    3.48    2.91
 -10  -2   8    5.21    2.34
 -10   2   8    0.61    2.55
 -10  -2   7   -0.34    2.12
 -10  -2   7    2.42    2.06
 -10   2   7    6.61    2.26
 -10   2   6    3.68    2.00
 -10  -2   6    6.91    1.84
  10   2  -6    4.93    0.66
 -10  -2   6    5.91    1.77
 -10   2   5  215.09    6.92
  10   2  -5  204.88    6.37
  10   2  -5  205.01    5.60
  10   2  -5  209.12    5.75
 -10  -2   5  198.43    6.37
 -10   2   5  179.33    6.77
 -10  -2   5  212.87    6.93
 -10   2   5  202.92    5.43
  10  -2  -5  197.12    5.46
 -10  -2   4    2.55    0.80
 -10   2   4    3.73    1.52
  10   2  -4    0.93    1.07
 -10  -2   4    3.38    1.06
 -10   2   4    5.67    1.40
 -10  -2   4    3.57    1.32
  10  -2  -4    3.95    0.67
 -10   2   4    3.41    0.63
  10   2  -4    2.72    0.67
  10  -2  -3 1977.12   51.50
  10   2  -3 2006.07   50.79
 -10   2   3 2003.01   51.48
 -10   2   3 1971.48   50.69
 -10  -2   3 1974.76   50.76
  10   2  -3 2010.06   50.82
  10  -2  -3 1961.80   50.74
 -10   2   3 1982.72   51.56
 -10  -2   3 2029.90   51.55
 -10  -2   3 1985.60   50.86
  10  -2  -2  257.11    7.09
  10  -2  -2  250.54    7.51
  10   2  -2  253.04    7.48
 -10   2   2  256.88    7.62
 -10   2   2  246.97    7.04
 -10  -2   2  272.08    7.57
 -10   2   2  251.18    7.53
  10   2  -2  268.21    7.14
 -10  -2   2  261.53    7.16
  10  -2  -2  268.71    7.79
 -10  -2   1   44.82    1.94
  10   2  -1   44.93    1.82
 -10   2   1   48.17    1.82
  10  -2  -1   47.21    1.82
  10  -2  -1   52.27    2.79
 -10   2   1   45.11    2.44
 -10   2   1   53.94    2.12
  10  -2  -1   48.79    2.17
  10   2  -1   50.96    2.10
 -10  -2   1   47.13    2.03
 -10   2   0  779.97   20.33
 -10   2   0  735.05   20.23
 -10  -2   0  772.96   20.20
  10   2   0  778.95   20.23
 -10   2   0  770.63   20.61
 -10   2   0  790.89   21.08
  10   2   0  786.80   20.25
  10  -2   0  806.07   20.27
 -10  -2   0  784.18   20.34
  10   2   1 1922.41   49.30
 -10   2  -1 1898.71   49.27
  10   2   1 1962.79   49.57
 -10  -2  -1 1953.55   49.52
  10  -2   1 1951.32   49.34
 -10  -2  -1 1930.93   49.26
  10  -2   1 1952.64   49.86
 -10   2  -1 1867.58   49.69
 -10   2  -1 1951.05   49.32
 -10  -2  -1 1864.25   49.31
  10   2   1 1961.03   49.25
  10  -2   1 1880.70   49.23
  10   2   2  404.95   11.32
 -10  -2  -2  385.37   11.18
 -10   2  -2  376.07   11.34
 -10  -2  -2  401.18   10.67
  10  -2   2  382.77   10.73
  10   2   2  407.90   10.69
 -10   2  -2  396.02   10.67
  10  -2   2  369.74   10.70
 -10   2  -2  412.02   10.80
 -10  -2  -2  395.85   10.82
  10   2   2  405.21   10.76
  10   2   3 1078.53   28.81
 -10   2  -3 1070.00   27.83
  10   2   3 1085.01   27.84
 -10  -2  -3 1069.53   27.80
 -10  -2  -3 1084.39   28.11
 -10   2  -3 1051.93   28.07
  10  -2   3 1071.71   27.91
  10  -2   4   88.23    4.08
 -10   2  -4   86.07    2.92
  10   2   4   86.02    2.86
 -10  -2  -4   83.78    2.87
 -10  -2  -4   83.36    3.23
 -10   2  -4   81.77    3.22
  10  -2   4   84.41    2.99
  10  -2   5   99.43    4.81
  10   2   5  104.81    3.29
 -10  -2  -5   94.32    3.78
 -10   2  -5   96.55    3.79
 -10  -2  -5  102.96    3.31
  10  -2   5   99.44    3.42
 -10  -2  -6   37.86    2.53
 -10   2  -6   40.46    2.50
  10   2   6   44.83    1.88
  10  -2   6   45.44    2.09
  10   2   6   37.33    3.53
  10  -2   6   36.95    3.54
  10   2   7   35.98    3.88
 -10   2  -7   34.47    2.64
  10  -2   7   36.42    3.87
  10   2   8    8.70    3.39
 -10   2  -8    8.37    2.03
  10  -2   8   12.54    3.54
  10   2   9   48.98    5.28
 -10   2  -9   46.01    3.57
  10  -2   9   47.17    5.20
  10   2  10   -4.30    4.48
 -10   2 -10    1.17    2.70
  10  -2  10   -0.35    4.13
  10  -4 -10   12.64    2.92
  10   4 -10   14.30    2.88
 -10   4  10   10.76    3.93
 -10  -4   9    9.76    2.98
 -10   4   9    7.49    2.99
 -10   4   9   10.65    3.50
 -10  -4   8    2.65    2.26
 -10   4   8   -0.40    2.37
 -10   4   8   -1.35    2.78
 -10  -4   7    0.83    2.06
 -10   4   7    1.93    2.09
 -10   4   7    2.35    2.44
 -10  -4   7    2.31    2.05
 -10   4   6    0.33    2.01
 -10   4   6    4.44    2.04
 -10  -4   6    0.86    1.80
  10   4  -6    1.32    0.74
 -10  -4   6    0.86    1.64
  10   4  -5    1.20    1.00
  10  -4  -5    0.79    0.71
 -10  -4   5    1.14    1.22
  10   4  -5    1.12    0.68
 -10  -4   5    0.25    1.55
 -10   4   5   -0.13    1.46
 -10   4   5    0.33    0.60
 -10   4   5    1.72    1.76
  10   4  -5    0.64    1.13
  10   4  -4  382.25   10.51
  10   4  -4  393.88   10.66
  10   4  -4  368.76   10.48
 -10   4   4  389.92   11.60
  10  -4  -4  395.59   10.42
 -10   4   4  390.79   10.30
 -10  -4   4  374.41   11.22
 -10   4   4  395.80   11.40
 -10  -4   4  383.22   10.59
  10   4  -3  151.89    4.36
 -10   4   3  155.33    5.30
 -10  -4   3  162.06    5.20
 -10   4   3  153.44    4.55
 -10  -4   3  154.01    4.79
 -10  -4   3  152.29    4.40
  10   4  -3  159.34    4.72
 -10   4   3  153.42    5.54
  10  -4  -3  161.90    4.67
 -10  -4   2   41.93    2.06
 -10   4   2   37.71    2.10
 -10   4   2   41.53    2.61
 -10  -4   2   44.77    1.98
  10  -4  -2   40.12    2.79
  10   4  -2   40.33    2.03
  10  -4  -2   33.86    2.07
  10   4  -2   41.82    1.83
 -10   4   2   41.59    1.74
  10  -4  -2   36.16    1.71
 -10  -4   1  281.99    7.46
  10  -4  -1  290.01    7.85
  10   4  -1  281.45    7.77
 -10  -4   1  280.32    7.88
 -10   4   1  282.01    7.93
 -10  -4   1  268.72    7.87
  10   4  -1  276.65    7.38
  10   4  -1  284.17    7.87
  10  -4  -1  292.13    8.89
 -10   4   1  279.55    8.68
  10  -4  -1  281.52    7.87
 -10   4   1  274.32    7.77
 -10   4   0    5.54    1.68
 -10  -4   0    7.12    1.12
  10   4   0    6.11    0.98
  10   4   0    6.11    0.98
 -10   4   0    7.50    0.99
 -10  -4   0    6.99    0.93
  10  -4   0    5.83    0.99
  10  -4   0    6.02    2.22
 -10   4   0    6.62    1.11
 -10  -4  -1   58.46    2.37
  10   4   1   58.23    2.26
 -10  -4  -1   59.56    2.58
  10   4   1   60.23    2.54
  10  -4   1   56.05    2.32
 -10   4  -1   57.13    2.32
 -10   4  -1   59.21    3.43
 -10   4  -1   53.66    3.01
 -10  -4  -1   59.55    2.19
 -10   4  -1   56.64    2.15
  10   4   1   59.37    2.15
  10  -4   1   56.69    2.10
 -10  -4  -2  589.41   16.32
  10   4   2  620.37   16.47
  10  -4   2  574.19   15.67
 -10  -4  -2  605.99   15.85
  10   4   2  594.49   15.79
 -10   4  -2  594.33   15.78
  10   4   2  590.71   15.82
 -10  -4  -2  608.39   15.84
  10  -4   2  578.50   15.93
  10   4   3   16.09    1.88
  10  -4   3   21.60    2.28
  10  -4   3   17.46    1.37
  10   4   3   16.53    1.20
 -10  -4  -3   17.62    1.35
 -10   4  -3   16.85    1.32
 -10  -4  -3   16.11    1.33
 -10  -4  -4  443.44   12.16
  10   4   4  445.19   12.12
  10  -4   4  443.14   12.39
  10   4   4  463.35   13.53
  10  -4   4  454.12   13.59
 -10  -4  -4  447.48   12.52
 -10   4  -4  450.19   12.43
  10  -4   5    1.24    1.13
 -10  -4  -5    0.50    1.21
 -10   4  -5   -0.18    1.13
 -10  -4  -5    0.51    0.98
  10   4   5    0.27    0.81
  10  -4   5   -1.30    1.98
  10  -4   6   25.06    3.22
 -10  -4  -6   30.92    2.34
 -10   4  -6   26.64    2.20
  10  -4   6   23.92    1.84
 -10  -4  -7   46.79    3.05
 -10   4  -7   47.03    2.98
  10  -4   7   50.76    4.16
  10   4   7   50.98    4.32
 -10  -4  -8   44.63    3.16
 -10   4  -8   34.68    2.89
  10  -4   8   41.36    4.55
  10   4   8   36.10    4.42
 -10  -4  -9    9.25    2.66
 -10   4  -9   13.27    2.57
  10  -4   9   13.30    3.97
  10   4   9    8.51    3.91
 -10   4 -10    1.15    2.42
 -10  -4 -10   -1.22    2.72
  10  -4  10   -2.10    4.07
  10   4  10   -2.58    4.50
 -10   6  10    2.77    3.91
  10   6 -10    5.85    2.79
  10  -6 -10    4.52    2.82
 -10   6   9   12.80    3.68
 -10   6   9   12.61    3.12
 -10   6   8    1.24    3.06
 -10  -6   8   -0.19    2.51
 -10   6   8    2.82    2.41
 -10   6   7   12.27    2.89
 -10   6   7    7.90    2.36
 -10  -6   7    7.40    2.15
  10   6  -6   54.62    2.37
 -10   6   6   61.60    4.05
 -10   6   6   56.99    3.46
 -10  -6   6   55.02    3.31
 -10  -6   6   60.38    3.14
 -10  -6   5    6.56    1.74
 -10   6   5    8.95    1.88
 -10  -6   5    4.87    1.39
 -10   6   5    4.78    2.12
  10  -6  -5    5.94    1.05
  10   6  -5    5.48    1.02
  10   6  -4   46.40    2.15
 -10   6   4   50.28    3.24
  10  -6  -4   48.32    2.11
  10   6  -4   45.77    2.06
 -10   6   4   49.12    2.71
 -10   6   4   48.18    1.98
  10   6  -4   42.18    2.45
 -10  -6   4   50.12    2.61
  10   6  -3    9.94    1.18
  10   6  -3   10.30    1.20
 -10   6   3    8.91    1.87
  10   6  -3   11.22    1.01
 -10  -6   3    8.82    1.42
 -10   6   3   11.29    1.48
 -10   6   3   11.17    1.14
  10  -6  -3   10.71    1.18
  10  -6  -2   87.24    3.23
  10  -6  -2   87.01    3.30
  10   6  -2   91.41    3.16
  10   6  -2   93.02    2.84
 -10   6   2   92.65    3.41
 -10  -6   2   85.32    3.20
  10   6  -2   87.81    3.26
  10   6  -2   90.76    2.84
 -10   6   2   94.71    4.24
 -10   6   1   64.92    3.52
  10   6  -1   68.29    2.46
  10   6  -1   69.86    2.47
  10  -6  -1   73.24    2.60
 -10  -6   1   66.37    2.53
  10  -6  -1   70.44    2.79
 -10   6   1   73.25    2.69
 -10  -6   1   68.94    2.67
  10   6  -1   67.01    2.70
 -10   6   0 1318.43   33.80
 -10  -6   0 1299.82   33.78
 -10   6   0 1276.06   35.25
 -10  -6   0 1268.23   34.04
  10  -6   0 1331.10   33.68
  10   6   0 1306.15   33.66
  10   6   0 1326.65   34.00
  10  -6   1  289.82    8.41
  10   6   1  296.69    8.57
 -10  -6  -1  293.41    8.62
  10   6   1  292.09    8.33
 -10   6  -1  289.90    7.98
 -10  -6  -1  291.39    8.04
  10   6   1  276.01    7.93
  10  -6   1  288.31    7.86
 -10  -6  -2  345.99    9.48
  10  -6   2  350.32    9.29
 -10   6  -2  316.92   11.22
 -10   6  -2  337.63    9.35
  10   6   2  324.95    9.58
  10  -6   2  348.21    9.82
  10   6   2  344.57   10.19
  10  -6   3   80.18    3.27
 -10  -6  -3   82.89    3.08
 -10   6  -3   84.55    2.95
  10   6   3   77.83    3.78
  10   6   3   77.28    2.96
  10  -6   4  140.76    5.53
  10   6   4  119.42    5.12
  10   6   4  112.40    3.93
  10  -6   4  119.49    4.28
 -10   6  -4  117.67    4.07
 -10  -6  -4  119.21    4.19
 -10  -6  -5    0.72    1.34
 -10   6  -5    0.99    1.23
  10   6   5    4.52    2.47
  10   6   5    1.87    1.03
  10  -6   5    3.02    1.36
  10  -6   5    1.83    2.35
  10  -6   6  285.91   10.31
 -10  -6  -6  276.46    8.85
 -10   6  -6  275.47    8.66
  10  -6   6  289.10    8.59
 -10   6  -7   24.50    2.34
 -10  -6  -7   20.24    2.39
  10  -6   7   21.89    3.46
  10   6   8    0.90    3.31
 -10   6  -8    0.44    1.90
 -10  -6  -8    1.45    2.08
  10  -6   8    3.42    3.27
  10   6   9    7.42    4.03
 -10  -6  -9   -0.18    2.31
 -10   6  -9    1.33    2.18
  10  -6   9    2.88    3.70
 -10   6 -10    0.75    2.64
  10  -6  10   -2.84    4.57
  10  -8 -10    8.68    2.96
  10   8 -10   16.92    2.95
 -10   8  10   12.74    4.50
  10  -8  -9    6.05    2.33
  10   8  -9    6.67    2.39
 -10   8   9    6.39    3.70
 -10   8   8  108.42    6.53
 -10   8   8  116.95    5.75
 -10  -8   8  110.58    5.46
 -10   8   7   -2.20    3.07
 -10  -8   7    1.39    2.06
 -10   8   7   -0.53    2.26
  10   8  -6   61.35    2.82
 -10   8   6   69.58    3.76
 -10  -8   6   62.91    3.52
 -10   8   6   72.70    4.64
 -10  -8   5   36.66    2.59
 -10   8   5   41.68    2.83
  10   8  -5   34.53    2.85
  10   8  -5   38.67    2.15
 -10   8   5   35.86    3.40
  10  -8  -5   38.54    2.14
 -10   8   4   43.85    3.32
  10  -8  -4   45.58    2.34
  10   8  -4   46.87    2.39
  10   8  -4   37.50    2.51
 -10   8   4   42.42    2.63
 -10  -8   4   45.00    2.50
  10   8  -4   39.98    2.17
  10   8  -3  206.21    5.95
 -10   8   3  196.19    7.32
  10   8  -3  195.49    6.09
  10  -8  -3  195.32    6.23
  10   8  -3  196.42    6.00
 -10  -8   3  206.09    6.22
  10   8  -3  197.21    6.30
 -10   8   2   81.79    3.21
 -10  -8   2   90.37    3.15
  10  -8  -2   83.41    3.31
  10  -8  -2   88.50    3.20
  10   8  -2   90.21    2.98
 -10   8   2   81.48    4.23
  10   8  -2   83.19    3.07
  10   8  -2   83.28    3.35
 -10  -8   2   74.73    3.36
 -10  -8   1  469.85   13.28
 -10   8   1  440.17   14.30
  10   8  -1  474.56   13.03
  10   8  -1  460.85   13.22
 -10  -8   1  478.34   12.75
  10  -8  -1  472.95   12.70
 -10   8   1  469.26   12.83
  10   8  -1  488.98   12.57
  10  -8  -1  476.32   13.29
 -10  -8   0   11.98    1.90
  10   8   0   11.89    1.62
  10  -8   0   12.39    1.03
 -10  -8   0   13.15    1.13
 -10   8   0   13.71    1.16
  10  -8   0   12.72    1.42
  10   8   0   11.87    1.31
  10   8   0   13.10    1.01
  10   8   1   26.01    1.79
  10   8   1   31.23    1.52
  10  -8   1   28.52    1.35
 -10  -8  -1   33.27    1.58
  10   8   1   28.26    2.14
 -10   8  -1   30.15    1.50
 -10   8  -1   27.96    3.05
  10  -8   1   29.62    1.93
  10   8   2 1920.51   50.09
 -10   8  -2 1907.97   51.48
  10  -8   2 1881.59   48.86
  10   8   2 1892.37   49.48
  10  -8   2 1916.85   49.71
 -10   8  -2 1918.93   48.96
 -10  -8  -2 1925.88   49.13
  10   8   3   19.20    2.32
 -10   8  -3   20.99    3.14
 -10  -8  -3   20.58    1.54
  10   8   3   20.51    1.58
  10  -8   3   14.20    1.66
 -10   8  -3   18.62    1.33
 -10  -8  -4    3.33    1.33
 -10   8  -4    6.02    1.18
  10   8   4    5.49    1.19
 -10   8  -4    1.68    2.91
  10  -8   4    4.69    1.51
  10   8   4    3.28    2.12
  10   8   5   57.03    4.02
  10   8   5   51.39    2.44
  10  -8   5   49.74    2.84
 -10   8  -5   49.70    2.54
 -10  -8  -5   49.39    2.70
 -10  -8  -6    2.94    1.82
 -10   8  -6    3.04    1.54
  10  -8   6    1.46    1.66
  10   8   6    3.69    2.85
  10  -8   6    8.40    3.12
  10  -8   7    0.80    3.06
 -10  -8  -7   -0.43    1.91
 -10   8  -7    1.84    1.67
  10  -8   8    6.26    3.56
 -10  -8  -8    4.90    2.26
 -10   8  -8    4.14    2.09
  10   8   9    3.89    4.34
 -10  -8  -9   -0.37    2.47
 -10   8  -9    5.71    2.38
  10  -8   9    1.98    4.01
 -10   8 -10    0.19    2.57
  10  -8  10    5.78    4.52
  10 -10  -9    3.86    2.41
 -10  10   9    5.65    3.99
  10  10  -8    9.81    1.97
 -10  10   8    6.03    3.66
 -10 -10   7   84.49    4.19
 -10  10   7   69.53    4.29
 -10  10   7   74.29    5.35
 -10  10   6    0.45    1.96
 -10 -10   6   -0.75    1.84
 -10  10   6   -1.25    2.88
  10  10  -6   -1.76    1.41
 -10  10   5    6.73    2.89
 -10 -10   5    8.77    1.75
 -10  10   5   12.30    2.11
  10  10  -5    7.31    1.63
  10 -10  -5    7.44    1.62
  10 -10  -4   47.79    2.60
  10  10  -4   41.00    2.65
 -10  10   4   41.53    2.63
 -10 -10   4   46.19    2.50
  10  10  -4   42.21    2.53
 -10  10   4   49.52    3.93
 -10 -10   3  711.90   18.83
  10  10  -3  683.43   19.33
 -10  10   3  709.21   20.75
  10  10  -3  678.54   19.12
 -10  10   3  697.00   19.07
  10 -10  -3  738.91   19.54
 -10 -10   2   74.69    3.82
 -10  10   2   85.02    4.74
  10  10  -2   77.50    3.36
 -10  10   2   83.95    3.17
 -10 -10   2   82.02    2.98
  10 -10  -2   81.46    3.59
  10  10  -2   86.53    2.81
  10  10  -2   82.71    3.51
  10 -10  -2   82.53    3.14
 -10  10   1    0.62    1.00
  10  10  -1    1.72    1.20
 -10 -10   1    0.61    1.96
  10  10  -1    0.78    1.46
  10 -10  -1   -0.81    0.97
  10  10  -1    1.25    0.76
 -10 -10   1    0.68    0.93
  10 -10  -1    0.68    1.16
 -10  10   0   22.68    2.93
  10  10   0   24.74    2.21
  10  10   0   23.56    1.24
  10 -10   0   22.81    1.19
  10  10   0   27.39    1.94
 -10 -10   0   23.36    1.39
 -10  10   0   26.51    1.45
  10 -10   0   25.73    2.00
  10  10   1  154.65    5.61
 -10 -10  -1  148.64    4.59
 -10  10  -1  150.36    4.50
  10  10   1  156.05    5.31
 -10  10  -1  151.22    6.75
  10 -10   1  151.62    4.33
  10  10   1  153.13    4.51
  10 -10   1  149.12    5.40
  10  10   2   39.74    2.32
 -10  10  -2   39.74    1.77
 -10 -10  -2   37.65    1.90
 -10  10  -2   37.88    3.72
  10 -10   2   40.99    2.62
  10  10   2   39.72    2.87
  10  10   3   85.58    3.56
 -10 -10  -3   88.09    3.28
 -10  10  -3   83.26    3.02
 -10  10  -3   88.78    5.50
  10 -10   3   79.45    3.81
  10  10   3   81.66    4.41
  10 -10   4   -0.14    1.66
 -10 -10  -4   -1.52    1.41
 -10  10  -4    2.04    1.13
 -10  10  -4    2.73    3.40
  10  10   4    0.30    1.30
  10  10   4    0.20    2.47
  10  10   5  129.08    6.34
 -10  10  -5  131.95    7.46
  10 -10   5  131.22    5.26
 -10  10  -5  125.53    4.48
 -10 -10  -5  124.00    4.75
  10  10   5  128.51    4.65
 -10  10  -6   37.47    5.06
  10 -10   6   33.81    2.87
  10  10   6   37.60    3.90
 -10 -10  -6   28.62    2.48
 -10  10  -6   31.77    2.32
 -10  10  -7   66.61    3.54
 -10 -10  -7   70.26    3.83
  10  10   7   78.04    5.51
 -10  10  -8    1.80    4.97
 -10 -10  -8    0.16    2.26
 -10  10  -9    3.94    5.45
 -10 -10  -9   10.61    2.89
 -10  12   9   20.60    4.88
  10 -12  -9   11.58    2.94
  10 -12  -8   65.06    4.00
 -10  12   8   67.89    5.88
 -10  12   7    1.51    3.43
  10  12  -6   10.47    1.94
 -10  12   6   12.49    2.42
 -10  12   6   10.69    3.58
  10 -12  -5   88.47    4.11
 -10  12   5  107.36    6.00
 -10  12   5   97.17    4.30
  10  12  -5  102.59    4.31
  10 -12  -4   90.87    4.13
  10  12  -4   89.56    4.08
 -10  12   4  103.59    5.70
 -10  12   4   85.80    3.77
  10  12  -3  214.37    7.07
  10 -12  -3  196.97    6.96
 -10  12   3  204.98    6.44
  10  12  -3  192.66    6.84
 -10  12   3  195.29    8.40
  10  12  -2   58.78    3.22
 -10  12   2   63.62    2.65
  10  12  -2   63.60    3.30
  10 -12  -2   69.52    3.53
 -10  12   1   21.20    1.41
  10  12  -1   18.23    1.90
 -10  12   1   20.79    3.14
  10  12  -1   24.99    2.39
  10 -12  -1   26.44    2.41
  10  12   0   30.08    2.66
 -10 -12   0   28.71    1.49
 -10  12   0   22.59    3.25
  10 -12   0   35.29    2.69
  10  12   0   23.39    2.14
 -10  12   0   26.51    1.40
  10  12   1   37.32    2.99
  10  12   1   37.76    2.53
 -10  12  -1   35.14    3.90
 -10 -12  -1   37.01    1.81
 -10  12  -2  257.82   10.26
 -10 -12  -2  258.74    7.41
  10 -12   2  256.19    8.65
  10  12   2  249.79    8.24
  10  12   2  253.45    8.89
  10  12   3    0.12    1.50
 -10  12  -3    1.19    3.30
 -10 -12  -3   -0.60    1.19
  10  12   3   -0.20    2.25
  10 -12   3   -1.29    1.98
  10  12   4   11.12    1.80
 -10 -12  -4    5.61    1.55
  10  12   4   12.00    2.95
  10 -12   4    8.13    2.26
 -10  12  -4    8.22    3.62
 -10  12  -5   -2.14    4.13
 -10 -12  -5    3.12    1.63
  10  12   5    5.34    2.97
  10 -12   5    1.87    2.12
  10  12   5    2.29    1.58
  10  12   6    4.59    3.36
 -10  12  -6    3.11    4.39
 -10 -12  -6    3.03    1.88
  10 -12   6    1.87    2.21
 -10 -12  -7   51.41    3.46
  10  12   7   61.02    5.63
 -10  12  -7   45.64    6.15
 -10 -12  -8   -2.00    2.49
 -10  12  -8    2.32    5.47
  10  12   8    2.86    4.15
 -10 -12  -9   33.62    3.48
 -10  12  -9   26.57    6.73
 -10  14   8   30.30    5.14
 -10  14   7    3.67    3.93
 -10  14   6   31.50    4.44
  10  14  -6   28.49    2.81
 -10  14   5   -0.60    3.38
  10 -14  -5    1.29    1.99
  10  14  -5    2.33    1.92
 -10  14   4   13.70    3.70
  10 -14  -4    8.67    2.12
  10  14  -4   11.38    2.23
  10  14  -3  233.26    8.01
  10 -14  -3  226.07    8.05
  10  14  -2   38.89    2.91
 -10  14   2   33.61    3.93
  10  14  -2   30.10    2.96
  10 -14  -2   35.76    2.91
  10 -14  -1   14.85    2.31
 -10  14   1   17.02    3.51
  10  14  -1   13.35    2.52
 -10  14   0    1.38    3.11
  10  14   0    1.21    1.56
  10  14   0   -1.15    2.43
  10 -14   0   -1.72    1.95
 -10  14  -1   -2.00    3.39
  10  14   1    0.90    2.35
  10  14   1    2.23    1.60
  10  14   2   10.45    1.98
  10  14   2   11.27    2.74
 -10  14  -2   17.94    3.87
  10 -14   2   12.98    2.29
  10  14   3    4.33    1.87
  10  14   3    6.61    2.90
 -10  14  -3    1.93    3.56
  10 -14   3    4.65    2.27
 -10  14  -4   84.02    6.29
  10  14   4   81.64    3.99
  10  14   4   87.40    5.40
  10 -14   4   77.65    4.51
  10  14   5   48.50    3.11
 -10  14  -5   39.27    5.57
  10  14   5   39.32    4.57
  10 -14   5   48.81    3.74
 -10  14  -6   14.38    4.93
  10 -14   6    6.25    2.66
  10  14   6   10.57    3.92
  10  14   7    4.82    4.00
 -10  14  -7    6.20    5.27
 -10  14  -8    2.84    5.53
 -10  16   7   -2.93    4.44
 -10  16   6   49.51    5.60
  10  16  -6   49.63    3.74
 -10  16   5   17.95    4.56
  10  16  -5   27.90    2.93
  10 -16  -4    7.85    2.38
  10  16  -4   10.46    2.44
  10  16  -3    4.49    2.11
  10 -16  -3    2.75    2.16
 -10  16   3    1.86    3.67
  10  16  -2    4.27    2.14
 -10  16   2    3.58    3.30
  10 -16  -2    2.82    2.22
 -10  16   1    6.72    3.68
  10  16  -1   12.70    2.92
  10 -16  -1   11.75    2.58
  10 -16   0   32.31    3.32
  10  16   0   34.90    2.92
  10  16   0   32.75    3.45
 -10  16   0   33.21    4.45
  10  16   1    0.86    1.89
 -10  16  -1    3.83    3.76
  10  16   1    0.62    2.56
  10  16   2   -0.68    1.89
 -10  16  -2   -0.33    3.86
  10  16   2    0.67    2.66
  10 -16   2    1.24    2.32
  10  16   3    5.53    2.17
 -10  16  -3    4.84    4.04
  10  16   3    5.68    3.14
  10 -16   3    3.38    2.54
  10  16   4   42.35    3.26
 -10  16  -4   38.49    5.34
  10 -16   4   44.97    3.81
  10  16   4   45.38    4.60
 -10  16  -5    1.98    4.40
  10 -16   5   -0.88    2.78
  10  16   5    1.21    3.50
  10 -16   6    8.69    3.10
  10  16   6    9.08    4.35
 -10  16  -7    6.35    5.58
  10  18  -6    1.43    2.57
  10  18  -5   15.19    2.90
 -10  18   4   10.63    4.49
  10  18  -4    4.47    2.56
 -10  18   3   40.57    5.27
  10 -18  -3   33.28    3.46
  10  18  -3   35.92    3.44
 -10  18   2    3.71    4.12
  10 -18  -2   -0.43    2.54
  10  18  -2    1.01    2.41
 -10  18   1   33.37    4.82
  10 -18  -1   32.96    3.65
  10 -18   0    5.19    2.82
  10  18   0    1.78    2.38
  10  18   0   -5.50    3.19
 -10  18   0    2.39    3.69
  10  18   1   36.20    3.43
  10  18   1   42.57    4.24
 -10  18  -1   42.62    5.29
  10  18   2    1.16    2.24
 -10  18  -2    2.52    4.34
  10 -18   2    1.18    2.59
  10  18   2   -1.26    3.20
 -10  18  -3   27.23    5.16
  10  18   3   28.31    4.26
  10 -18   3   24.79    3.56
  10  18   3   29.05    3.08
 -10  18  -4    8.63    4.82
  10  18   4    3.01    3.73
  10 -18   4    3.93    2.94
  10  18   4    2.59    2.28
 -10  18  -5   25.66    5.52
  10  18   5   30.06    4.87
  10 -18   5   25.58    3.76
 -10  18  -6   41.04    6.48
  10 -18   6   36.73    4.21
 -10  20   4    3.11    2.81
  10  20  -4   -0.23    2.73
  10  20  -3   38.81    3.88
 -10  20   3   38.35    5.56
 -10  20   2    7.18    4.32
  10  20  -2    2.26    2.60
  10 -20  -2    8.68    3.11
 -10  20   1    6.20    4.38
  10 -20  -1    4.92    2.95
 -10  20   0   -1.48    4.81
  10  20   0    5.34    2.63
  10 -20   0    2.78    3.15
 -10  20  -1    0.76    4.42
  10  20   1   -0.88    2.49
 -10  20  -2   79.10    6.87
  10 -20   2   78.70    5.39
  10  20   2   72.75    4.81
  10  20   2   82.27    6.07
  10  20   3   -0.86    2.66
 -10  20  -3   -4.41    4.89
  10 -20   3    0.27    3.06
  10  20   3   -0.61    3.98
  10  20   4   35.79    5.38
 -10  20  -4   39.36    6.03
  10  20   4   37.69    3.76
 -11   1  10   -2.01    2.83
 -11   1   9   22.92    3.43
 -11   1   9   29.45    3.56
 -11  -1   9   28.47    3.57
 -11  -1   8    0.17    2.36
 -11   1   8    0.38    2.41
 -11  -1   8   -2.37    2.42
 -11   1   8    2.40    2.45
 -11  -1   7  478.47   14.21
 -11   1   7  426.83   14.02
 -11   1   7  463.71   13.98
 -11  -1   7  459.28   13.70
 -11  -1   6   15.41    2.25
 -11  -1   6   13.43    1.96
 -11   1   6   17.09    2.20
  11   1  -6   13.23    0.79
  11  -1  -5  126.21    3.60
  11   1  -5  122.94    4.55
  11   1  -5  125.20    3.66
 -11  -1   5  128.98    3.77
 -11   1   5  128.56    3.62
 -11  -1   5  125.79    4.50
 -11   1   5  126.99    4.79
 -11  -1   5  129.33    5.02
  11  -1  -4   25.58    2.18
  11   1  -4   29.61    1.93
 -11   1   4   27.14    2.02
  11   1  -4   28.67    1.31
 -11  -1   4   26.16    2.12
  11  -1  -4   29.24    1.28
 -11  -1   4   29.17    1.40
 -11   1   4   29.19    1.28
 -11  -1   4   27.00    1.77
 -11   1   3  451.00   12.54
 -11  -1   3  450.01   12.17
  11   1  -3  459.51   12.07
 -11   1   3  440.00   12.00
  11   1  -3  455.85   12.24
  11  -1  -3  439.61   12.62
 -11  -1   3  460.92   12.12
 -11  -1   3  478.35   12.94
  11  -1  -3  461.89   12.05
  11  -1  -2  184.28    5.74
  11   1  -2  184.64    5.25
 -11  -1   2  189.01    5.13
  11   1  -2  190.43    5.67
  11  -1  -2  186.43    5.69
 -11  -1   2  190.34    5.77
 -11  -1   2  176.11    5.27
 -11   1   2  187.39    5.59
 -11   1   2  185.36    5.24
  11   1  -2  185.30    5.26
  11  -1  -2  183.34    5.25
  11   1  -1  623.14   16.72
  11  -1  -1  630.13   16.74
 -11  -1   1  621.69   16.80
 -11  -1   1  640.01   16.36
 -11  -1   1  610.88   16.52
  11  -1  -1  651.98   16.58
 -11   1   1  635.32   16.52
  11   1  -1  633.51   16.56
 -11  -1   1  635.12   16.54
 -11   1   1  604.36   16.92
  11  -1  -1  637.45   17.04
  11   1   0  574.56   14.90
 -11   1   0  569.12   15.07
 -11  -1   0  560.54   14.85
 -11  -1   0  556.74   14.91
  11   1   0  541.22   14.83
  11  -1   0  573.98   14.85
 -11   1   0  559.51   14.94
 -11   1   0  561.00   15.51
 -11  -1  -1  455.66   12.36
  11  -1   1  485.11   12.45
  11   1   1  464.24   12.40
 -11   1  -1  487.57   12.39
 -11  -1  -1  457.20   12.65
 -11  -1  -1  432.55   12.43
 -11   1  -1  478.68   12.49
  11  -1   1  440.80   12.38
  11  -1   1  480.28   12.91
  11   1   1  464.05   12.73
 -11   1  -1  455.17   12.82
  11  -1   2    1.31    1.37
  11  -1   2    0.94    1.03
 -11   1  -2    1.02    0.89
  11   1   2    1.95    0.72
  11  -1   2    0.10    0.82
 -11   1  -2    1.65    0.94
  11   1   2   -2.33    1.23
 -11   1  -2    0.88    1.69
 -11  -1  -2    0.08    1.57
 -11  -1  -2   -0.04    0.82
  11   1   3  108.66    3.40
 -11   1  -3  102.83    3.40
 -11   1  -3  104.12    3.63
  11   1   3  101.86    4.22
  11  -1   3  101.85    3.42
 -11  -1  -3  108.67    3.40
  11   1   4    9.98    1.05
  11  -1   4   11.88    1.08
 -11  -1  -4   10.50    1.09
 -11   1  -4   10.52    1.10
 -11   1  -4    9.75    1.24
  11   1   5  435.54   11.67
  11  -1   5  427.90   11.74
 -11  -1  -5  427.08   11.61
  11  -1   5  423.99   13.31
 -11   1  -5  424.86   12.23
  11   1   6  211.46    6.23
  11  -1   6  215.15    6.36
 -11   1  -6  220.11    7.10
  11  -1   6  209.74    8.29
  11   1   6  209.74    8.23
  11  -1   7    8.13    2.81
  11   1   7   14.81    2.95
 -11   1  -7   12.91    1.94
  11  -1   8    6.81    3.38
  11   1   8    7.63    3.28
 -11   1  -8    7.41    2.13
 -11  -1  -8    7.08    2.19
  11   1   9   31.49    4.59
  11  -1   9   30.89    4.53
 -11   1  -9   22.37    2.96
 -11  -1  -9   28.59    3.18
  11   1  10   22.20    4.93
  11  -1  10   19.21    4.76
 -11  -1 -10   21.13    3.29
 -11   1 -10   11.10    3.01
 -11   3   9   21.29    3.44
 -11  -3   9   16.39    3.08
 -11   3   9   25.05    3.59
 -11   3   8   -2.21    2.44
 -11  -3   8    0.19    2.37
 -11   3   8   -0.21    2.71
 -11   3   7    6.43    2.35
 -11  -3   7    8.93    2.41
 -11  -3   7    8.33    2.07
 -11   3   7    4.38    2.43
 -11  -3   6   30.33    2.34
 -11   3   6   34.20    2.93
 -11   3   6   31.88    2.75
 -11  -3   6   37.66    2.85
  11   3  -6   31.27    1.42
  11  -3  -5    7.59    0.79
  11   3  -5    7.37    1.10
 -11   3   5    5.51    1.75
  11   3  -5    6.41    1.28
  11   3  -5    6.79    0.81
 -11  -3   5    6.10    1.36
 -11  -3   5    8.61    1.74
 -11   3   5    6.19    1.61
 -11   3   5    7.80    0.71
  11   3  -4   48.33    1.95
 -11   3   4   52.54    2.88
  11   3  -4   47.04    2.05
 -11   3   4   52.73    1.84
  11  -3  -4   49.74    1.88
 -11  -3   4   50.78    2.12
 -11  -3   4   54.40    2.13
 -11  -3   4   49.72    2.71
 -11   3   4   51.14    2.79
 -11   3   3    4.31    0.83
 -11  -3   3    4.19    1.03
  11   3  -3    4.84    0.71
  11  -3  -3    7.42    2.00
 -11   3   3    4.26    1.55
  11  -3  -3    3.72    0.82
  11   3  -3    5.20    0.85
 -11  -3   3    4.02    0.68
 -11  -3   3    3.95    1.29
 -11   3   3    3.47    1.35
  11  -3  -2   78.07    3.58
  11  -3  -2   81.00    3.08
  11   3  -2   73.70    2.93
 -11   3   2   74.31    2.56
 -11  -3   2   75.57    2.69
  11   3  -2   74.47    2.63
 -11   3   2   75.94    3.30
 -11   3   2   77.35    3.03
 -11  -3   2   77.01    2.99
  11  -3  -2   78.43    2.63
  11  -3  -1  237.28    7.32
 -11   3   1  214.82    7.02
  11   3  -1  235.72    6.40
 -11  -3   1  210.13    6.38
  11   3  -1  223.37    6.40
 -11   3   1  228.22    6.54
 -11  -3   1  227.54    6.52
  11  -3  -1  229.56    6.48
  11  -3  -1  216.31    6.33
 -11   3   1  214.55    6.31
 -11   3   0   15.27    2.01
 -11  -3   0   11.21    1.11
 -11   3   0   14.07    1.18
  11   3   0    8.80    1.16
 -11   3   0   12.75    1.17
  11   3   0   10.18    1.05
 -11  -3   0   13.05    1.11
  11  -3   0   13.42    1.17
 -11  -3  -1   13.44    1.24
  11   3   1   12.15    1.09
 -11  -3  -1   11.76    1.16
 -11   3  -1   14.91    1.17
  11  -3   1   12.63    1.23
  11   3   1   15.59    1.19
 -11  -3  -1   11.92    1.50
  11  -3   1   11.27    1.13
 -11   3  -1   11.79    1.25
  11   3   1   13.29    1.40
 -11   3  -1   12.77    1.87
 -11   3  -1   10.22    2.20
 -11   3  -2    6.51    0.96
 -11  -3  -2    6.25    1.09
  11  -3   2    5.91    1.11
  11   3   2    7.48    1.46
 -11   3  -2    3.46    1.00
  11  -3   2    4.14    0.88
 -11  -3  -2    6.99    1.67
 -11  -3  -2    5.78    1.03
  11   3   2    6.22    0.94
  11   3   3  120.86    3.88
  11   3   3  116.28    4.72
  11  -3   3  125.92    4.05
 -11  -3  -3  122.21    4.10
 -11   3  -3  126.01    4.09
 -11  -3  -3  122.40    3.91
  11  -3   4    0.48    0.92
 -11  -3  -4    0.68    1.01
 -11   3  -4   -0.48    1.02
  11   3   4    0.30    1.77
 -11  -3  -4   -0.55    0.97
  11   3   4   -1.26    0.84
  11  -3   4    2.09    1.82
 -11  -3  -5   46.10    2.47
 -11   3  -5   49.33    2.50
  11  -3   5   43.29    2.17
  11  -3   5   44.03    3.42
  11   3   5   49.57    2.04
  11   3   6    2.93    0.92
 -11   3  -6    3.27    1.54
 -11  -3  -6    4.06    1.65
  11  -3   6    2.67    1.25
  11  -3   6    0.87    2.52
 -11  -3  -7  178.96    6.55
 -11   3  -7  173.37    6.42
  11  -3   7  198.69    8.21
  11   3   7  192.71    8.10
 -11  -3  -8    3.51    1.98
 -11   3  -8    2.43    2.02
  11  -3   8    3.72    3.11
  11   3   8    3.47    3.33
 -11   3  -9    7.96    2.46
 -11  -3  -9   11.60    2.67
  11  -3   9   16.48    4.17
  11   3   9    3.61    3.66
 -11  -3 -10   23.64    3.31
 -11   3 -10   24.41    3.30
  11  -3  10   31.34    5.04
  11   3  10   24.70    4.86
 -11   5  10    2.33    3.60
  11  -5 -10   -3.29    2.67
  11   5 -10    1.35    2.42
 -11   5   9   22.70    3.87
 -11   5   9   22.55    3.42
 -11  -5   9   18.42    3.23
 -11   5   8   17.54    3.26
 -11  -5   8   20.55    3.02
 -11   5   8   24.33    3.17
 -11   5   7    9.71    2.93
 -11  -5   7   17.45    2.71
 -11   5   7   18.05    2.67
 -11  -5   6  154.59    5.95
 -11   5   6  158.99    6.06
  11   5  -6  148.70    4.71
 -11  -5   6  158.82    5.42
 -11   5   6  160.06    6.50
  11   5  -5  174.29    5.35
 -11   5   5  174.22    6.55
 -11  -5   5  174.11    5.48
  11   5  -5  174.42    5.22
 -11  -5   5  176.47    6.16
 -11   5   5  166.34    6.19
  11  -5  -5  167.13    5.06
  11  -5  -4    2.20    0.86
  11   5  -4    1.06    0.82
 -11   5   4    1.51    0.82
 -11   5   4    0.46    1.34
 -11  -5   4    2.94    1.35
 -11   5   4    0.42    1.66
  11   5  -4    1.26    0.87
 -11  -5   4    2.01    0.93
 -11  -5   3    3.04    1.30
 -11   5   3    5.95    1.40
 -11   5   3    4.17    1.65
  11  -5  -3    5.80    1.02
  11   5  -3    4.38    0.67
  11   5  -3    3.98    0.94
  11   5  -3    4.16    0.86
 -11   5   3    5.54    0.99
 -11   5   2   54.45    2.23
  11  -5  -2   54.82    2.29
 -11   5   2   52.29    2.48
 -11  -5   2   57.27    2.51
  11  -5  -2   57.54    2.56
  11   5  -2   58.17    2.41
  11   5  -2   50.72    2.23
 -11   5   2   51.74    3.08
 -11  -5   1  274.45    7.52
  11   5  -1  267.47    7.38
 -11   5   1  268.08    7.73
  11   5  -1  280.70    7.70
 -11  -5   1  281.52    7.83
  11  -5  -1  280.94    7.80
 -11   5   1  274.42    7.87
  11   5  -1  277.36    7.90
  11  -5  -1  280.36    7.91
 -11   5   1  273.27    8.82
  11  -5   0  262.22    7.39
 -11  -5   0  270.92    7.51
  11   5   0  273.10    7.39
  11   5   0  267.00    7.54
 -11   5   0  265.72    7.51
 -11  -5   0  265.21    7.60
 -11   5   0  249.22    8.62
  11   5   1  105.97    3.65
 -11  -5  -1  111.58    4.02
  11   5   1  111.39    3.94
  11  -5   1  110.36    3.44
  11   5   1  113.19    3.50
  11  -5   1  114.06    3.80
 -11   5  -1  112.66    3.55
 -11  -5  -1  110.04    3.56
 -11   5  -1   85.85    4.70
  11  -5   2    4.73    1.02
  11   5   2   10.29    1.59
 -11   5  -2    9.46    1.12
  11  -5   2    8.38    1.10
 -11  -5  -2   10.51    1.22
  11   5   2    7.83    1.02
  11  -5   3   -0.75    1.55
  11  -5   3   -0.64    0.95
  11   5   3   -0.93    1.51
 -11  -5  -3    1.09    0.96
 -11   5  -3    1.37    0.95
  11   5   3    0.38    0.86
  11  -5   4    1.22    1.83
  11  -5   4    2.99    1.16
  11   5   4    3.72    1.94
 -11   5  -4    2.43    1.06
 -11  -5  -4    3.57    1.09
  11   5   4    3.11    0.95
  11   5   5   64.89    2.69
  11  -5   5   72.08    4.26
 -11  -5  -5   68.85    3.16
 -11   5  -5   72.07    3.13
  11   5   5   78.54    4.30
  11  -5   5   70.96    3.05
  11  -5   6  135.34    4.87
  11  -5   6  154.14    6.70
 -11  -5  -6  141.09    5.24
 -11   5  -6  139.49    5.16
  11  -5   7    0.76    2.83
 -11  -5  -7   -2.26    1.73
 -11   5  -7    0.77    1.79
  11  -5   8    2.59    3.31
  11   5   8    4.14    3.43
 -11  -5  -8    0.81    2.09
 -11   5  -8    6.10    2.15
  11  -5   9   22.24    4.27
  11   5   9   20.56    4.49
 -11  -5  -9   16.71    2.77
 -11   5  -9   20.06    2.82
  11  -5  10    3.22    4.22
  11   5  10    4.93    4.59
 -11   5 -10    3.45    2.67
 -11  -5 -10    4.12    2.78
  11   7 -10   -0.94    2.58
  11  -7 -10    1.87    2.50
 -11   7  10    0.32    3.96
 -11   7   9   12.06    3.14
 -11  -7   9   10.62    3.13
 -11   7   9    8.09    3.79
 -11   7   8    8.78    2.80
 -11  -7   8   10.22    2.72
 -11   7   8    2.85    3.25
 -11  -7   7   81.11    4.29
 -11   7   7   83.46    4.59
 -11   7   7   77.94    5.13
 -11   7   6   56.96    4.13
  11   7  -6   59.51    2.57
 -11  -7   6   55.09    3.36
 -11   7   6   51.36    3.52
 -11   7   5  121.70    4.98
 -11  -7   5  136.74    5.00
 -11   7   5  128.12    5.76
  11   7  -5  114.43    4.77
  11  -7  -5  128.51    4.25
  11   7  -5  120.28    4.27
 -11   7   4    3.44    1.92
  11   7  -4    2.25    1.06
  11   7  -4    4.42    1.44
  11   7  -4    6.27    1.20
 -11  -7   4    1.52    1.46
 -11   7   4    3.79    1.53
  11  -7  -4    2.76    1.06
  11   7  -3  405.06   11.40
  11  -7  -3  395.25   11.29
  11   7  -3  404.03   10.80
  11   7  -3  395.63   10.95
 -11   7   3  397.16   12.47
 -11  -7   3  423.36   11.50
 -11   7   3  410.36   11.63
 -11   7   2  286.95    8.27
 -11  -7   2  279.47    8.08
  11   7  -2  285.41    7.94
  11  -7  -2  284.36    8.14
 -11   7   2  259.67    9.17
  11   7  -2  277.30    7.73
  11   7  -2  288.31    8.30
  11  -7  -2  275.55    8.22
 -11  -7   1   42.51    2.28
 -11   7   1   51.15    3.25
  11   7  -1   45.04    2.04
 -11   7   1   42.83    2.12
 -11  -7   1   48.47    2.12
  11  -7  -1   45.82    2.05
  11   7  -1   51.40    1.98
  11   7  -1   49.58    2.31
  11  -7  -1   46.58    2.25
 -11   7   0    0.69    2.05
 -11  -7   0    0.24    1.55
  11   7   0    1.61    1.18
  11  -7   0    1.07    0.94
 -11  -7   0    2.26    0.97
 -11   7   0    1.43    0.98
  11  -7   0    0.17    1.02
  11   7   0    1.29    0.94
  11   7   0    2.33    0.93
 -11  -7  -1    3.74    1.74
  11  -7   1    4.57    0.90
  11   7   1    3.04    0.94
  11   7   1    7.13    1.43
  11  -7   1    5.18    1.20
 -11  -7  -1    3.81    0.97
 -11   7  -1    5.60    1.00
  11   7   1    3.69    1.04
  11   7   2   11.11    1.30
  11   7   2   10.47    1.74
 -11   7  -2   10.90    1.13
  11  -7   2    9.18    1.08
  11  -7   2   11.74    1.48
 -11  -7  -2    9.59    1.17
 -11   7  -2   11.96    2.77
 -11   7  -3   43.39    2.08
  11   7   3   47.12    3.06
  11   7   3   46.77    2.23
 -11  -7  -3   48.95    2.28
  11  -7   3   46.08    2.46
 -11   7  -3   49.40    3.94
  11  -7   4    1.55    1.24
 -11   7  -4   -0.15    1.04
 -11  -7  -4    0.98    1.12
  11   7   4    0.62    1.03
  11   7   4   -0.53    1.96
  11  -7   5   70.65    3.24
  11   7   5   63.80    4.30
  11   7   5   66.14    2.79
 -11   7  -5   63.36    3.01
 -11  -7  -5   66.96    3.22
  11  -7   5   73.88    4.51
  11  -7   6   72.89    4.79
 -11  -7  -6   60.50    3.31
 -11   7  -6   66.32    3.23
  11   7   6   74.35    4.84
  11  -7   6   65.09    3.28
 -11  -7  -7   97.77    4.53
 -11   7  -7  106.69    4.46
  11  -7   7  103.09    6.09
 -11  -7  -8    3.77    2.18
 -11   7  -8    0.73    2.02
  11  -7   8    3.97    3.61
 -11  -7  -9    5.94    2.61
 -11   7  -9    3.35    2.40
  11   7   9   -3.49    4.02
  11  -7   9    6.78    4.10
 -11   7 -10    9.26    2.92
  11  -7  10    1.86    4.51
 -11   9  10    5.53    4.27
  11  -9 -10   -2.29    2.80
 -11   9   9    5.38    3.90
  11  -9  -9    0.93    2.43
  11   9  -9    0.32    2.19
 -11   9   8    4.90    2.61
 -11  -9   8    5.38    2.65
 -11   9   8   10.59    3.67
 -11   9   7  139.90    6.96
 -11   9   7  139.78    6.03
 -11  -9   7  133.21    5.69
 -11  -9   6   -0.27    1.80
 -11   9   6   -0.47    2.04
 -11   9   6   -5.39    2.63
  11   9  -6    0.10    1.19
  11   9  -5    1.83    1.35
  11  -9  -5    2.48    1.46
 -11   9   5   -0.94    1.81
 -11  -9   5    2.86    1.72
 -11   9   5    4.36    2.65
 -11   9   4    1.43    2.25
 -11   9   4    4.89    1.63
 -11  -9   4    4.33    1.55
  11   9  -4    5.48    1.37
  11  -9  -4    9.42    1.59
  11   9  -4    4.81    1.50
 -11  -9   3   25.45    1.86
 -11   9   3   29.74    2.09
  11  -9  -3   27.95    2.01
  11   9  -3   27.25    1.79
  11   9  -3   27.83    2.00
 -11   9   3   27.59    2.92
  11   9  -3   22.71    1.68
 -11   9   2  149.62    4.88
 -11  -9   2  155.12    4.77
  11  -9  -2  145.02    5.11
  11   9  -2  150.34    4.54
 -11   9   2  152.20    6.29
  11   9  -2  140.11    4.75
  11   9  -2  144.70    5.12
 -11  -9   2  143.98    5.17
 -11  -9   1  123.92    4.65
 -11   9   1  114.51    5.53
  11   9  -1  118.89    4.25
 -11   9   1  126.29    4.07
 -11  -9   1  126.48    3.99
  11  -9  -1  126.99    3.93
  11  -9  -1  116.50    4.47
  11   9  -1  118.73    4.43
  11   9  -1  127.29    3.76
 -11  -9   0    4.94    1.97
  11  -9   0    4.19    1.23
  11   9   0    4.28    0.86
  11  -9   0    4.83    0.88
 -11  -9   0    2.55    0.99
 -11   9   0    3.05    0.98
  11   9   0    3.50    1.21
  11   9   0    1.50    1.36
  11   9   1  153.03    5.22
  11   9   1  151.83    5.47
  11  -9   1  155.59    4.47
  11   9   1  156.21    4.62
 -11   9  -1  151.14    4.63
 -11  -9  -1  148.60    4.69
 -11   9  -1  151.02    6.61
  11  -9   1  161.72    5.42
  11  -9   2    2.74    0.92
  11   9   2    6.15    1.87
 -11  -9  -2    5.09    1.06
 -11   9  -2    1.91    0.94
  11   9   2    2.23    1.18
  11  -9   2    3.58    1.26
 -11   9  -2    6.64    2.53
 -11   9  -3   72.47    2.68
  11   9   3   63.46    2.94
 -11  -9  -3   65.77    2.83
  11   9   3   60.00    3.68
  11  -9   3   68.69    3.27
 -11   9  -3   56.82    4.64
 -11   9  -4   74.70    3.02
  11   9   4   72.39    4.34
  11   9   4   71.96    3.18
 -11   9  -4   72.83    5.38
  11  -9   4   79.69    3.67
 -11  -9  -4   72.40    3.16
  11  -9   5    3.65    1.81
  11   9   5    0.22    2.69
 -11   9  -5    3.58    1.40
 -11  -9  -5    0.86    1.54
  11   9   5    2.89    1.29
 -11   9  -5    3.68    3.68
 -11   9  -6    8.28    1.73
 -11  -9  -6    9.52    1.92
  11  -9   6   10.19    2.07
 -11   9  -6   13.77    4.62
  11   9   6    7.71    3.00
  11   9   7   14.62    3.74
 -11  -9  -7    8.11    2.13
 -11   9  -7   13.03    2.09
 -11  -9  -8    0.17    2.08
 -11   9  -8   -1.15    2.09
  11  -9   8   -1.24    3.70
 -11   9  -9    1.96    2.46
 -11  -9  -9    4.50    2.46
  11  -9   9    5.12    4.18
 -11  11   9    3.10    4.32
  11 -11  -9    1.11    2.60
 -11  11   8   31.40    4.89
 -11  11   7    4.81    2.48
 -11  11   7    9.49    3.59
 -11  11   6   82.31    4.30
 -11  11   6   81.15    5.42
  11  11  -6   90.68    3.96
  11  11  -5   27.73    2.28
 -11 -11   5   24.37    2.21
 -11  11   5   33.18    3.63
 -11  11   5   24.39    2.45
  11 -11  -5   23.28    2.17
 -11  11   4    0.24    2.68
 -11  11   4   -0.22    1.60
  11  11  -4    0.37    1.50
 -11 -11   4   -0.35    1.45
  11 -11  -4   -0.35    1.69
 -11  11   3    5.14    1.53
 -11 -11   3    4.72    1.36
  11 -11  -3    5.59    1.81
  11  11  -3    5.47    1.59
 -11  11   3    4.50    2.34
  11  11  -3    3.82    1.56
  11  11  -2  486.07   14.10
 -11  11   2  482.82   13.47
 -11 -11   2  500.22   13.29
 -11  11   2  463.36   15.31
  11  11  -2  486.26   13.82
  11 -11  -2  501.40   14.24
  11  11  -1    0.11    1.66
 -11 -11   1    0.05    0.99
 -11  11   1    0.65    1.07
  11  11  -1   -0.12    1.36
  11 -11  -1    1.28    1.38
  11  11   0   93.90    4.10
 -11  11   0   92.68    3.12
 -11 -11   0   95.92    3.18
 -11  11   0   87.47    5.13
  11  11   0   94.04    3.95
  11 -11   0   91.94    4.06
  11 -11   1    6.92    1.64
 -11 -11  -1    6.96    1.13
  11  11   1    7.71    1.54
 -11  11  -1    6.26    1.06
 -11  11  -1    4.92    2.71
  11  11   1    7.67    1.95
  11  11   2  241.18    8.35
  11 -11   2  245.00    8.11
 -11 -11  -2  234.62    7.05
  11  11   2  241.33    7.75
 -11  11  -2  232.36    9.52
 -11  11  -2  245.78    6.89
  11  11   3    6.61    2.48
 -11 -11  -3    5.81    1.36
  11 -11   3    2.18    1.73
 -11  11  -3    3.58    3.39
  11  11   3    4.00    1.53
 -11  11  -3    5.81    1.21
  11  11   4   25.47    3.36
  11  11   4   26.16    2.09
 -11  11  -4   19.49    1.66
 -11 -11  -4   19.55    1.83
 -11  11  -4   23.67    4.13
  11 -11   4   18.11    2.45
 -11  11  -5   21.04    1.87
 -11 -11  -5   24.89    2.17
 -11  11  -5   15.28    4.25
  11  11   5   20.53    2.03
  11 -11   5   22.91    2.61
  11  11   5   29.34    3.73
  11 -11   6    5.81    2.27
  11  11   6    2.49    3.32
 -11 -11  -6    3.46    1.86
 -11  11  -6    0.39    4.13
  11  11   7   14.07    4.13
 -11  11  -7   14.98    4.88
 -11 -11  -7    9.58    2.26
  11  11   8   68.78    6.00
 -11 -11  -8   50.92    3.73
 -11  11  -8   55.06    6.97
 -11  11  -9    5.08    5.92
 -11 -11  -9    5.88    2.83
 -11  13   8    4.14    4.22
 -11  13   7   66.22    5.66
 -11  13   6   -0.61    2.24
  11  13  -6   -0.29    1.78
 -11  13   6   -2.10    3.27
  11  13  -5    1.89    1.73
 -11  13   5   -3.11    3.13
 -11  13   5    0.64    1.85
  11 -13  -5    0.40    1.88
  11  13  -4   10.11    2.02
  11 -13  -4   12.72    2.00
 -11  13   4    7.59    3.28
 -11  13   4   12.06    1.95
  11 -13  -3  113.06    4.83
  11  13  -3  105.16    4.61
 -11  13   3   97.51    5.71
  11 -13  -2   66.91    3.60
  11  13  -2   63.30    3.45
  11  13  -2   59.35    3.45
 -11  13   1   75.91    5.20
  11 -13  -1   86.69    4.31
  11  13  -1   74.38    3.95
 -11  13   0   92.74    5.74
  11  13   0   97.15    4.54
  11  13   0   92.93    4.26
  11 -13   0   97.76    4.64
  11  13   1    6.54    1.80
 -11  13  -1    8.66    3.25
  11  13   1    2.12    2.12
  11  13   2   37.86    2.67
 -11  13  -2   32.06    4.24
  11  13   2   36.50    3.17
  11 -13   2   39.57    3.07
 -11  13  -3  171.14    8.48
  11 -13   3  186.27    7.02
  11  13   3  172.49    6.32
  11  13   3  173.21    7.29
  11 -13   4   58.17    3.94
 -11  13  -4   67.12    5.80
  11  13   4   50.19    3.12
  11  13   4   57.66    4.32
  11 -13   5    5.16    2.32
 -11 -13  -5    2.21    1.74
  11  13   5    3.20    3.08
 -11  13  -5   10.63    4.15
  11  13   5    1.52    1.69
  11 -13   6   37.53    3.44
 -11 -13  -6   35.82    2.86
 -11  13  -6   37.75    5.87
  11  13   6   44.31    4.60
  11  13   7   10.35    3.85
 -11  13  -7   17.29    5.47
  11  13   8    4.81    4.65
 -11  13  -8    7.20    5.80
 -11  15   7    1.41    3.81
 -11  15   6    5.99    3.98
  11  15  -6    4.22    2.22
  11 -15  -5   15.91    2.63
 -11  15   5   12.99    3.87
  11  15  -5   13.67    2.47
  11  15  -4   16.27    2.45
  11 -15  -4   14.01    2.51
 -11  15   4   11.97    3.94
  11 -15  -3    2.41    2.19
  11  15  -3   -0.17    1.91
  11 -15  -2   46.87    3.34
  11  15  -2   43.39    3.12
 -11  15   2   49.39    4.75
  11  15  -1    1.77    2.21
 -11  15   1    5.55    3.50
  11 -15  -1   -1.63    2.04
  11 -15   0    6.17    2.23
  11  15   0    2.61    2.45
 -11  15   0    8.39    3.25
  11  15   0    3.58    1.88
  11  15   1   -1.29    1.85
 -11  15  -1   -1.55    3.72
  11  15   1   -1.71    2.34
  11  15   2   56.82    3.43
  11  15   2   53.32    4.08
  11 -15   2   47.77    3.69
  11  15   3    4.22    1.94
 -11  15  -3    3.74    3.99
  11  15   3    3.96    2.89
  11 -15   3    5.44    2.37
  11  15   4    0.92    1.85
 -11  15  -4    4.43    4.06
  11  15   4    1.30    3.18
  11 -15   4    5.95    2.48
  11  15   5   36.85    2.99
  11  15   5   35.06    4.53
  11 -15   5   33.56    3.47
 -11  15  -5   35.14    5.46
  11  15   6    4.54    3.99
  11 -15   6    8.25    2.74
 -11  15  -6   11.11    5.08
  11  15   7   46.83    5.65
 -11  15  -7   29.53    6.38
 -11  15  -8   35.00    6.95
 -11  17   6    5.51    4.42
  11  17  -6   -0.77    2.48
  11  17  -5   43.11    3.57
 -11  17   5   39.82    5.40
  11 -17  -4   -0.57    2.29
  11  17  -4    6.93    2.46
 -11  17   3    8.98    4.06
  11 -17  -3   18.11    2.87
  11  17  -3   12.95    2.57
 -11  17   2   17.02    4.13
  11 -17  -2   14.48    2.82
  11  17  -2   14.34    2.54
 -11  17   1   11.82    3.85
  11 -17  -1    6.26    2.43
  11 -17   0   11.51    2.89
  11  17   0   16.75    2.53
 -11  17   0   14.87    4.09
  11  17   0   20.38    3.30
 -11  17  -1   69.59    5.77
  11  17   1   63.94    4.60
  11  17   1   61.12    3.94
  11  17   2   29.89    3.06
 -11  17  -2   29.58    4.85
  11 -17   2   31.90    3.54
  11  17   2   35.42    3.91
  11  17   3   18.06    2.63
 -11  17  -3   29.71    5.00
  11 -17   3   12.55    3.11
  11  17   3   25.22    3.90
  11  17   4   48.30    3.50
 -11  17  -4   40.29    5.49
  11  17   4   46.02    4.82
  11 -17   4   45.23    4.15
 -11  17  -5   70.95    6.78
  11  17   5   62.32    5.76
  11 -17   5   61.88    4.78
 -11  17  -6    2.20    5.18
  11  17   6   10.83    4.33
  11 -17   6    6.22    3.29
 -11  17  -7    2.80    5.66
  11  19  -6    1.96    2.75
  11  19  -5    4.59    2.76
  11  19  -4   11.53    2.86
 -11  19   4    4.13    4.33
  11  19  -3    4.11    2.40
 -11  19   3    4.42    4.45
  11 -19  -3    4.22    2.75
  11 -19  -2   65.62    4.57
  11  19  -2   64.87    4.45
 -11  19   2   62.48    6.18
 -11  19   1   -2.79    4.30
  11 -19  -1    5.46    3.07
 -11  19   0   69.57    6.26
  11 -19   0   63.56    4.78
  11  19   0   67.72    4.41
 -11  19  -1   -5.19    4.57
  11  19   1    2.31    2.46
  11 -19   2    0.76    2.91
  11  19   2    1.25    2.30
 -11  19  -2    3.44    4.35
  11  19   2    3.69    3.56
  11  19   3    1.62    2.40
 -11  19  -3   -6.70    5.19
  11 -19   3    3.35    3.07
  11  19   3    0.29    3.72
  11  19   4   52.70    4.02
  11  19   4   58.18    5.65
 -11  19  -4   51.81    6.39
  11 -19   4   50.44    4.72
 -11  19  -5   15.11    5.49
  11  19   5   25.85    4.97
  11 -19   5   15.93    3.55
 -11  21   3   -1.94    2.98
  11 -21  -2   16.25    3.56
 -11  21   1   11.28    4.86
  11 -21  -1    7.32    3.29
 -11  21   0   -5.41    4.91
  11  21   0    1.89    2.72
  11 -21   0    0.27    3.22
 -11  21  -1   41.05    5.95
  11  21   1   41.62    3.99
 -11  21  -2    0.82    4.81
  11  21   2    1.16    2.75
 -11  21  -3   16.83    5.41
 -12   0  10    5.28    3.34
 -12   0   9   -1.36    2.99
 -12   0   8   -2.12    2.49
 -12   0   8    6.05    2.63
 -12   0   7    2.07    2.05
 -12   0   7    3.24    2.06
 -12   0   6  164.07    6.17
 -12   0   6  147.94    5.65
  12   0  -5   -0.03    0.58
 -12   0   5   -0.68    1.38
 -12   0   5    0.27    1.55
 -12   0   5   -0.03    0.66
  12   0  -4 1477.49   40.85
  12   0  -4 1586.88   40.32
 -12   0   4 1559.17   41.44
 -12   0   4 1596.39   40.89
 -12   0   4 1594.60   40.35
 -12   0   3    0.27    0.76
  12   0  -3    0.62    0.70
  12   0  -3    0.37    1.31
 -12   0   3   -0.11    1.07
 -12   0   3    1.41    1.40
 -12   0   2  125.16    3.97
 -12   0   2  128.85    3.88
  12   0  -2  133.09    3.91
  12   0  -2  127.82    4.19
 -12   0   1   -0.47    1.19
  12   0  -1    0.04    0.70
 -12   0   1   -0.37    0.79
 -12   0   1    0.88    0.95
  12   0   0  151.64    4.75
 -12   0   0  155.90    4.75
  12   0   1   -0.05    0.78
 -12   0  -1    0.85    0.90
  12   0   1    0.93    1.15
 -12   0  -1    0.42    1.26
  12   0   2  193.68    5.70
 -12   0  -2  193.88    5.64
  12   0   2  200.04    6.43
  12   0   3   -0.38    1.40
  12   0   3    0.28    0.78
 -12   0  -3   -0.20    0.91
  12   0   4   40.01    1.87
 -12   0  -4   45.30    2.19
  12   0   5   -0.85    0.92
 -12   0  -5    0.50    1.23
 -12   0  -6   90.42    3.91
  12   0   6   74.54    4.77
  12   0   6   86.40    3.15
 -12   0  -7   -1.65    1.67
  12   0   7   -0.75    2.69
 -12   0  -8   11.19    2.33
  12   0   8   11.78    3.61
 -12   0  -9   -0.72    2.35
  12   0   9    5.25    4.09
 -12   0 -10  109.86    5.73
  12   0  10  122.50    7.96
 -12  -2  10    4.24    3.16
 -12   2   9   10.54    3.26
 -12  -2   9   20.26    3.40
 -12   2   8    1.38    2.58
 -12  -2   8   -1.00    2.28
 -12  -2   7  112.92    4.85
 -12   2   7  113.83    5.31
 -12  -2   7  119.58    5.46
 -12   2   6   43.12    3.05
 -12  -2   6   38.69    2.51
  12   2  -6   40.82    1.59
 -12  -2   6   43.97    3.08
 -12   2   5  255.67    6.96
 -12  -2   5  258.85    7.70
  12   2  -5  255.04    7.71
 -12   2   5  260.00    8.25
 -12  -2   5  261.48    7.23
  12  -2  -5  257.49    7.01
  12   2  -5  262.88    7.11
 -12  -2   5  259.46    8.40
 -12   2   5  236.20    8.34
 -12   2   4    0.10    1.37
  12   2  -4    0.66    1.14
  12  -2  -4    2.28    0.70
 -12  -2   4    1.40    0.83
 -12  -2   4    1.24    0.97
  12   2  -4    0.34    0.69
 -12   2   4   -0.34    0.67
 -12  -2   4   -1.35    1.45
 -12   2   4    2.67    1.53
 -12   2   3    1.78    1.19
 -12  -2   3    1.35    1.28
 -12  -2   3    1.36    0.90
  12  -2  -3    2.37    1.81
 -12   2   3    2.91    1.41
  12   2  -3    2.76    0.93
 -12  -2   3    1.57    0.73
 -12   2   3    2.10    0.83
  12  -2  -3    1.55    0.75
  12   2  -3    0.63    0.74
 -12   2   2   92.02    3.02
  12   2  -2   98.37    3.48
  12  -2  -2   89.45    3.52
  12  -2  -2   87.20    3.78
  12  -2  -2   95.60    3.04
 -12   2   2   88.50    3.53
  12   2  -2   90.14    3.04
 -12  -2   2   91.74    3.13
 -12  -2   2   94.34    3.44
 -12   2   2  101.03    3.56
 -12   2   1  312.00    8.61
  12  -2  -1  318.08    8.69
 -12   2   1  310.77    9.27
  12  -2  -1  318.99    9.46
 -12  -2   1  311.12    8.50
  12   2  -1  325.37    8.73
 -12  -2   1  308.88    8.67
  12   2  -1  332.50    8.85
 -12  -2   1  309.38    8.91
  12  -2  -1  325.46    8.88
 -12   2   1  318.64    8.92
 -12  -2   1  312.42    8.31
 -12   2   0  291.70    8.08
 -12   2   0  279.03    7.90
 -12  -2   0  287.13    7.90
  12   2   0  289.17    7.98
  12  -2   0  285.86    7.97
 -12  -2   0  286.78    8.07
 -12   2   0  293.64    8.42
  12   2   0  283.30    7.95
 -12   2   0  286.78    8.84
 -12  -2  -1  195.00    5.63
  12   2   1  193.54    5.64
 -12   2  -1  196.23    5.65
 -12  -2  -1  194.57    5.90
  12  -2   1  186.77    5.65
 -12  -2  -1  196.83    5.72
 -12   2  -1  192.12    5.71
  12  -2   1  193.71    5.60
 -12   2  -1  185.65    6.10
  12   2   1  196.35    5.95
  12   2   1  192.09    5.61
  12  -2   1  194.16    6.22
  12   2   2  266.85    8.09
 -12  -2  -2  251.56    8.00
  12  -2   2  263.58    7.53
 -12  -2  -2  256.94    7.44
 -12  -2  -2  271.70    7.63
 -12   2  -2  255.34    7.55
  12   2   2  268.10    7.48
 -12   2  -2  268.62    7.45
  12  -2   2  276.38    8.29
  12   2   3   34.55    1.67
  12   2   3   33.11    2.31
  12  -2   3   35.62    1.78
 -12  -2  -3   32.50    1.71
 -12   2  -3   33.36    1.85
 -12  -2  -3   38.53    1.93
  12  -2   4    1.63    0.89
  12   2   4    2.61    1.71
  12   2   4    0.97    0.87
 -12  -2  -4    1.22    1.08
 -12   2  -4    1.93    1.06
  12  -2   5   51.15    3.48
 -12  -2  -5   50.18    2.65
 -12   2  -5   52.01    2.63
  12  -2   5   55.32    2.38
  12   2   5   47.89    2.14
  12  -2   6   47.18    3.79
  12  -2   6   39.54    2.12
  12   2   6   41.60    1.96
 -12  -2  -6   37.26    2.54
 -12   2  -6   42.81    2.66
 -12   2  -7  108.47    4.60
  12  -2   7  106.50    5.99
  12   2   7  105.19    5.91
  12  -2   8   -0.29    3.28
 -12   2  -8    2.94    1.98
  12   2   8    5.52    3.24
  12  -2   9    8.54    3.81
  12   2   9   12.47    3.98
 -12   2  -9    4.58    2.36
 -12   2 -10   73.15    4.66
  12  -2  10   72.56    6.46
  12   2  10   71.00    6.39
 -12   4  10    8.69    3.54
 -12   4   9   24.63    3.84
 -12   4   9   21.81    3.43
 -12  -4   9   18.85    3.33
 -12   4   8   21.33    3.32
 -12  -4   8   13.29    2.78
 -12   4   8   19.48    3.02
 -12   4   7   78.63    4.62
 -12  -4   7   85.66    4.48
 -12   4   7   77.80    4.47
 -12  -4   6  130.08    5.29
 -12   4   6  127.14    5.38
  12   4  -6  121.04    3.88
 -12  -4   6  121.67    4.61
 -12   4   6  131.31    5.56
  12   4  -5   10.47    1.33
  12  -4  -5   11.60    1.01
  12   4  -5   10.67    1.04
 -12  -4   5   11.63    1.40
 -12   4   5   14.29    1.97
 -12  -4   5   11.26    1.85
 -12   4   5   16.36    2.18
  12   4  -5   11.50    1.32
 -12  -4   4   95.05    3.01
 -12   4   4   90.40    4.03
  12   4  -4   85.49    2.90
  12  -4  -4   86.35    3.00
 -12   4   4   91.18    3.88
 -12  -4   4   90.53    3.81
  12   4  -4   91.51    3.11
 -12  -4   4   93.26    3.25
 -12   4   4   91.18    2.92
 -12   4   3    3.39    1.61
  12  -4  -3    2.58    0.85
 -12   4   3    1.87    1.35
 -12  -4   3    3.60    1.41
  12   4  -3    3.32    0.87
 -12  -4   3    1.64    1.04
 -12   4   3    1.73    0.86
  12  -4  -2    4.62    2.29
 -12   4   2    0.67    1.55
  12  -4  -2    1.91    0.90
 -12  -4   2    2.46    1.05
  12   4  -2    3.39    0.93
 -12   4   2    3.35    0.98
 -12   4   2    1.82    1.20
 -12  -4   2    2.38    1.19
  12   4  -2    4.46    1.38
  12  -4  -1    1.77    1.17
  12   4  -1    1.60    1.05
  12   4  -1    1.94    0.60
 -12   4   1    1.53    1.71
  12  -4  -1   -0.62    2.04
 -12   4   1    1.42    0.99
  12  -4  -1    1.24    0.86
  12   4  -1   -0.30    0.80
 -12   4   1    0.65    1.00
 -12  -4   1    0.86    1.08
 -12  -4   1    1.31    0.68
 -12  -4   0   82.07    2.90
  12  -4   0   82.72    2.87
  12   4   0   78.81    2.81
  12   4   0   79.95    2.83
 -12   4   0   78.28    3.99
  12  -4   0   76.60    4.19
 -12   4   0   81.45    2.92
 -12  -4   0   85.45    2.87
 -12  -4  -1   31.98    2.06
  12   4   1   33.83    1.99
 -12   4  -1   31.08    2.82
  12  -4   1   31.55    1.73
 -12   4  -1   35.60    1.72
 -12  -4  -1   33.85    1.75
  12  -4   1   28.00    1.63
  12   4   1   32.36    1.67
  12   4   1   28.53    1.64
  12  -4   2  108.71    3.84
 -12  -4  -2  117.24    3.80
 -12   4  -2  112.35    3.75
  12   4   2  113.92    4.31
  12   4   2  109.71    3.73
  12   4   3  379.15   10.37
  12   4   3  372.44   11.28
  12  -4   3  376.79   10.54
 -12   4  -3  368.60   10.48
 -12  -4  -3  369.99   10.51
  12   4   4  232.35    6.75
  12  -4   4  240.93    8.16
  12   4   4  242.69    8.08
  12  -4   4  221.88    6.94
 -12   4  -4  225.80    7.00
 -12  -4  -4  233.47    7.13
  12   4   5  256.08    7.48
  12   4   5  261.74    9.18
 -12  -4  -5  248.11    7.99
 -12   4  -5  255.76    7.96
  12  -4   5  270.50    7.84
  12  -4   5  274.34    9.32
  12  -4   6   10.89    1.55
  12  -4   6    8.39    2.75
  12   4   6   11.71    1.29
 -12  -4  -6   13.23    1.86
 -12   4  -6   10.00    1.72
  12  -4   7   10.38    3.15
 -12  -4  -7    4.68    1.84
 -12   4  -7    5.56    1.91
  12  -4   8    8.81    3.61
  12   4   8    4.75    3.46
 -12  -4  -8    7.31    2.29
 -12   4  -8    6.09    2.13
  12  -4   9    3.61    4.05
  12   4   9   -2.36    3.86
 -12  -4  -9   -0.55    2.29
 -12   4  -9    1.21    2.28
  12  -4  10   13.46    4.72
 -12  -4 -10   10.53    3.00
 -12   4 -10   10.59    2.97
  12   4  10    7.21    4.40
  12  -6 -10   14.76    2.95
  12   6 -10   19.60    3.16
 -12   6  10   18.19    4.27
 -12   6   9   -0.27    3.50
 -12   6   9    5.35    3.01
 -12  -6   9    2.82    2.84
 -12  -6   8   10.10    2.60
 -12   6   8   11.10    2.73
 -12   6   8    6.86    3.18
 -12   6   7  166.68    7.18
 -12  -6   7  160.35    6.51
 -12   6   7  167.34    6.74
  12   6  -6    3.44    1.05
 -12   6   6    6.73    2.09
 -12  -6   6    4.27    2.07
 -12   6   6    5.35    2.51
  12   6  -5    4.05    1.02
 -12   6   5    4.17    1.78
 -12  -6   5    4.71    1.64
 -12   6   5    5.35    2.13
  12  -6  -5    5.19    1.05
 -12   6   4   24.46    2.14
 -12  -6   4   26.76    2.15
  12  -6  -4   26.48    1.64
 -12   6   4   26.24    1.51
  12   6  -4   26.85    1.71
  12   6  -4   26.01    1.63
  12   6  -4   26.90    1.41
 -12   6   4   29.92    2.60
  12  -6  -3   67.27    2.66
 -12  -6   3   68.85    3.03
 -12   6   3   69.57    3.10
 -12   6   3   61.28    3.48
  12   6  -3   63.59    2.11
  12   6  -3   66.45    2.05
  12   6  -3   67.32    2.71
 -12   6   2   52.23    3.32
  12   6  -2   51.39    1.71
  12   6  -2   54.47    2.37
  12   6  -2   53.00    1.73
 -12   6   2   53.50    2.52
 -12  -6   2   52.67    2.43
  12  -6  -2   53.23    2.37
  12   6  -2   56.89    2.42
  12   6  -1  161.03    4.81
 -12  -6   1  156.21    4.96
 -12   6   1  168.53    5.09
  12  -6  -1  164.48    4.94
 -12  -6   1  157.45    4.83
 -12   6   1  162.41    6.14
  12  -6  -1  160.97    5.15
  12   6  -1  156.69    5.11
  12   6  -1  156.65    4.63
  12  -6   0  726.76   18.81
  12   6   0  728.53   18.79
 -12  -6   0  705.97   18.93
 -12   6   0  727.59   18.96
 -12  -6   0  735.28   19.11
  12  -6   0  660.63   19.19
  12   6   0  721.68   19.02
 -12   6   0  721.90   20.52
 -12   6  -1   40.19    3.40
  12   6   1   44.50    2.43
  12  -6   1   46.05    1.92
  12   6   1   49.76    2.02
 -12  -6  -1   46.14    2.60
  12  -6   1   41.41    2.22
  12   6   1   44.38    2.18
 -12  -6  -1   47.40    2.04
 -12   6  -1   50.96    2.06
 -12  -6  -2   79.97    2.97
 -12   6  -2   78.28    2.88
  12   6   2   78.05    3.01
  12  -6   2   78.55    3.15
  12   6   2   82.04    3.60
  12   6   3  209.71    6.10
  12   6   3  195.24    6.89
 -12   6  -3  182.55    7.92
 -12  -6  -3  200.20    6.12
 -12   6  -3  191.91    5.96
  12  -6   3  189.02    6.27
  12   6   4   67.59    3.87
  12  -6   4   61.57    2.91
  12  -6   4   61.73    3.75
 -12  -6  -4   65.36    2.88
 -12   6  -4   62.74    2.75
  12   6   4   61.86    2.63
  12   6   5  146.24    6.43
  12  -6   5  142.35    6.60
  12  -6   5  141.58    5.17
  12   6   5  148.23    4.80
 -12   6  -5  151.16    5.18
 -12  -6  -5  151.52    5.28
  12  -6   6   27.45    3.58
  12  -6   6   24.71    2.13
 -12   6  -6   21.58    2.14
 -12  -6  -6   23.19    2.20
  12   6   6   22.20    3.12
 -12  -6  -7   30.80    2.64
 -12   6  -7   28.64    2.49
  12  -6   7   29.25    3.86
 -12  -6  -8   49.71    3.47
 -12   6  -8   56.00    3.54
  12  -6   8   61.75    5.19
 -12  -6  -9   16.21    2.79
 -12   6  -9   14.40    2.61
  12   6   9   21.57    4.80
  12  -6   9   16.75    4.34
 -12   6 -10  114.25    5.80
  12  -6  10  118.94    7.88
  12   8 -10   -2.80    2.68
  12  -8 -10    2.72    2.87
 -12   8  10   -1.32    4.24
 -12   8   9    1.21    3.73
 -12  -8   9   -1.45    2.73
 -12   8   9    1.38    2.78
 -12   8   8   16.06    3.78
 -12  -8   8   17.26    2.81
 -12   8   8   13.43    3.02
 -12   8   7   19.48    3.57
 -12  -8   7   19.61    2.70
 -12   8   7   17.11    2.70
 -12   8   6  149.27    6.09
 -12  -8   6  153.56    5.87
 -12   8   6  154.60    6.82
  12   8  -6  148.11    5.08
  12  -8  -5   -2.18    1.40
 -12  -8   5    0.86    1.70
 -12   8   5    1.25    1.72
  12   8  -5    1.65    1.21
 -12   8   5   -1.02    2.27
  12  -8  -4   25.24    1.82
  12   8  -4   26.94    1.83
 -12   8   4   25.43    2.32
 -12  -8   4   24.84    2.06
  12   8  -4   23.77    1.81
 -12   8   4   25.89    2.95
  12   8  -3   54.11    2.20
 -12   8   3   50.60    3.44
  12   8  -3   58.08    2.18
  12   8  -3   57.37    2.69
  12  -8  -3   58.79    2.68
 -12   8   3   55.95    2.82
 -12  -8   3   56.17    2.71
 -12  -8   2   11.02    1.51
  12   8  -2   10.26    1.31
 -12   8   2   12.83    2.12
  12   8  -2   10.76    1.16
  12   8  -2    8.69    1.23
  12  -8  -2    9.00    1.39
 -12   8   2    9.59    1.40
 -12  -8   2   12.97    1.42
 -12   8   1  254.55    8.88
  12   8  -1  253.32    7.35
 -12   8   1  254.47    7.42
  12   8  -1  261.99    7.12
  12  -8  -1  256.75    7.27
 -12  -8   1  246.26    7.29
  12   8  -1  242.94    7.66
  12  -8  -1  256.37    7.77
 -12  -8   1  250.61    7.60
 -12   8   0   44.20    3.53
 -12  -8   0   66.88    3.06
  12   8   0   65.34    2.77
  12   8   0   58.60    2.69
  12   8   0   60.06    2.26
  12  -8   0   63.81    2.26
  12  -8   0   52.36    2.73
 -12  -8   0   63.37    2.41
 -12   8   0   58.84    2.42
  12  -8   1   12.59    1.46
  12   8   1    9.34    1.69
  12   8   1    8.27    1.13
  12  -8   1    9.41    1.03
 -12   8  -1   12.05    1.18
 -12  -8  -1    9.59    1.19
  12   8   1   11.21    1.38
  12   8   2   -0.36    1.02
  12   8   2    0.26    1.55
  12  -8   2    0.64    1.23
 -12  -8  -2    0.54    0.99
 -12   8  -2    2.63    2.40
  12  -8   2   -0.10    0.95
 -12   8  -2    2.43    1.04
 -12  -8  -3   40.59    2.18
  12   8   3   39.56    2.98
 -12   8  -3   42.73    4.04
  12  -8   3   43.00    2.51
  12   8   3   38.96    2.18
 -12   8  -3   40.22    1.99
  12  -8   4   15.03    1.79
 -12   8  -4   12.03    1.45
 -12  -8  -4   13.28    1.66
 -12   8  -4    7.45    3.30
  12   8   4   14.77    1.51
 -12   8  -5  296.97    9.01
 -12  -8  -5  296.44    9.22
 -12   8  -5  283.88   11.89
  12   8   5  308.49    8.94
  12  -8   5  313.87    9.47
  12   8   5  293.65   10.64
  12  -8   6   85.36    5.46
  12   8   6   93.25    5.57
  12  -8   6   94.06    4.07
 -12   8  -6   88.00    3.81
 -12  -8  -6   79.64    3.93
  12   8   7  117.87    6.61
  12  -8   7  115.69    6.45
 -12   8  -7  107.81    4.63
 -12  -8  -7  106.32    4.83
  12  -8   8   46.52    5.03
 -12   8  -8   44.99    3.20
 -12  -8  -8   43.83    3.40
 -12   8  -9    9.24    2.62
 -12  -8  -9    6.03    2.55
  12  -8   9    8.60    4.33
 -12   8 -10    3.78    2.76
  12 -10  -9    0.37    2.40
 -12  10   9    5.26    4.05
 -12  10   8    3.30    2.67
 -12  10   8    2.68    3.93
 -12 -10   7   69.91    4.12
 -12  10   7   76.01    4.39
 -12  10   7   86.32    5.62
  12  10  -6   24.80    2.07
 -12  10   6   27.42    2.74
 -12  10   6   29.63    3.59
 -12 -10   6   26.69    2.60
  12 -10  -5    9.79    1.67
  12  10  -5    7.24    1.62
 -12 -10   5    6.65    1.82
 -12  10   5    3.76    2.81
 -12  10   5    6.45    1.94
  12 -10  -4    5.89    1.75
 -12  10   4    7.37    2.83
 -12  10   4    7.13    1.72
 -12 -10   4    5.63    1.61
  12  10  -4    9.41    1.62
  12 -10  -3    3.24    1.54
  12  10  -3    0.57    1.33
  12  10  -3    3.05    1.32
 -12  10   3    6.31    2.46
 -12 -10   3    1.62    1.36
 -12  10   3    2.45    1.48
  12  10  -2   33.50    2.10
 -12  10   2   31.70    3.18
  12 -10  -2   35.85    2.37
  12  10  -2   33.42    2.22
 -12 -10   2   38.50    2.04
 -12  10   2   34.43    2.10
  12  10  -2   35.21    1.76
 -12 -10   1    1.80    1.97
  12 -10  -1    3.09    1.08
  12  10  -1    2.47    1.41
  12  10  -1    2.59    0.88
 -12 -10   1    3.06    1.10
  12 -10  -1    2.94    1.41
 -12  10   1    3.72    1.21
  12  10  -1    3.81    1.26
  12 -10   0    1.58    1.39
  12  10   0    1.77    1.52
 -12 -10   0    1.08    1.01
  12 -10   0    1.63    0.88
  12  10   0    0.51    0.87
  12  10   0    2.57    1.29
 -12  10   0    2.22    1.07
 -12  10  -1   -0.24    2.27
  12  10   1   -0.10    0.95
  12  10   1    1.23    1.62
 -12 -10  -1   -0.12    0.93
 -12  10  -1    0.27    0.95
  12  10   1   -0.33    1.18
  12 -10   1   -0.38    1.38
  12 -10   1    0.63    0.82
 -12  10  -2  207.90    8.63
  12  10   2  203.39    6.68
  12 -10   2  190.17    6.88
 -12  10  -2  202.78    6.03
 -12 -10  -2  211.96    6.23
  12  10   2  209.86    7.29
 -12  10  -3   45.64    4.46
 -12 -10  -3   44.66    2.30
 -12  10  -3   42.30    2.09
  12  10   3   39.85    2.41
  12  10   3   43.65    3.26
  12 -10   3   40.63    2.69
  12  10   4    8.99    2.66
  12  10   4   14.23    1.69
 -12  10  -4    9.32    3.72
  12 -10   4    8.56    1.96
 -12  10  -4    9.06    1.43
 -12 -10  -4    6.49    1.55
  12 -10   5   12.95    2.18
  12  10   5    8.87    1.60
  12  10   5   12.23    3.14
 -12  10  -5    8.52    3.94
 -12 -10  -5   10.38    1.81
 -12  10  -5   11.84    1.70
  12  10   6   19.34    3.66
  12 -10   6   21.00    2.49
 -12  10  -6   17.89    2.09
 -12 -10  -6   14.02    2.15
 -12  10  -6   17.99    5.03
 -12  10  -7    9.89    4.95
 -12  10  -7    6.99    2.05
 -12 -10  -7    7.31    2.23
  12  10   7   11.86    3.70
 -12  10  -8    2.36    5.56
 -12 -10  -8    1.70    2.37
  12  10   8    1.02    3.90
 -12 -10  -9    1.15    2.55
 -12  10  -9    0.51    5.79
 -12  12   9    4.68    4.32
  12 -12  -9    4.46    2.61
 -12  12   8   23.68    4.49
  12 -12  -8   20.18    2.87
 -12  12   7   38.77    4.81
 -12  12   7   37.87    3.41
  12  12  -6   10.38    1.97
 -12  12   6    5.68    3.24
 -12  12   6   10.37    2.38
 -12  12   5   25.64    2.52
 -12  12   5   27.54    3.92
  12 -12  -5   26.55    2.46
  12  12  -5   25.67    2.34
  12 -12  -4   10.50    2.02
 -12  12   4    7.83    1.86
  12  12  -4   11.05    1.94
  12  12  -3  310.85    9.96
 -12  12   3  316.66    9.52
 -12  12   3  305.32   11.38
  12 -12  -2   76.42    3.79
  12  12  -2   75.46    3.53
  12  12  -2   70.27    3.57
 -12  12   2   78.03    3.13
  12 -12  -1   12.27    2.07
  12  12  -1   11.64    1.98
  12  12  -1    7.27    1.73
 -12  12   1    8.69    1.33
 -12  12   0   -1.84    1.13
 -12 -12   0    0.06    1.05
  12  12   0   -2.35    1.93
  12  12   0   -1.18    1.48
  12 -12   0   -1.03    1.61
 -12  12   0   -0.77    2.73
 -12  12  -1  179.74    8.27
 -12 -12  -1  185.53    5.66
  12  12   1  195.51    6.90
  12  12   1  186.58    6.51
  12 -12   2  104.54    4.67
 -12  12  -2  102.28    6.20
 -12 -12  -2   99.85    3.63
  12  12   2   94.01    4.81
  12  12   2  105.94    4.36
  12 -12   3   52.11    3.39
 -12 -12  -3   53.48    2.61
  12  12   3   55.60    3.13
 -12  12  -3   51.99    4.97
  12  12   3   55.63    3.98
  12  12   4   24.63    3.48
 -12 -12  -4   18.81    1.96
  12  12   4   22.29    2.15
  12 -12   4   22.82    2.66
  12 -12   5   17.23    2.78
  12  12   5    7.96    3.18
 -12 -12  -5   11.69    1.99
  12  12   5   11.67    1.88
 -12  12  -5   19.98    4.70
 -12 -12  -6   35.05    2.80
  12  12   6   27.78    4.23
  12 -12   6   36.89    3.34
 -12  12  -6   27.53    5.25
  12  12   7   73.83    6.10
 -12 -12  -7   79.18    4.23
 -12 -12  -8   57.28    3.93
 -12  12  -8   47.06    6.94
  12  12   8   60.81    6.01
 -12 -12  -9   -2.50    2.78
 -12  12  -9   -2.10    6.09
 -12  14   8    0.36    4.19
 -12  14   7   -2.69    3.94
 -12  14   6    9.86    3.76
  12  14  -6    3.15    2.01
  12 -14  -5   13.42    2.42
 -12  14   5   16.28    3.77
  12  14  -5   19.74    2.47
  12  14  -4   21.24    2.36
  12 -14  -4   17.15    2.44
 -12  14   4   15.80    3.73
  12 -14  -3   60.17    3.69
  12  14  -3   56.35    3.47
  12 -14  -2  283.85    9.32
  12  14  -2  264.37    9.01
  12  14  -1   40.07    3.09
 -12  14   1   35.69    4.14
  12 -14  -1   39.71    3.18
 -12  14   0   65.35    5.34
  12  14   0   59.59    3.74
  12 -14   0   63.25    3.88
  12  14   0   60.89    3.49
  12  14   1    7.80    2.57
  12  14   1    6.23    1.87
 -12  14  -1    3.63    3.34
  12 -14   2    6.28    2.40
  12  14   2   -2.13    2.56
  12  14   2   -1.20    1.76
 -12  14  -2    3.79    3.26
  12 -14   3    2.82    2.28
  12  14   3    2.19    2.62
  12  14   3   -0.44    1.63
 -12  14  -3    6.82    4.09
  12 -14   4    0.59    2.26
  12  14   4    1.58    1.84
  12  14   4   -0.25    3.00
 -12  14  -4    2.20    4.08
  12 -14   5   79.41    4.70
 -12  14  -5   75.47    6.97
  12  14   5   90.25    5.82
  12  14   5   85.18    4.10
 -12  14  -6   12.98    5.04
  12 -14   6   13.65    2.92
  12  14   6   22.17    4.42
 -12  14  -7    3.71    5.35
  12  14   7    1.04    4.10
 -12  14  -8   29.27    6.70
 -12  16   7    1.48    4.53
  12  16  -6   -1.45    2.34
 -12  16   6   -0.35    3.92
  12  16  -5   11.09    2.42
 -12  16   5   12.47    4.39
  12 -16  -4   50.77    3.70
  12  16  -4   55.25    3.70
  12 -16  -3   19.85    2.79
  12  16  -3   18.33    2.61
  12  16  -2   10.34    2.36
 -12  16   2    9.46    3.71
  12 -16  -2   11.90    2.66
 -12  16   1   44.71    4.94
  12 -16  -1   48.00    3.68
 -12  16   0   85.72    6.22
  12  16   0   90.48    4.86
  12  16   0   88.95    4.54
  12 -16   0   85.45    4.84
 -12  16  -1   41.51    4.93
  12  16   1   40.13    3.71
  12  16   1   44.53    3.30
 -12  16  -2   -0.35    3.78
  12  16   2    2.59    1.95
  12  16   2    5.94    2.87
  12 -16   2   -2.77    2.42
 -12  16  -3   36.97    5.30
  12  16   3   46.27    3.34
  12  16   3   38.50    4.08
  12 -16   3   35.59    3.71
 -12  16  -4   30.97    5.36
  12  16   4   37.91    3.15
  12  16   4   36.70    4.37
  12 -16   4   35.41    3.61
 -12  16  -5    9.94    4.90
  12  16   5   10.35    3.90
  12 -16   5    9.92    2.91
 -12  16  -6   20.38    5.46
  12  16   6   31.39    5.06
  12 -16   6   27.38    3.67
 -12  16  -7   13.76    6.12
  12  18  -6   -1.65    2.74
  12  18  -5   18.19    2.98
  12  18  -4   33.54    3.39
  12 -18  -4   30.12    3.48
  12  18  -3   11.46    2.61
 -12  18   3    8.87    4.49
  12 -18  -3    6.86    2.86
  12  18  -2   -0.41    2.40
 -12  18   2    3.45    3.96
  12 -18  -2    0.88    2.68
 -12  18   1    6.59    4.12
  12 -18  -1    7.20    2.79
  12  18   0    7.19    2.45
 -12  18   0    2.83    3.99
  12 -18   0   13.33    2.99
  12  18   1  102.15    5.23
 -12  18  -1  101.13    7.23
  12  18   1  102.90    5.89
 -12  18  -2    0.75    4.08
  12  18   2    0.20    2.32
  12  18   2   -1.48    3.27
  12 -18   2    0.24    2.73
 -12  18  -3   11.36    4.93
  12  18   3    3.64    2.38
  12  18   3    3.81    3.51
  12 -18   3    8.10    3.13
 -12  18  -4    1.23    4.78
  12  18   4    7.64    2.55
  12 -18   4   10.77    3.42
  12  18   4    8.64    4.06
 -12  18  -5   76.57    7.49
  12 -18   5   77.76    5.40
  12 -18   6   15.32    3.77
 -12  18  -6   15.03    5.73
 -12  20   4   22.15    3.47
  12  20  -4   22.19    3.52
  12  20  -3   -2.99    2.61
  12 -20  -3   -0.72    3.02
 -12  20   3    3.13    4.72
  12  20  -2    0.46    2.53
 -12  20   2   -2.70    4.77
  12 -20  -2    1.71    2.92
 -12  20   1   19.04    4.94
  12 -20  -1   21.56    3.77
 -12  20   0  127.68    8.22
  12 -20   0  114.67    6.34
  12  20   0  108.00    5.82
 -12  20  -1   13.36    5.14
  12  20   1   13.41    3.06
 -12  20  -2    3.23    4.98
  12 -20   2   -0.54    3.16
  12  20   2    5.06    2.75
  12  20   3    9.46    2.89
  12 -20   3    5.78    3.49
  12  20   3    4.48    4.09
 -12  20  -3    4.18    5.03
  12  20   4   14.39    3.08
 -12  20  -4   19.54    5.83
  12  20   4   20.76    4.92
 -13   1  10    8.28    3.39
 -13  -1  10   -1.54    3.22
 -13   1   9   58.99    4.65
 -13  -1   9   61.37    4.57
 -13   1   8   13.09    2.83
 -13  -1   8    8.63    2.76
 -13  -1   7   14.83    2.39
 -13   1   7   20.16    2.64
 -13  -1   7   13.82    2.51
  13   1  -6   12.25    0.91
 -13  -1   6   10.24    2.09
 -13  -1   6    9.06    1.87
 -13   1   6   15.89    2.21
  13   1  -5  251.17    7.63
 -13   1   5  241.61    7.86
  13   1  -5  257.54    6.88
 -13  -1   5  245.74    8.24
  13  -1  -5  246.17    6.81
 -13   1   5  239.98    6.82
 -13  -1   5  242.94    7.53
 -13  -1   5  257.59    6.97
 -13   1   4 1478.71   38.35
  13   1  -4 1493.70   37.70
 -13   1   4 1458.88   37.63
 -13  -1   4 1495.00   37.75
  13  -1  -4 1476.95   37.67
 -13  -1   4 1468.84   38.82
  13  -1  -4 1437.25   38.41
  13   1  -4 1389.84   38.00
 -13  -1   4 1446.81   37.98
 -13   1   3   94.21    3.48
 -13  -1   3   94.53    3.05
 -13   1   3   92.36    3.02
  13  -1  -3   94.84    3.04
  13   1  -3   98.69    3.09
  13   1  -3   87.96    3.20
  13  -1  -3   92.45    3.67
 -13  -1   3   92.68    3.07
 -13  -1   3   97.50    3.81
 -13  -1   2  360.02   10.10
 -13   1   2  343.81    9.92
 -13  -1   2  345.52    9.42
  13   1  -2  357.66    9.61
  13  -1  -2  363.90   10.14
 -13   1   2  343.73    9.55
  13   1  -2  354.90    9.63
  13  -1  -2  361.11    9.62
 -13  -1   2  354.02    9.61
  13  -1  -1   54.54    2.35
 -13  -1   1   46.77    2.28
  13   1  -1   43.93    2.27
  13  -1  -1   57.76    2.05
  13   1  -1   47.95    1.96
 -13   1   1   53.80    2.07
 -13  -1   1   51.61    2.17
 -13   1   1   47.90    2.54
  13  -1  -1   51.97    2.78
 -13  -1   1   49.78    2.05
 -13  -1   1   50.87    1.92
 -13  -1   0  248.42    7.02
  13   1   0  251.05    7.10
 -13   1   0  265.23    7.31
 -13   1   0  236.84    6.94
 -13   1   0  239.26    7.75
 -13   1   0  239.28    7.10
 -13  -1   0  245.29    7.16
  13   1   0  242.53    7.02
  13  -1   0  262.70    7.06
 -13  -1  -1  208.03    6.34
  13  -1   1  208.41    6.24
 -13   1  -1  210.91    6.33
  13  -1   1  224.41    6.82
 -13   1  -1  213.28    6.68
  13   1   1  225.04    6.67
 -13  -1  -1  219.98    6.57
 -13  -1  -1  229.82    6.30
  13   1   1  220.50    6.27
 -13   1  -1  223.86    6.25
  13  -1   1  211.84    6.28
 -13   1  -2  850.15   23.10
  13  -1   2  876.34   23.07
 -13  -1  -2  892.55   22.97
  13  -1   2  888.34   23.83
  13   1   2  898.62   23.71
  13   1   2  874.78   23.01
  13  -1   3   51.17    2.24
  13  -1   3   53.56    3.12
  13   1   3   53.68    2.95
 -13   1  -3   54.46    2.40
  13   1   3   53.31    2.19
  13  -1   4   85.55    3.13
  13   1   4   87.17    4.13
 -13   1  -4   85.20    3.33
  13   1   4   86.15    3.06
 -13   1  -5  313.34    9.40
  13  -1   5  285.57   10.49
  13   1   5  320.81    8.89
  13  -1   5  313.98    8.91
 -13   1  -6  320.29    9.70
  13   1   6  291.51   10.89
  13  -1   6  331.50   11.18
  13  -1   6  310.80    8.99
  13   1   6  311.62    8.90
  13  -1   7   10.86    3.38
 -13   1  -7    9.39    2.08
  13   1   7    8.43    2.94
  13  -1   8    5.91    3.39
 -13   1  -8    4.43    2.17
 -13  -1  -8    6.42    2.17
  13   1   8    2.05    3.28
  13   1   9    7.00    4.07
  13  -1   9   14.75    4.35
 -13  -1  -9   14.38    2.79
 -13   1  -9   17.57    2.73
  13   1  10   -1.89    4.23
  13  -1  10    1.12    4.43
 -13  -1 -10    0.61    2.81
 -13   1 -10    4.05    2.79
 -13   3  10    3.39    3.46
 -13  -3  10    6.60    3.39
 -13  -3   9    0.23    2.85
 -13   3   9    0.23    2.87
 -13   3   9   -0.23    2.86
 -13  -3   8   64.54    4.37
 -13   3   8   69.94    4.43
 -13   3   8   59.21    4.30
 -13  -3   7   65.46    4.06
 -13   3   7   69.32    4.11
 -13   3   7   59.65    3.98
  13   3  -6    9.64    1.01
 -13  -3   6    8.81    1.71
 -13  -3   6    7.41    2.05
 -13   3   6    9.33    2.23
 -13   3   6    6.99    2.24
 -13  -3   5   37.47    2.01
  13   3  -5   31.27    2.02
 -13   3   5   35.95    2.62
  13  -3  -5   34.96    1.55
 -13  -3   5   34.18    1.78
 -13   3   5   35.09    1.47
  13   3  -5   33.21    1.60
 -13   3   5   32.77    2.66
 -13  -3   5   33.70    2.63
  13   3  -4  494.54   13.20
 -13   3   4  478.34   14.14
 -13   3   4  484.50   13.11
 -13   3   4  511.92   14.34
 -13  -3   4  499.33   14.20
  13  -3  -4  499.92   13.22
  13   3  -4  503.87   13.31
 -13  -3   4  517.73   13.40
 -13  -3   4  478.30   13.16
  13  -3  -3  219.38    7.30
 -13   3   3  222.92    6.26
 -13   3   3  220.60    7.13
  13  -3  -3  206.10    6.29
 -13   3   3  222.03    7.11
 -13  -3   3  236.81    7.06
  13   3  -3  229.69    6.41
 -13  -3   3  222.42    6.45
  13  -3  -2   36.24    2.86
 -13  -3   2   43.12    2.26
 -13   3   2   44.73    2.36
 -13   3   2   41.83    1.88
 -13  -3   2   38.84    1.97
  13   3  -2   44.36    1.87
  13  -3  -2   39.65    1.83
 -13   3   2   44.29    2.53
  13  -3  -1   28.32    2.64
 -13   3   1   26.33    2.25
 -13   3   1   25.79    1.49
  13  -3  -1   27.48    1.44
 -13  -3   1   22.89    1.06
  13   3  -1   24.76    1.64
 -13  -3   1   23.74    1.57
  13   3  -1   23.74    1.40
  13  -3  -1   22.89    1.74
 -13   3   1   26.02    1.73
 -13  -3   1   25.74    1.61
  13   3  -1   25.77    1.09
 -13   3   0    9.09    1.17
  13   3   0    7.38    1.08
 -13   3   0   10.89    1.68
 -13   3   0   13.07    2.04
 -13  -3   0    9.43    1.22
  13  -3   0    9.60    1.20
  13   3   0    9.81    1.17
 -13   3   0    9.79    1.21
 -13  -3   0   10.31    1.20
  13  -3   1 1485.63   38.42
 -13  -3  -1 1484.17   38.55
  13   3   1 1487.32   38.61
 -13   3  -1 1426.04   39.69
 -13  -3  -1 1482.64   38.41
  13  -3   1 1491.83   38.24
 -13   3  -1 1522.35   38.38
  13   3   1 1427.96   38.26
  13   3   1 1506.43   38.39
  13   3   2    3.02    0.91
 -13   3  -2    4.45    1.02
 -13  -3  -2    2.69    1.03
  13   3   2    1.21    1.27
  13  -3   2    2.20    0.86
  13   3   3  184.12    6.41
  13  -3   3  172.89    5.57
 -13  -3  -3  189.73    5.75
 -13   3  -3  180.45    5.65
  13   3   3  185.69    5.53
  13   3   4   12.26    1.16
 -13  -3  -4   10.08    1.43
 -13   3  -4    7.16    1.30
  13   3   4   10.47    2.04
  13  -3   4    8.51    1.22
  13  -3   4    8.42    2.00
 -13   3  -5   15.02    1.73
 -13  -3  -5   17.31    1.77
  13   3   5   13.49    2.56
  13  -3   5   17.81    1.58
  13  -3   5   17.20    2.80
  13   3   5   16.06    1.36
  13  -3   6  345.16    9.75
 -13  -3  -6  332.71   10.25
 -13   3  -6  336.94   10.22
  13   3   6  326.90    9.41
  13  -3   6  338.09   11.71
  13   3   7   25.48    3.73
 -13  -3  -7   17.97    2.38
 -13   3  -7   15.61    2.14
  13  -3   7   27.16    3.70
  13   3   8   23.28    4.03
 -13  -3  -8   15.32    2.50
 -13   3  -8   14.78    2.41
  13  -3   8   26.56    4.16
  13   3   9    7.12    3.81
 -13   3  -9    8.34    2.55
 -13  -3  -9    4.98    2.53
  13  -3   9    1.34    4.18
  13   3  10   12.47    4.67
  13  -3  10   22.01    5.00
 -13   3 -10    9.61    2.92
 -13   5  10    2.33    3.30
 -13  -5  10    7.13    3.26
 -13   5   9   25.57    3.91
 -13  -5   9   20.46    3.41
 -13   5   9   26.55    3.64
 -13   5   8   -2.09    2.56
 -13  -5   8    1.18    2.59
 -13   5   8    4.16    2.94
 -13  -5   7    0.70    2.28
 -13   5   7    0.75    2.28
 -13   5   7   -1.82    2.54
  13   5  -6   17.82    1.36
 -13   5   6   14.95    2.79
 -13   5   6   16.74    2.49
 -13  -5   6   15.54    2.43
 -13   5   5   31.22    2.74
 -13   5   5   31.25    2.56
 -13  -5   5   32.40    2.58
  13  -5  -5   25.12    1.50
 -13  -5   5   29.53    1.73
  13   5  -5   26.57    1.59
  13   5  -4    0.59    0.64
 -13   5   4    1.58    1.66
 -13  -5   4    2.26    1.40
 -13   5   4    0.24    1.50
  13  -5  -4    0.85    0.93
  13   5  -4   -0.68    1.03
 -13   5   4    0.87    0.87
  13   5  -4    1.45    0.96
  13  -5  -3    0.38    0.90
 -13   5   3    1.20    1.54
 -13  -5   3    1.08    1.34
 -13   5   3    2.89    1.30
  13   5  -3    0.61    0.88
  13   5  -2 1007.44   26.73
  13  -5  -2 1014.48   26.71
 -13   5   2 1018.16   27.69
 -13  -5   2 1030.07   26.90
 -13   5   2 1020.96   26.96
  13  -5  -1   69.53    2.76
  13   5  -1   73.37    2.29
 -13  -5   1   72.65    2.83
  13  -5  -1   68.85    2.79
 -13   5   1   71.47    2.90
 -13  -5   1   68.31    2.39
  13   5  -1   68.28    2.74
  13   5  -1   74.87    2.79
 -13   5   1   69.75    3.79
  13   5   0  357.70    9.80
  13  -5   0  351.40    9.73
  13   5   0  352.78    9.70
 -13  -5   0  354.87    9.86
 -13   5   0  360.98    9.88
 -13  -5   0  344.83    9.81
 -13   5   0  359.98   11.24
 -13   5  -1  238.28    8.47
  13   5   1  240.91    7.06
 -13  -5  -1  238.48    7.22
  13  -5   1  240.62    7.14
  13  -5   1  235.37    6.76
  13   5   1  237.57    7.21
 -13  -5  -1  243.09    6.94
 -13   5  -1  230.80    6.87
 -13  -5  -2    0.89    0.90
  13   5   2    1.85    1.45
 -13   5  -2    1.20    0.95
  13   5   2   -0.57    0.95
  13  -5   2    0.98    1.00
 -13   5  -3   23.42    1.63
  13  -5   3   23.13    1.71
  13  -5   3   23.86    2.42
 -13  -5  -3   24.96    1.69
  13   5   3   23.28    2.31
  13   5   3   26.17    1.63
  13   5   4  133.77    4.30
  13  -5   4  128.67    4.52
  13  -5   4  115.60    5.51
  13   5   4  131.28    5.44
 -13  -5  -4  128.52    4.55
 -13   5  -4  121.21    4.40
  13   5   5  155.66    5.04
  13  -5   5  172.95    6.91
 -13   5  -5  162.61    5.48
 -13  -5  -5  147.71    5.49
  13   5   5  156.67    6.61
  13  -5   5  161.41    5.43
  13  -5   6   38.35    3.85
  13  -5   6   30.80    2.22
 -13  -5  -6   34.75    2.51
 -13   5  -6   31.63    2.47
  13   5   6   39.20    3.74
  13  -5   7   14.98    3.40
 -13  -5  -7   19.70    2.35
 -13   5  -7   16.53    2.10
 -13  -5  -8   38.22    3.10
 -13   5  -8   31.90    2.93
  13   5   8   38.62    4.70
  13  -5   8   41.79    4.70
  13   5   9   18.75    4.53
  13  -5   9   27.54    4.65
 -13  -5  -9   20.19    2.97
 -13   5  -9   23.81    2.99
  13  -5  10    8.57    4.64
 -13   5 -10   13.79    3.07
 -13   7  10   -1.26    3.88
  13   7 -10    0.38    2.56
 -13   7   9   15.30    3.36
 -13  -7   9   15.61    3.24
 -13   7   9    9.11    3.75
 -13   7   8   13.90    3.42
 -13  -7   8   21.06    3.04
 -13   7   8   14.02    3.10
 -13   7   7   50.23    3.77
 -13  -7   7   49.69    3.54
 -13   7   7   50.53    4.24
 -13  -7   6   88.69    4.31
 -13   7   6   83.61    4.40
 -13   7   6   97.32    5.12
  13   7  -6   85.07    3.36
 -13   7   5   16.86    2.36
 -13  -7   5   19.67    2.27
 -13   7   5   16.10    2.73
  13  -7  -5   21.00    1.60
  13   7  -5   19.45    1.67
  13   7  -4    2.18    1.10
  13   7  -4    4.54    1.09
 -13   7   4    3.06    1.62
 -13  -7   4    6.27    1.74
 -13   7   4    8.32    2.22
  13  -7  -4    2.24    1.11
 -13  -7   3   96.06    3.73
 -13   7   3   98.42    3.83
  13  -7  -3   94.16    3.50
  13   7  -3   85.93    2.71
 -13   7   3   88.86    4.39
  13   7  -3   90.24    2.71
  13   7  -3  101.45    3.58
 -13   7   2   44.94    3.18
  13   7  -2   45.39    1.74
 -13   7   2   49.36    2.48
 -13  -7   2   50.52    2.40
  13  -7  -2   51.00    2.44
  13   7  -2   46.18    2.21
  13   7  -2   49.33    1.79
  13   7  -2   55.36    2.47
 -13   7   1  992.14   27.94
  13   7  -1  985.65   26.16
 -13   7   1 1015.74   26.51
 -13  -7   1  984.13   26.43
  13  -7  -1 1031.69   26.36
 -13  -7   1  996.52   26.36
  13   7  -1 1024.48   26.23
  13  -7  -1 1025.44   26.77
  13   7  -1 1005.78   26.72
  13  -7   0  129.23    4.49
  13  -7   0  132.07    4.03
  13   7   0  124.54    3.98
 -13  -7   0  123.75    4.13
 -13   7   0  133.09    4.22
 -13   7   0  117.68    5.60
 -13  -7   0  125.55    4.38
  13   7   0  129.01    4.30
  13   7   1 1151.59   29.51
 -13  -7  -1 1120.04   29.01
  13  -7   1 1125.85   28.78
  13  -7   1 1048.57   29.42
 -13   7  -1 1105.12   28.95
  13   7   1 1105.39   29.29
  13  -7   2  442.38   12.54
  13   7   2  438.77   12.29
  13   7   2  433.28   12.81
 -13  -7  -2  439.52   12.11
 -13   7  -2  434.99   12.00
  13   7   3  346.77   10.68
 -13  -7  -3  333.28    9.71
  13   7   3  349.87    9.75
 -13   7  -3  332.86   12.06
  13  -7   3  325.01    9.97
 -13   7  -3  329.94    9.53
 -13  -7  -4   52.38    2.63
  13  -7   4   49.59    2.68
  13   7   4   41.98    2.30
 -13   7  -4   48.81    2.45
  13   7   4   49.06    3.50
  13   7   5  148.54    6.57
  13  -7   5  138.43    6.61
 -13   7  -5  146.94    5.17
 -13  -7  -5  150.01    5.34
  13  -7   5  137.44    5.25
  13   7   5  155.69    4.98
  13  -7   6   92.42    5.49
 -13   7  -6   97.87    4.08
 -13  -7  -6   92.71    4.18
  13  -7   6   96.67    4.15
  13   7   6   98.76    5.53
  13   7   7    7.55    3.20
 -13   7  -7    5.82    1.92
 -13  -7  -7    5.62    1.91
  13  -7   7    7.11    3.41
 -13   7  -8    0.61    2.08
 -13  -7  -8   -0.51    2.18
  13  -7   8   -2.56    4.13
  13   7   9    6.77    4.54
 -13   7  -9    2.07    2.52
 -13  -7  -9    0.95    2.48
  13  -7   9    0.35    4.25
 -13   7 -10   16.24    3.03
 -13   9  10    8.87    4.64
 -13   9   9    5.34    3.06
 -13  -9   9    4.54    2.93
 -13   9   9    6.26    3.87
 -13   9   8   -1.26    2.73
 -13  -9   8    0.19    2.40
 -13   9   8    3.67    3.39
 -13   9   7    1.85    2.30
 -13  -9   7    4.86    2.22
 -13   9   7    3.09    3.18
 -13   9   6    1.89    2.83
 -13   9   6   -0.33    2.02
 -13  -9   6   -3.43    1.99
  13   9  -6   -1.50    1.38
 -13  -9   5   11.98    1.99
 -13   9   5   12.74    2.18
 -13   9   5   10.80    2.79
  13   9  -5   12.17    1.63
  13  -9  -5   12.10    1.75
 -13   9   4    3.55    2.38
  13   9  -4   -0.83    1.26
 -13  -9   4    0.21    1.52
 -13   9   4    0.37    1.59
  13  -9  -4   -1.78    1.34
 -13   9   3    8.03    2.29
  13   9  -3    7.72    1.13
  13  -9  -3    9.24    1.52
  13   9  -3    8.14    1.41
 -13  -9   3    9.78    1.61
 -13   9   3    8.84    1.68
 -13  -9   2   97.95    4.11
 -13   9   2  108.84    5.43
  13   9  -2  109.69    3.77
  13   9  -2  107.01    4.27
 -13   9   2  121.75    4.22
 -13  -9   2  120.63    4.05
  13  -9  -2  116.18    4.33
  13   9  -2  120.45    3.81
  13   9  -1    3.44    1.12
  13  -9  -1    4.44    1.30
  13   9  -1    3.39    0.98
 -13  -9   1    3.52    1.13
 -13   9   1    2.67    1.16
  13  -9  -1    4.46    1.17
  13   9  -1    3.94    1.24
 -13  -9   1    3.71    1.72
 -13   9   1    8.57    2.39
 -13  -9   0   -0.11    1.72
  13   9   0    1.80    1.30
 -13   9   0   -0.88    1.06
  13  -9   0    1.13    1.34
  13  -9   0   -0.19    0.92
  13   9   0    0.89    0.91
  13   9   0    1.65    1.10
 -13  -9   0    0.69    1.02
  13  -9   1   38.54    2.46
  13  -9   1   42.23    1.84
  13   9   1   44.48    2.41
 -13  -9  -1   43.68    2.07
 -13   9  -1   43.85    2.03
  13   9   1   47.11    2.70
 -13   9  -2   68.80    4.93
 -13   9  -2   63.20    2.58
 -13  -9  -2   64.09    2.71
  13   9   2   63.52    3.46
  13  -9   2   63.63    3.17
  13   9   2   69.20    3.06
  13   9   3   43.98    2.42
 -13   9  -3   41.47    2.15
 -13  -9  -3   42.97    2.29
 -13   9  -3   33.37    4.12
  13  -9   3   40.43    2.60
  13   9   3   44.47    3.22
  13  -9   4   31.72    2.54
  13   9   4   31.23    2.10
 -13   9  -4   32.97    2.03
 -13  -9  -4   32.97    2.22
  13   9   4   37.45    3.32
 -13   9  -4   25.55    4.07
  13  -9   5   69.58    3.59
  13   9   5   65.56    3.10
 -13   9  -5   76.36    6.12
  13   9   5   74.95    4.75
 -13  -9  -5   66.63    3.34
 -13   9  -5   71.56    3.22
  13   9   6   72.76    5.11
  13  -9   6   70.05    3.69
 -13  -9  -6   68.51    3.66
 -13   9  -6   70.24    3.45
 -13   9  -6   64.56    6.41
  13   9   7   21.26    4.01
 -13  -9  -7   23.65    2.55
 -13   9  -7   20.22    2.45
  13   9   8    1.99    4.10
 -13   9  -8    2.38    2.16
 -13  -9  -8   -1.20    2.33
 -13  -9  -9   17.95    3.14
  13  -9   9   21.01    4.94
 -13  11   9    8.58    4.50
  13 -11  -9    9.04    2.90
 -13  11   8   -1.25    2.81
 -13  11   8   -2.19    3.65
 -13  11   7    5.66    2.50
 -13  11   7   10.64    3.76
 -13  11   6  101.87    4.83
  13  11  -6   95.85    4.18
 -13  11   6  100.22    5.97
  13  11  -5   19.19    2.05
  13 -11  -5   18.28    2.08
 -13 -11   5   19.09    2.19
 -13  11   5   17.36    2.38
 -13  11   5   17.26    3.51
 -13  11   4   61.53    4.58
  13 -11  -4   64.02    3.42
  13  11  -4   64.17    3.29
 -13  11   4   62.62    3.33
 -13 -11   4   68.60    3.16
  13 -11  -3   48.63    2.96
  13  11  -3   46.20    2.46
 -13  11   3   48.26    3.91
 -13  11   3   53.54    2.79
 -13 -11   3   50.51    2.57
  13  11  -3   45.72    2.81
  13 -11  -2   28.08    2.39
  13  11  -2   30.79    2.28
  13  11  -2   28.71    2.14
 -13 -11   2   26.52    1.91
 -13  11   2   27.01    2.03
 -13  11   2   34.47    3.53
  13  11  -1  275.93    8.98
  13  11  -1  295.28    8.73
 -13  11   1  284.65    8.32
 -13 -11   1  288.06    8.22
  13 -11  -1  288.87    9.11
  13  11   0   70.61    3.55
  13  11   0   89.25    3.80
 -13  11   0   89.58    3.07
  13 -11   0   81.72    3.82
 -13 -11   0   76.46    2.99
 -13 -11  -1    9.55    1.35
  13  11   1   14.25    1.69
 -13  11  -1    7.25    1.24
  13  11   1   14.09    2.18
 -13  11  -1    2.88    2.72
  13  11   2   44.58    3.25
 -13  11  -2   43.94    2.13
 -13 -11  -2   43.19    2.25
 -13  11  -2   43.18    4.25
  13 -11   2   45.52    2.89
  13  11   2   43.64    2.66
  13  11   3   19.01    2.88
 -13  11  -3   17.14    1.57
 -13 -11  -3   19.42    1.75
  13 -11   3   15.77    2.17
 -13  11  -3    9.81    3.66
  13  11   3   18.15    1.99
  13  11   4    5.88    1.60
 -13  11  -4    6.28    1.42
 -13 -11  -4    7.43    1.68
  13  11   4    7.76    2.74
  13 -11   4    9.92    2.07
 -13  11  -4    7.90    3.55
 -13  11  -5   13.50    1.81
 -13 -11  -5   11.02    1.91
  13  11   5   10.86    3.28
  13 -11   5   10.17    2.30
 -13  11  -5   16.11    4.44
  13  11   5   12.12    1.82
 -13 -11  -6    3.87    1.96
  13  11   6    5.89    3.24
  13 -11   6    2.55    2.13
 -13  11  -6   -0.41    4.45
 -13 -11  -7   26.39    2.82
 -13  11  -7   24.25    5.61
  13  11   7   33.84    4.71
 -13 -11  -8   47.73    3.72
  13  11   8   49.47    5.54
 -13  11  -8   40.54    6.93
 -13 -11  -9   -0.97    2.77
 -13  11  -9   -4.24    6.62
 -13  13   8   -2.07    4.32
 -13  13   7   32.40    3.39
 -13  13   7   31.40    4.86
 -13  13   6    2.44    3.47
  13  13  -6    3.76    1.89
 -13  13   6    4.86    2.30
  13 -13  -5   43.90    3.03
 -13  13   5   41.41    3.01
 -13  13   5   35.94    4.52
  13  13  -5   35.92    2.88
  13 -13  -4   11.79    2.22
  13  13  -4    9.13    2.03
 -13  13   4   15.79    3.44
 -13  13   4   12.05    2.04
  13  13  -3    2.05    1.78
  13 -13  -3    3.23    1.96
 -13  13   3    2.39    3.05
  13  13  -2    4.51    1.88
  13  13  -2    1.24    1.83
  13  13  -1  177.02    6.55
  13 -13  -1  197.12    7.03
  13  13   0   71.96    3.70
  13 -13   0   82.34    4.12
 -13  13   0   68.75    5.16
  13  13   0   74.20    3.92
  13  13   1  156.90    5.99
  13  13   1  165.45    6.40
 -13  13  -1  164.49    7.94
  13 -13   2  126.38    5.42
  13  13   2  123.95    5.07
 -13  13  -2  118.36    7.00
  13  13   2  126.22    5.71
  13 -13   3   11.93    2.32
  13  13   3   11.99    2.97
 -13  13  -3   10.42    3.98
  13  13   3   11.43    1.91
  13 -13   4    2.82    2.25
  13  13   4    4.03    2.96
  13  13   4    1.22    1.65
  13  13   5   21.72    2.36
 -13  13  -5   13.97    4.85
  13 -13   5   21.85    3.09
 -13 -13  -5   25.25    2.41
  13  13   5   20.20    3.80
  13 -13   6   38.53    3.57
 -13  13  -6   47.35    6.27
  13  13   6   39.56    4.80
 -13  13  -7   40.42    6.80
  13  13   7   46.27    5.40
 -13  13  -8    8.54    5.99
 -13  15   7   24.07    5.02
  13  15  -6   43.21    3.42
 -13  15   6   48.81    5.44
  13  15  -5   58.06    3.73
 -13  15   5   59.41    5.42
  13 -15  -4   11.61    2.40
 -13  15   4   13.78    4.01
  13  15  -4    9.20    2.35
  13 -15  -3  121.36    5.59
  13  15  -3  129.62    5.49
  13 -15  -2    4.01    2.19
  13  15  -2    0.67    1.91
 -13  15   1    2.13    3.32
  13 -15  -1   -0.19    2.05
  13 -15   0    9.09    2.59
 -13  15   0    8.14    3.59
  13  15   0   15.58    2.76
  13  15   0    8.96    1.96
  13  15   1   38.30    2.95
  13  15   1   37.85    3.42
 -13  15  -1   39.88    4.82
  13  15   2   26.87    2.61
 -13  15  -2   29.54    4.63
  13 -15   2   35.32    3.31
  13  15   2   24.95    3.35
  13  15   3   57.55    3.58
  13  15   3   63.81    4.63
  13 -15   3   61.01    4.26
 -13  15  -3   56.70    5.72
  13 -15   4   13.63    2.70
 -13  15  -4   13.53    4.86
  13  15   4   14.74    2.30
  13  15   4   14.92    3.71
  13  15   5   45.07    3.26
 -13  15  -5   42.98    6.25
  13 -15   5   53.34    4.05
  13  15   5   48.81    4.91
 -13  15  -6    4.51    4.87
  13  15   6   10.07    3.89
  13 -15   6   -0.87    2.78
  13  15   7    5.39    4.39
 -13  15  -7    6.79    5.80
  13  17  -6    0.19    2.40
 -13  17   6   -4.12    4.16
  13  17  -5   25.73    3.22
 -13  17   5   19.29    4.88
  13  17  -4   18.48    2.86
  13 -17  -4   17.50    2.99
  13  17  -3    5.41    2.39
  13 -17  -3    0.81    2.54
 -13  17   2    1.97    3.83
  13  17  -2    2.69    2.15
  13 -17  -2    1.66    2.65
 -13  17   1   10.85    4.02
  13 -17  -1   10.21    2.81
 -13  17   0   47.82    5.16
  13  17   0   50.93    3.62
  13 -17   0   55.10    4.13
  13  17   1    7.97    2.95
 -13  17  -1    2.49    4.09
  13  17   1    3.37    2.17
 -13  17  -2    5.91    4.31
  13  17   2    5.33    2.97
  13 -17   2    3.42    2.80
  13  17   2    5.16    2.37
 -13  17  -3    8.55    4.40
  13  17   3    7.45    3.29
  13 -17   3    9.80    3.01
  13  17   3   14.53    2.51
 -13  17  -4   -0.81    4.60
  13  17   4    7.43    3.53
  13 -17   4    2.38    2.89
  13  17   4    4.62    2.19
 -13  17  -5    3.48    5.34
  13  17   5   -1.27    3.96
  13 -17   5    3.64    3.07
 -13  17  -6   44.67    6.76
  13 -17   6   41.13    4.38
  13  17   6   44.33    5.49
  13  19  -5   -0.22    2.73
  13  19  -4   30.71    3.56
  13 -19  -4   37.45    3.91
  13  19  -3   12.67    2.85
 -13  19   3   18.15    5.14
  13 -19  -2   -0.24    2.91
  13  19  -2    2.17    2.72
  13 -19  -1   16.68    3.33
 -13  19   1   21.12    4.81
  13 -19   0   33.83    4.08
  13  19   0   32.70    3.50
 -13  19   0   37.37    5.41
  13  19   1   30.51    3.40
 -13  19  -1   34.70    5.57
  13 -19   2   28.31    3.90
 -13  19  -2   33.14    5.85
  13  19   2   28.30    3.16
 -13  19  -3    2.89    4.97
  13  19   3   -1.13    3.69
  13 -19   3    4.73    3.18
  13  19   3    1.43    2.60
 -13  19  -4    2.61    5.16
  13  19   4    4.67    4.13
  13 -19   4   -2.14    3.44
  13  19   4   -1.20    2.54
  13  19   5   19.85    4.79
 -13  19  -5   13.51    5.90
  13 -21  -3   -1.79    3.23
  13 -21  -2    3.64    3.36
  13 -21  -1    2.15    3.31
 -13  21   0   -2.03    5.00
 -13  21  -1   44.63    6.31
 -14   0  10    0.52    3.03
 -14   0   9    1.17    2.84
 -14   0   8   85.59    4.89
 -14   0   7    1.50    2.02
 -14   0   7    0.85    1.98
 -14   0   6  302.69    9.80
 -14   0   6  283.98    9.14
 -14   0   5   -1.12    1.40
 -14   0   5   -0.42    0.79
 -14   0   5    1.14    1.65
  14   0  -5   -0.08    0.70
  14   0  -5   -2.77    1.80
  14   0  -4 1432.96   38.76
  14   0  -4 1494.99   38.27
 -14   0   4 1495.18   38.27
 -14   0   4 1513.34   39.41
 -14   0   4 1485.44   38.68
 -14   0   3    0.72    1.22
  14   0  -3    0.05    0.75
 -14   0   3   -0.34    1.07
 -14   0   3   -0.27    0.84
  14   0  -3   -0.20    1.40
  14   0  -2   79.10    2.72
 -14   0   2   76.37    2.88
 -14   0   2   81.34    2.77
  14   0  -2   77.22    3.12
 -14   0   1    0.50    1.08
 -14   0   1    0.57    1.29
 -14   0   1    0.38    0.95
  14   0  -1   -0.42    0.76
 -14   0   0  611.20   16.58
  14   0   0  626.04   16.65
 -14   0  -1    0.47    1.40
  14   0   1   -0.86    0.78
  14   0   1    0.70    1.32
  14   0   2  410.62   11.22
  14   0   2  405.69   11.91
  14   0   3    0.55    1.41
  14   0   3    0.19    0.87
  14   0   4   35.90    1.84
  14   0   4   39.23    2.97
 -14   0  -4   33.77    2.08
  14   0   5    1.82    1.09
 -14   0  -5   -1.29    1.40
 -14   0  -6   21.48    2.23
  14   0   6   22.47    1.64
  14   0   6   19.33    3.10
  14   0   7    0.26    2.80
 -14   0  -7   -2.56    1.92
  14   0   8    7.51    3.44
 -14   0  -8    2.91    2.06
  14   0   9    5.11    3.97
 -14   0  -9   -1.10    2.56
  14   0  10    0.38    4.42
 -14   0 -10   -0.21    2.80
 -14  -2  10    8.00    3.36
 -14  -2   9   45.45    4.21
 -14  -2   8   17.67    3.12
 -14   2   8   22.98    3.07
 -14   2   7    1.32    2.25
 -14  -2   7    2.95    2.40
  14   2  -6    2.69    0.84
 -14  -2   6    1.85    1.57
 -14   2   6    2.66    1.97
 -14  -2   6    2.28    1.97
 -14  -2   5    6.63    1.79
 -14   2   5    7.39    1.91
 -14  -2   5    4.93    1.03
  14   2  -5    6.62    0.91
  14   2  -5    4.86    1.49
 -14   2   5    4.75    0.85
 -14   2   5    6.20    1.76
  14  -2  -5    7.52    0.89
 -14  -2   5    6.50    1.32
 -14   2   4   79.15    3.31
  14   2  -4   69.60    2.54
 -14   2   4   74.90    2.52
 -14  -2   4   66.89    2.56
 -14  -2   4   69.81    2.64
  14   2  -4   70.57    2.73
  14  -2  -4   74.55    2.54
 -14  -2   4   73.03    3.43
 -14   2   4   72.54    3.50
  14   2  -3  172.86    5.08
 -14   2   3  166.28    4.98
 -14  -2   3  171.60    4.74
  14  -2  -3  167.02    5.04
 -14   2   3  176.52    5.66
  14  -2  -3  180.86    5.92
  14   2  -3  161.18    4.86
 -14  -2   3  175.21    5.14
 -14  -2   3  173.85    5.80
 -14   2   3  173.99    5.76
 -14   2   2  125.23    4.48
 -14   2   2  126.89    4.36
 -14  -2   2  116.85    3.94
 -14   2   2  127.63    3.91
  14   2  -2  122.64    3.93
 -14  -2   2  120.61    4.36
  14  -2  -2  118.68    4.70
  14  -2  -2  128.01    3.93
 -14   2   1   27.68    2.21
  14  -2  -1   23.60    2.48
 -14  -2   1   30.51    1.61
 -14  -2   1   28.69    1.61
  14   2  -1   30.53    1.59
 -14   2   1   27.51    1.54
 -14  -2   1   30.02    1.32
  14  -2  -1   30.59    1.56
  14   2  -1   29.57    1.81
  14  -2  -1   29.20    1.90
 -14  -2   1   28.64    1.79
 -14   2   1   28.77    1.82
 -14   2   0   21.64    2.39
 -14  -2   0   21.79    1.45
  14   2   0   19.91    1.46
 -14   2   0   16.36    1.88
  14   2   0   22.36    1.54
  14  -2   0   19.75    1.54
 -14   2   0   19.26    1.47
 -14  -2   0   20.00    1.47
 -14  -2  -1 1434.05   37.48
 -14   2  -1 1449.76   37.49
  14  -2   1 1436.54   37.48
 -14   2  -1 1441.85   37.91
  14   2   1 1475.68   37.74
 -14  -2  -1 1432.87   37.62
  14  -2   1 1476.79   38.06
  14   2   1 1434.39   37.41
  14  -2   2  130.84    4.29
  14  -2   2  132.69    4.97
  14   2   2  130.67    4.80
  14   2   2  137.38    4.23
 -14  -2  -2  124.44    4.24
 -14   2  -2  128.02    4.24
  14   2   3  545.71   15.60
  14  -2   3  541.50   14.69
  14  -2   3  563.20   15.83
 -14  -2  -3  533.82   14.84
 -14   2  -3  545.59   14.82
  14   2   3  531.28   14.60
  14   2   4    9.90    1.16
  14   2   4    8.47    1.96
  14  -2   4    9.20    1.22
 -14  -2  -4   11.95    1.47
 -14   2  -4    8.89    1.38
  14   2   5   72.27    4.25
  14  -2   5   67.48    4.28
 -14   2  -5   76.24    3.33
 -14  -2  -5   71.86    3.32
  14  -2   5   74.10    3.00
  14   2   5   72.60    2.82
  14  -2   6    1.87    2.70
 -14  -2  -6    1.64    1.68
 -14   2  -6    2.20    1.59
  14  -2   6    1.54    1.22
  14   2   6    3.01    1.14
 -14   2  -7  177.68    6.45
  14  -2   7  170.83    7.90
  14   2   7  170.36    7.77
  14  -2   8   36.05    4.44
  14   2   8   35.46    4.42
 -14   2  -8   30.51    2.96
 -14   2  -9    5.81    2.48
  14   2   9   12.92    4.29
  14  -2   9    4.77    4.04
 -14   2 -10    4.28    2.65
  14   2  10   -1.53    4.60
  14  -2  10    1.14    4.39
 -14   4  10    5.56    3.24
 -14  -4  10    5.84    3.33
 -14  -4   9   52.00    4.34
 -14   4   9   55.14    4.49
 -14   4   9   52.55    4.59
 -14   4   8   42.04    3.77
 -14  -4   8   37.94    3.56
 -14   4   8   34.46    3.77
 -14  -4   7   -0.18    2.20
 -14   4   7    5.88    2.48
 -14   4   7    1.52    2.24
 -14  -4   6    8.16    2.23
 -14   4   6    5.04    2.08
 -14   4   6    9.36    2.42
  14   4  -6    5.85    1.04
 -14  -4   5   65.99    2.63
  14   4  -5   64.32    2.57
 -14  -4   5   67.68    3.53
 -14   4   5   68.84    3.64
  14  -4  -5   68.55    2.51
 -14   4   5   69.02    3.73
 -14   4   4   23.76    2.32
 -14  -4   4   27.70    1.25
 -14   4   4   30.57    2.27
 -14  -4   4   24.94    2.16
 -14   4   4   27.27    1.45
  14   4  -4   26.10    1.54
  14   4  -4   25.51    1.24
  14  -4  -4   26.19    1.50
 -14   4   3  254.43    7.63
 -14  -4   3  229.45    7.31
 -14   4   3  231.46    6.67
  14  -4  -3  230.49    6.77
  14   4  -3  236.36    6.85
 -14   4   3  225.98    7.60
 -14  -4   2  743.03   20.38
  14   4  -2  764.24   20.12
  14  -4  -2  762.88   20.09
 -14   4   2  753.96   20.45
 -14   4   2  760.74   20.93
 -14   4   1  234.29    7.89
 -14  -4   1  245.35    6.51
  14   4  -1  239.41    7.05
  14   4  -1  237.82    6.49
  14   4  -1  238.37    7.04
 -14   4   1  248.31    7.22
 -14  -4   1  245.33    7.17
  14  -4  -1  240.22    7.03
 -14   4   0  723.58   19.47
 -14  -4   0  732.25   19.46
  14   4   0  745.47   19.30
 -14   4   0  691.02   20.63
 -14  -4   0  721.47   19.25
  14  -4   0  748.66   19.32
  14   4   0  732.16   19.29
 -14  -4  -1  535.94   14.97
  14  -4   1  535.48   14.90
  14   4   1  554.79   15.06
 -14  -4  -1  556.07   14.83
 -14   4  -1  553.37   14.81
 -14   4  -1  537.06   16.37
  14   4   1  555.08   14.90
  14  -4   2   30.77    2.31
  14   4   2   28.03    1.65
  14  -4   2   26.80    1.74
  14   4   2   25.48    2.09
 -14   4  -2   25.73    1.65
 -14  -4  -2   30.65    1.72
  14   4   3    2.22    0.99
  14   4   3    2.04    1.65
  14  -4   3    3.12    1.10
 -14   4  -3    2.94    1.11
 -14  -4  -3    1.92    1.06
  14   4   4  145.49    5.92
  14  -4   4  144.51    6.15
  14  -4   4  153.98    5.03
 -14   4  -4  143.24    5.01
 -14  -4  -4  149.09    5.13
  14   4   4  153.60    4.82
  14   4   5   32.17    1.85
  14   4   5   30.97    3.09
  14  -4   5   31.09    3.29
  14  -4   5   33.62    2.12
 -14   4  -5   32.57    2.22
 -14  -4  -5   31.75    2.30
  14   4   6    4.14    1.22
  14   4   6    3.00    2.75
  14  -4   6    4.53    2.64
 -14   4  -6    2.52    1.50
 -14  -4  -6    6.55    1.83
  14  -4   6    4.90    1.53
  14  -4   7   13.25    3.31
 -14  -4  -7   13.94    2.22
 -14   4  -7    8.44    2.06
  14   4   8   18.41    4.05
  14  -4   8   23.13    4.17
 -14   4  -8   18.34    2.60
 -14  -4  -8   18.38    2.66
  14   4   9   10.07    4.12
 -14  -4  -9   12.26    2.71
 -14   4  -9   15.39    2.72
  14  -4   9   14.29    4.36
 -14   4 -10    2.82    2.82
  14  -4  10    4.15    4.53
 -14   6  10    0.78    3.39
 -14  -6  10   -2.45    3.29
 -14   6   9    3.32    2.90
 -14  -6   9    5.34    3.02
 -14   6   9   -1.61    3.56
 -14   6   8   54.35    4.64
 -14  -6   8   68.22    4.34
 -14   6   8   62.45    4.28
 -14  -6   7   83.67    4.50
 -14   6   7   72.32    4.50
 -14   6   7   84.93    5.01
  14   6  -6   20.41    1.57
 -14   6   6   18.76    2.86
 -14   6   6   20.65    2.70
 -14  -6   6   20.61    2.56
  14   6  -5    3.37    1.12
 -14  -6   5    2.99    1.92
 -14   6   5    1.03    1.76
  14   6  -5   -0.29    1.48
 -14   6   5    3.16    2.22
  14  -6  -5    4.11    1.12
 -14   6   4  189.82    6.25
 -14  -6   4  188.18    6.13
 -14   6   4  195.43    6.81
  14   6  -4  165.41    4.71
  14   6  -4  167.76    4.83
  14  -6  -4  186.49    5.51
  14   6  -4  172.95    5.51
 -14   6   3    2.10    1.73
  14  -6  -3    1.96    0.97
 -14   6   3    2.05    1.33
 -14  -6   3    1.60    1.32
  14   6  -3    3.12    1.01
  14  -6  -2    0.94    1.03
 -14  -6   2    0.08    1.16
 -14   6   2    1.41    1.22
  14   6  -2    0.08    0.98
 -14   6   2   -0.15    1.79
  14   6  -1  624.53   16.53
 -14  -6   1  627.96   16.65
 -14  -6   1  641.47   17.05
 -14   6   1  633.18   17.09
 -14   6   1  637.89   18.30
  14   6  -1  634.85   16.82
  14   6  -1  645.29   17.16
  14  -6  -1  619.19   17.13
  14  -6   0   54.02    2.48
 -14   6   0   54.49    2.34
 -14  -6   0   52.11    2.30
  14   6   0   53.60    2.36
 -14  -6   0   51.25    2.47
 -14   6   0   60.45    3.63
  14  -6   0   55.11    2.26
 -14   6  -1  334.85    9.16
 -14  -6  -1  321.70    9.16
 -14   6  -1  319.33   10.99
  14  -6   1  320.40    9.43
  14   6   1  328.56    9.50
 -14  -6  -1  314.36    9.48
  14   6   1  316.51    9.31
  14   6   2   30.35    1.82
 -14   6  -2   27.68    1.70
 -14  -6  -2   26.79    1.74
  14   6   2   29.88    2.29
  14  -6   2   29.16    1.92
  14   6   3  321.84   10.37
 -14  -6  -3  328.95    9.59
  14   6   3  343.30    9.56
 -14   6  -3  325.29    9.45
  14  -6   3  327.47    9.75
  14   6   4  255.69    9.04
 -14  -6  -4  266.54    8.10
  14  -6   4  251.43    9.31
  14  -6   4  258.87    8.15
 -14   6  -4  268.06    7.98
  14   6   4  267.35    7.85
  14   6   5   36.87    2.13
  14   6   5   34.26    3.24
  14  -6   5   47.95    3.78
  14  -6   5   38.34    2.48
 -14  -6  -5   33.94    2.43
 -14   6  -6    9.11    1.86
 -14  -6  -6    9.16    1.91
  14  -6   6   11.34    1.84
  14   6   6   13.24    3.09
  14  -6   6   13.37    3.26
 -14   6  -7    4.77    1.89
 -14  -6  -7    4.34    2.05
  14  -6   7    4.27    3.20
  14   6   7    3.59    2.79
 -14   6  -8   31.60    2.97
 -14  -6  -8   34.20    3.23
  14  -6   8   33.00    4.65
 -14   6  -9   21.85    2.91
 -14  -6  -9   17.26    2.98
  14   6   9   21.03    4.74
  14  -6   9   25.12    4.66
 -14   6 -10    3.56    2.84
 -14   8  10    8.44    4.25
  14   8 -10    2.66    2.68
 -14   8   9   11.59    3.98
 -14  -8   9    8.00    3.09
 -14   8   9    7.89    3.12
 -14   8   8    6.98    3.46
 -14  -8   8    1.72    2.49
 -14   8   8    7.00    2.78
 -14   8   7   14.32    3.24
 -14   8   7   13.06    2.74
 -14  -8   7   12.13    2.60
 -14   8   6   24.76    3.30
 -14   8   6   24.81    2.81
 -14  -8   6   32.75    2.89
  14   8  -6   30.31    2.02
 -14  -8   5    2.62    1.83
 -14   8   5    2.34    1.93
  14  -8  -5    1.63    1.35
 -14   8   5    3.91    2.34
  14   8  -5    2.55    1.25
 -14   8   4   43.13    3.48
 -14   8   4   46.82    2.88
 -14  -8   4   47.80    2.80
  14   8  -4   43.31    2.47
  14  -8  -4   48.15    2.49
  14  -8  -3  145.29    5.01
 -14   8   3  143.85    6.11
 -14  -8   3  154.92    5.21
 -14   8   3  145.40    5.22
  14   8  -3  143.70    4.14
  14   8  -3  150.57    5.06
  14   8  -3  143.18    4.13
 -14   8   2  201.48    7.83
  14   8  -2  209.14    5.97
  14  -8  -2  214.18    6.78
 -14   8   2  219.26    6.80
 -14  -8   2  226.01    6.65
 -14  -8   2  196.31    6.23
  14   8  -2  221.08    6.81
 -14   8   1   45.93    3.46
  14   8  -1   49.23    2.12
  14  -8  -1   50.73    2.57
  14   8  -1   49.11    2.12
 -14   8   1   47.91    2.36
 -14  -8   1   49.59    2.32
 -14  -8   1   45.32    2.41
  14   8  -1   44.20    2.36
  14   8   0  338.90    9.44
 -14   8   0  322.73   11.03
  14   8   0  291.27    9.51
 -14  -8   0  324.65    9.23
 -14   8   0  332.57    9.29
  14  -8   0  339.44    9.06
  14  -8   0  329.46    9.79
 -14  -8   0  338.24    9.67
  14   8   1   70.88    2.95
 -14   8  -1   62.49    2.63
 -14  -8  -1   68.40    2.68
  14  -8   1   63.87    2.49
  14   8   1   66.24    3.20
  14  -8   1   58.48    3.02
  14  -8   2    3.19    1.31
 -14  -8  -2    2.49    1.13
  14   8   2    3.23    1.17
  14   8   2    2.10    1.64
 -14   8  -2    3.89    1.15
 -14   8  -3   66.37    2.82
 -14  -8  -3   67.92    2.98
  14   8   3   70.72    3.02
  14   8   3   70.50    3.79
 -14   8  -3   68.29    4.84
  14  -8   3   63.53    3.25
  14  -8   4   20.94    2.14
 -14  -8  -4   14.53    1.80
 -14   8  -4   12.77    1.61
  14   8   4   14.99    2.70
  14   8   4   19.67    1.72
 -14   8  -4   16.14    3.75
 -14  -8  -5   20.04    2.10
 -14   8  -5   17.95    1.94
  14  -8   5   19.76    2.17
  14   8   5   20.42    3.04
 -14   8  -5   21.16    4.31
  14   8   5   17.15    1.70
  14  -8   6   49.33    4.40
  14  -8   6   49.60    3.04
 -14  -8  -6   46.65    3.04
 -14   8  -6   50.30    2.93
  14   8   6   42.95    4.18
  14   8   7    4.64    3.36
  14  -8   7    9.75    3.75
 -14   8  -7    5.09    2.02
 -14  -8  -7    2.74    2.11
  14  -8   8   81.91    6.14
  14   8   8   80.29    6.16
 -14   8  -8   83.52    4.32
 -14  -8  -8   80.53    4.55
 -14   8  -9   12.64    2.82
 -14  -8  -9   13.41    2.92
  14  -8   9   11.12    4.53
 -14  10   9    6.85    3.98
 -14  10   9   10.08    3.25
 -14  10   8   -0.59    3.49
 -14  10   8    0.85    2.74
 -14  10   7   37.01    4.31
 -14 -10   7   33.48    3.12
 -14  10   7   30.10    3.37
 -14 -10   6    1.86    1.99
 -14  10   6   -1.67    2.26
  14  10  -6    1.57    1.49
 -14  10   6   -0.51    2.99
 -14  10   5   27.46    3.55
  14  10  -5   28.97    2.27
 -14 -10   5   32.60    2.63
 -14  10   5   31.16    2.72
  14 -10  -5   31.72    2.42
 -14 -10   4    9.95    1.82
 -14  10   4   13.17    2.02
  14 -10  -4    8.95    1.76
  14  10  -4   12.41    1.76
 -14  10   3   58.56    3.07
 -14 -10   3   64.48    3.02
  14  10  -3   58.53    2.47
 -14  10   3   54.58    4.07
  14  10  -3   55.38    2.97
  14 -10  -3   63.03    3.14
 -14  10   2    1.10    2.37
 -14  10   2    0.09    1.39
  14 -10  -2    1.66    1.47
  14  10  -2    0.53    1.21
 -14 -10   2    1.32    1.26
  14  10  -2   -0.35    1.25
 -14  10   1   30.81    3.40
  14  10  -1   35.39    2.07
  14  10  -1   28.52    1.63
 -14 -10   1   31.45    1.89
  14 -10  -1   27.24    2.28
 -14  10   1   26.25    1.85
  14  10  -1   29.71    2.20
  14 -10   0    0.15    0.99
 -14 -10   0    1.90    1.15
  14 -10   0    0.38    1.29
  14  10   0   -0.69    1.28
  14  10   0    1.20    1.50
 -14  10   0    0.14    1.14
  14  10   1   87.24    3.67
  14  10   1   90.05    3.94
 -14  10  -1   83.82    3.14
 -14 -10  -1   90.33    3.24
  14 -10   1   70.71    3.67
  14  10   2  111.36    4.85
 -14 -10  -2  110.15    3.92
 -14  10  -2  108.14    3.80
  14  10   2  107.86    4.31
  14 -10   2  104.66    4.53
 -14  10  -2  118.36    6.36
 -14  10  -3  135.79    7.32
  14  10   3  143.13    6.01
  14  10   3  152.69    5.22
  14 -10   3  141.42    5.44
 -14 -10  -3  133.50    4.82
 -14  10  -3  139.59    4.69
  14 -10   4    9.32    1.93
 -14  10  -4    8.50    1.52
 -14 -10  -4    6.09    1.64
 -14  10  -4   10.53    4.06
  14  10   4    9.72    2.65
  14  10   4    7.45    1.57
  14 -10   5    1.06    1.86
 -14 -10  -5    1.66    1.63
 -14  10  -5    0.89    1.50
 -14  10  -5    2.62    4.03
  14  10   5   -1.19    2.48
  14  10   5   -1.39    1.42
  14 -10   6   -0.31    2.00
 -14  10  -6    3.29    4.25
  14  10   6    6.55    2.97
 -14  10  -6    3.78    1.78
 -14 -10  -6    2.03    1.84
 -14  10  -7    5.40    5.11
  14  10   7    5.22    3.36
 -14 -10  -7    3.71    2.02
 -14  10  -7    1.06    2.01
 -14  10  -8   10.82    5.50
  14  10   8   16.85    4.58
 -14 -10  -8   11.01    2.75
 -14  10  -9   13.41    6.40
 -14 -10  -9   17.26    3.18
 -14  12   9   32.13    5.35
  14 -12  -9   29.57    3.56
 -14  12   8   -0.42    2.82
 -14  12   8    1.31    4.04
 -14  12   7    5.19    2.61
 -14  12   7    3.96    3.59
  14  12  -6   24.44    2.39
 -14  12   6   24.34    2.92
 -14  12   6   31.48    4.23
  14 -12  -5   -0.65    1.78
 -14  12   5   -0.99    1.99
  14  12  -5    2.99    1.70
 -14  12   5   -0.27    3.05
 -14  12   4    6.93    1.96
  14  12  -4    9.49    1.93
 -14  12   4    6.30    3.14
  14 -12  -4   10.85    2.03
 -14  12   3    3.72    1.68
  14  12  -3    5.92    1.68
  14 -12  -3    1.44    1.90
  14  12  -2 1003.29   27.30
 -14  12   2 1028.00   27.22
  14 -12  -2 1053.98   28.08
 -14  12   2 1016.91   29.61
  14  12  -2 1025.33   27.95
  14  12  -1    9.19    1.96
  14  12  -1   11.56    1.92
  14 -12  -1   12.60    1.99
 -14  12   1    9.10    1.51
  14  12   0    1.61    1.82
 -14 -12   0   -0.07    1.19
 -14  12   0    1.54    1.28
  14 -12   0    1.51    1.68
  14  12   0   -0.13    1.48
 -14  12  -1  551.72   17.91
  14  12   1  558.62   15.90
 -14 -12  -1  549.47   15.04
  14  12   1  548.86   16.09
 -14 -12  -2   25.35    1.85
  14  12   2   23.17    2.82
 -14  12  -2   25.17    4.20
  14 -12   2   23.38    2.53
  14  12   2   21.66    2.19
  14  12   3   37.00    2.70
 -14 -12  -3   40.19    2.40
  14  12   3   42.58    3.69
 -14  12  -3   41.02    4.81
  14 -12   3   41.30    3.17
  14 -12   4    7.88    2.11
  14  12   4    8.64    3.11
 -14  12  -4    4.03    4.14
  14  12   4    9.26    1.85
 -14 -12  -4    9.60    1.78
 -14 -12  -5    4.72    1.86
  14  12   5    3.10    2.99
  14 -12   5    2.14    2.16
  14  12   5    7.11    1.81
 -14 -12  -6   16.74    2.39
  14  12   6   21.06    4.05
  14 -12   6   22.77    3.06
 -14  12  -6   18.11    5.27
 -14 -12  -7   15.01    2.63
 -14  12  -7    8.91    5.39
  14  12   7   13.46    4.48
 -14 -12  -8   71.03    4.44
 -14  12  -8   69.95    8.05
  14  12   8   81.28    6.73
 -14  14   8   32.84    5.45
 -14  14   7   40.90    5.37
 -14  14   6   32.04    4.72
  14  14  -6   26.97    2.80
 -14  14   5  141.56    7.63
  14 -14  -5  132.20    5.69
  14  14  -5  137.76    5.71
 -14  14   4   16.72    3.79
  14  14  -4   20.19    2.56
 -14  14   3   45.04    4.67
  14  14  -3   41.65    3.07
  14 -14  -3   43.30    3.37
  14  14  -2  126.27    5.48
  14 -14  -2  148.04    5.99
  14  14  -1    4.64    2.20
  14 -14  -1    4.29    2.11
  14  14   0   65.17    3.69
 -14  14   0   64.55    5.46
  14  14   0   62.54    3.80
  14 -14   0   75.62    4.17
  14  14   1    6.00    1.79
 -14  14  -1    5.08    3.58
  14  14   1    4.38    2.34
 -14  14  -2  100.48    6.59
  14  14   2  105.76    4.71
  14  14   2  108.28    5.39
  14 -14   2  102.85    5.08
  14  14   3    6.17    1.94
 -14  14  -3    5.40    3.95
  14 -14   3    5.77    2.40
  14  14   3    8.13    2.94
 -14  14  -4   64.30    6.13
  14  14   4   64.62    3.61
  14 -14   4   58.94    4.17
  14  14   4   63.63    4.79
  14  14   5   -5.07    3.58
  14 -14   5    3.18    2.57
  14  14   5    1.00    1.85
 -14  14  -5    0.42    4.68
  14  14   6   34.26    4.83
 -14  14  -6   37.16    6.33
  14 -14   6   38.66    3.80
  14  14   7    3.85    4.27
 -14  14  -7    4.37    5.43
 -14  16   6    1.07    4.27
  14  16  -6    6.87    2.40
 -14  16   5    5.83    4.08
  14  16  -5    3.12    2.33
  14  16  -4   22.02    2.85
  14 -16  -4   21.01    2.95
 -14  16   4   29.12    4.55
  14 -16  -3   47.73    3.74
  14  16  -3   43.13    3.42
  14 -16  -2   98.32    5.01
  14  16  -2   84.24    4.57
 -14  16   1    5.25    3.86
  14 -16  -1    9.55    2.67
  14  16   0   18.93    2.66
 -14  16   0   20.88    4.27
  14 -16   0   21.76    3.05
  14  16   1    6.19    2.76
  14  16   1    4.78    2.11
  14  16   2   -1.40    1.98
  14  16   2   -2.61    2.73
 -14  16  -2    0.73    4.11
  14 -16   2    1.99    2.55
  14  16   3   17.79    2.46
  14 -16   3   18.89    3.15
 -14  16  -3   18.26    4.84
  14  16   3   13.85    3.41
 -14  16  -4   20.82    5.35
  14  16   4   22.27    2.75
  14 -16   4   27.01    3.59
  14  16   4   21.40    4.08
  14  16   5   -0.31    3.85
  14 -16   5    2.31    2.70
 -14  16  -5    2.17    4.88
  14 -16   6   29.73    3.83
 -14  16  -6   33.63    6.33
  14  16   6   29.69    5.19
 -14  16  -7    8.49    6.34
  14  18  -6    5.93    2.79
  14  18  -5   25.98    3.18
 -14  18   5   18.13    4.98
  14  18  -4    1.04    2.42
  14 -18  -4    2.53    2.78
  14  18  -3   99.05    5.25
  14 -18  -3   90.66    5.45
  14  18  -2    4.74    2.37
 -14  18   2    5.29    3.89
  14 -18  -2    2.47    2.60
 -14  18   1    4.72    4.04
  14 -18  -1    2.53    2.63
  14  18   0   20.23    2.90
 -14  18   0   23.89    4.96
  14 -18   0   22.74    3.45
  14  18   1   22.67    3.03
 -14  18  -1   10.66    4.72
  14  18   2   -0.39    2.36
  14  18   2   -4.86    3.41
  14 -18   2    1.22    2.64
 -14  18  -2   -1.17    4.68
  14  18   3   10.80    2.62
 -14  18  -3    4.92    4.90
  14 -18   3    1.50    2.77
  14  18   3    3.76    3.47
  14  18   4    2.70    3.97
  14 -18   4    3.07    3.13
  14  18   4    3.78    2.49
 -14  18  -5   12.13    5.59
  14 -18   5   14.01    3.63
  14  18   5   25.36    4.82
  14 -20  -4   13.70    3.43
  14  20  -3    8.83    2.97
  14 -20  -3    8.74    3.05
  14  20  -2   21.93    3.41
 -14  20   2   24.79    5.43
  14 -20  -2   19.68    3.69
 -14  20   1    6.88    4.63
  14 -20  -1    0.78    2.95
  14  20   0   -4.29    2.80
 -14  20   0   -3.61    4.98
  14 -20   0   -2.11    3.23
  14  20   1   18.53    3.14
 -14  20  -1   20.75    5.53
  14  20   2   18.57    3.25
 -14  20  -2   14.84    5.37
  14 -20   2   16.77    3.75
 -14  20  -3   31.33    6.07
  14  20   3   29.52    3.48
  14  20   4   -1.62    4.23
  14  20   4   -0.21    2.68
 -15   1  10    4.51    3.21
 -15  -1  10    1.84    3.09
 -15  -1   9   12.70    3.24
 -15   1   9   13.78    3.38
 -15   1   8   19.82    3.16
 -15  -1   8   25.78    3.35
 -15  -1   7   10.72    2.16
 -15   1   7   10.14    2.35
 -15  -1   7   13.49    2.53
 -15  -1   6   44.50    3.32
  15   1  -6   46.19    1.82
 -15  -1   6   49.51    2.81
 -15   1   6   38.71    2.95
  15   1  -5   46.22    2.59
 -15   1   5   45.45    2.61
  15   1  -5   48.22    1.89
 -15  -1   5   48.02    3.04
  15  -1  -5   44.86    1.84
 -15  -1   5   45.17    1.95
 -15   1   5   42.44    1.84
 -15  -1   5   43.60    2.34
  15   1  -4  849.80   21.80
 -15   1   4  832.35   21.73
 -15  -1   4  837.81   21.83
  15  -1  -4  844.42   22.52
  15   1  -4  781.50   22.01
 -15  -1   4  864.08   22.93
  15  -1  -4  843.78   21.79
 -15   1   4  823.36   22.31
 -15  -1   4  811.97   21.91
  15  -1  -3   58.85    2.95
  15   1  -3   59.22    2.46
 -15  -1   3   59.24    2.97
 -15  -1   3   65.94    2.35
 -15   1   3   61.03    2.69
 -15  -1   3   57.01    2.18
 -15   1   3   59.87    2.27
  15   1  -3   60.23    2.29
  15  -1  -3   56.72    2.24
  15  -1  -2  180.73    6.00
 -15  -1   2  177.65    5.22
 -15   1   2  181.81    5.72
  15  -1  -2  187.36    5.40
  15   1  -2  181.13    5.39
 -15   1   2  177.28    5.33
 -15  -1   2  181.50    5.90
 -15  -1   2  181.02    5.40
  15   1  -1   36.93    1.72
  15  -1  -1   33.62    1.69
 -15  -1   1   37.72    1.72
 -15  -1   1   36.06    2.00
 -15   1   1   35.26    2.28
 -15   1   1   34.51    2.02
 -15  -1   1   33.83    1.96
 -15  -1   0   22.68    1.49
 -15   1   0   23.94    1.62
 -15   1   0   27.06    2.43
 -15  -1   0   25.60    1.71
 -15   1   0   24.37    1.95
  15   1   0   25.60    1.68
  15   1   1  240.05    7.09
  15  -1   1  239.69    7.24
 -15   1  -1  229.78    7.10
 -15  -1  -1  224.38    6.71
 -15   1  -1  217.96    6.72
 -15  -1  -1  217.38    6.93
  15   1   1  236.44    6.65
  15  -1   1  214.06    6.64
  15   1   2    9.01    1.73
  15  -1   2   13.07    1.79
 -15   1  -2    9.91    1.29
  15   1   2   13.63    1.23
  15  -1   2   13.08    1.20
 -15   1  -3   54.34    2.46
  15   1   3   46.87    2.18
  15  -1   3   50.93    3.16
  15   1   3   49.67    3.11
  15  -1   3   50.78    2.27
  15  -1   4   50.56    3.28
  15   1   4   46.46    3.15
  15  -1   4   59.15    2.42
 -15   1  -4   47.46    2.53
  15   1   4   47.94    2.25
  15   1   5    1.19    2.16
  15   1   5    1.16    1.12
  15  -1   5   -0.31    1.15
 -15   1  -5    0.55    1.43
  15  -1   6   44.37    3.79
 -15   1  -6   42.29    2.77
  15  -1   6   44.12    2.31
  15   1   6   47.19    2.28
  15   1   7    7.74    3.00
  15  -1   7    8.14    3.25
 -15   1  -7   11.27    2.17
  15  -1   8    5.86    3.46
  15   1   8   -0.61    3.29
 -15  -1  -8   -0.33    2.04
 -15   1  -8    4.43    2.12
  15   1   9   19.07    4.33
  15  -1   9   14.58    4.42
 -15  -1  -9   21.58    3.08
 -15   1  -9   11.87    2.80
  15  -1  10    1.93    4.51
 -15   3  10    6.93    3.43
 -15  -3  10   -4.41    3.30
 -15  -3   9   16.52    3.35
 -15   3   9   17.98    3.48
 -15   3   8   27.73    3.37
 -15   3   8   24.58    3.30
 -15  -3   8   29.48    3.33
 -15  -3   7   36.77    3.24
 -15   3   7   34.23    3.36
 -15  -3   6   74.91    3.31
 -15   3   6   75.64    4.12
  15   3  -6   79.34    2.80
 -15  -3   6   83.80    4.35
 -15   3   6   81.57    4.32
 -15  -3   5   20.99    1.53
 -15   3   5   22.48    2.33
  15  -3  -5   20.12    1.29
  15   3  -5   18.95    1.32
 -15  -3   5   16.25    2.15
 -15   3   5   16.87    2.20
 -15   3   4   16.82    1.20
  15   3  -4   15.20    1.22
 -15   3   4   12.45    1.85
 -15   3   4   16.37    1.82
 -15  -3   4   17.54    2.03
 -15  -3   4   14.43    1.03
  15  -3  -4   15.88    1.19
  15   3  -4   12.72    1.15
 -15   3   3   32.49    2.14
 -15  -3   3   31.26    2.15
 -15   3   3   32.75    1.61
 -15   3   3   28.63    2.27
  15   3  -3   30.19    1.63
  15  -3  -3   31.26    1.61
 -15  -3   2  333.66    9.79
  15  -3  -2  335.05    9.40
 -15   3   2  336.16    9.84
 -15   3   2  339.76   10.11
  15  -3  -2  332.23   10.37
  15   3  -2  339.09    9.44
  15   3  -1  325.79    8.73
 -15  -3   1  323.57    8.70
 -15  -3   1  336.54    9.41
 -15   3   1  324.68    9.42
  15  -3  -1  319.77    9.21
 -15   3   1  329.99   10.02
  15  -3  -1  328.41   10.23
  15   3  -1  336.36    9.23
 -15   3   0    5.32    1.90
  15   3   0    4.27    1.13
 -15   3   0    3.27    1.74
 -15  -3   0    4.45    1.19
 -15  -3   0    7.02    1.14
 -15   3   0    5.61    1.24
  15  -3   1    9.18    1.12
  15   3   1    9.71    1.17
 -15  -3  -1   10.26    1.63
 -15   3  -1   11.45    2.30
 -15  -3  -1    9.77    1.25
 -15   3  -1    9.76    1.29
  15   3   1    7.28    1.45
  15  -3   2  496.12   13.63
  15   3   2  487.71   13.51
  15  -3   2  521.62   14.61
  15   3   2  491.57   14.14
 -15   3  -2  504.16   13.61
 -15  -3  -2  487.49   13.64
  15  -3   3  196.98    6.19
  15   3   3  203.57    6.11
  15  -3   3  185.83    7.09
  15   3   3  202.07    7.01
 -15  -3  -3  216.32    6.38
 -15   3  -3  193.95    6.21
  15   3   4   35.30    1.91
  15   3   4   40.11    2.87
 -15   3  -4   38.52    2.21
 -15  -3  -4   37.74    2.26
  15  -3   4   34.15    2.00
  15   3   5  182.95    5.76
 -15  -3  -5  185.09    6.29
  15   3   5  185.62    7.40
  15  -3   5  196.05    7.58
  15  -3   5  183.40    5.95
  15   3   6   47.54    2.33
  15   3   6   39.57    3.73
 -15   3  -6   49.67    2.99
 -15  -3  -6   44.70    2.88
  15  -3   6   50.83    2.57
  15  -3   6   46.29    4.18
  15  -3   7   15.15    3.54
 -15   3  -7   11.81    2.11
 -15  -3  -7    9.37    2.09
 -15  -3  -8   11.66    2.31
 -15   3  -8    8.59    2.39
  15  -3   8   10.88    3.68
  15   3   8    9.59    3.85
 -15  -3  -9   20.17    3.09
 -15   3  -9   16.29    2.88
  15   3   9   17.34    4.42
[truncated: 377,237 more chars]
